# Supplementary material for: PPE26 induces TLR2-dependent activation of macrophages and drives Th1-type T-cell immunity by triggering the cross-talk of multiple pathways involved in the host response
Source: Oncotarget. 2015 Oct 2;6(36):38517–37. doi: 10.18632/oncotarget.5956 (PMC4770718; doi:10.18632/oncotarget.5956)
Supplement: Supplementary file 2 [file oncotarget-06-38517-s002.xls]

## Sheet: Sheet1
Supplimetary Figure S3. MS/MS spectrum for trypical protein identified on the basis of 1 unique peptide .
Accession NO. P63085			Gene Name=Mapk1			Identified sequence:E L I F E E T A R
MS/MS analysis of the three-changed peptide ions with a m/z ratio of 706.39								Peptide Qutification Infromation 115:113=1.5837
Accession NO. Q811T5			Gene Name=Tlr2			Identified sequence:T L P D A S L F P V L L V M K
MS/MS analysis of the two-changed peptide ions with a m/z ratio of 1126.68								Peptide Qutification Infromation 115:113=1.5437
Accession NO. Q3TMJ8			Gene Name=Map2k1			Identified sequence:I S E L G A G N G G V V N K
MS/MS analysis of the three-changed peptide ions with a m/z ratio of 653.04								Peptide Qutification Infromation 115:113=1.9564
Accession NO. Q3U593			Gene Name=Tnf			Identified sequence:D V E L A E E A L P Q K
MS/MS analysis of the double-changed peptide ions with a m/z ratio of 975.54								Peptide Qutification Infromation 115:113=5.1466
Accession NO. P25799			Gene Name=Nfkb1			Identified sequence: V F E T L E A R
MS/MS analysis of the double-changed peptide ions with a m/z ratio of 634.86								Peptide Qutification Infromation 117:116=2.5534
Accession NO. O88351			Gene Name=Ikkb1			Identified sequence: E G A V L T L L S D I A S A L R
MS/MS analysis of the double-changed peptide ions with a m/z ratio of 634.86								Peptide Qutification Infromation 117:116=0.6807
Accession NO. Q3U169			Gene Name=IRF5			Identified sequence: L I T V Q V V P V A A R
MS/MS analysis of the double-changed peptide ions with a m/z ratio of 785.50								Peptide Qutification Infromation 117:116=2.8146
Accession NO. Q6RJ37			Gene Name=H2-K1			Identified sequence: T W T A A D T A A L I T R
MS/MS analysis of the double-changed peptide ions with a m/z ratio of 847.97								Peptide Qutification Infromation 115:113=2.3169
Accession NO. P14436			Gene Name=HA2R			Identified sequence: S V T D G V Y E T S F L V N R
MS/MS analysis of the double-changed peptide ions with a m/z ratio of 996.02								Peptide Qutification Infromation 115:113=2.1530
Accession NO.			Gene Name=Hsp90b1			Identified sequence: V F I T D D F H D M M P K
MS/MS analysis of the three-changed peptide ions with a m/z ratio of 735.38								Peptide Qutification Infromation 115:113=1.78341
Accession NO. Q80WF7			Gene Name=Tap2			Identified sequence: E I Q D AV A K
MS/MS analysis of the double-changed peptide ions with a m/z ratio of 741. 44								Peptide Qutification Infromation 115:113=2.1241
