# Supplementary material for: PPE26 induces TLR2-dependent activation of macrophages and drives Th1-type T-cell immunity by triggering the cross-talk of multiple pathways involved in the host response
Source: Oncotarget. 2015 Oct 2;6(36):38517–37. doi: 10.18632/oncotarget.5956 (PMC4770718; doi:10.18632/oncotarget.5956)
Supplement: Supplementary file 3 [file oncotarget-06-38517-s003.xls]

## Sheet: Sheet1
Accession	Protein Description	Species	Ratio(115:113)	%Coveragege(95)	# Unique Peptides(95%)	P value(115:113)
sp|Q80WW9|DDRGK_MOUSE	DDRGK domain-containing protein 1 OS=Mus musculus GN=Ddrgk1 PE=1 SV=2	MOUSE	0.132038	69.87	130	0.000686991
sp|Q9D0D5|T2EA_MOUSE	General transcription factor IIE subunit 1 OS=Mus musculus GN=Gtf2e1 PE=2 SV=1	MOUSE	0.201061	70.13	44	8.15e-12
sp|Q8K3A9|MEPCE_MOUSE	7SK snRNA methylphosphate capping enzyme OS=Mus musculus GN=Mepce PE=1 SV=2	MOUSE	0.20624	69.07	33	0.00145875
sp|Q4FZC9|SYNE3_MOUSE	Nesprin-3 OS=Mus musculus GN=Syne3 PE=1 SV=1	MOUSE	0.219387	80.41	130	0.00865348
tr|E9PYH2|E9PYH2_MOUSE	Cytosolic acyl coenzyme A thioester hydrolase OS=Mus musculus GN=Acot7 PE=2 SV=1	MOUSE	0.219407	72.69	40	0.0198809
tr|Q3U0J1|Q3U0J1_MOUSE	Peptidyl-prolyl cis-trans isomerase OS=Mus musculus GN=Ppil1 PE=2 SV=1	MOUSE	0.225897	66.48	135	0.489576
sp|Q9CR41|HYPK_MOUSE	Huntingtin-interacting protein K OS=Mus musculus GN=Hypk PE=2 SV=2	MOUSE	0.23353	56.49	73	0.00495273
tr|Q543F8|Q543F8_MOUSE	Origin recognition complex, subunit 2-like (S. cerevisiae) OS=Mus musculus GN=Orc2 PE=2 SV=1	MOUSE	0.264892	73.38	65	7.04e-05
sp|P58501|PAXB1_MOUSE	PAX3- and PAX7-binding protein 1 OS=Mus musculus GN=Paxbp1 PE=1 SV=3	MOUSE	0.278865	83.79	71	0.497728
sp|Q6ZQF0|TOPB1_MOUSE	DNA topoisomerase 2-binding protein 1 OS=Mus musculus GN=Topbp1 PE=2 SV=2	MOUSE	0.293699	39.39	24	0.00276541
sp|Q8BLH7|HIRP3_MOUSE	HIRA-interacting protein 3 OS=Mus musculus GN=Hirip3 PE=1 SV=1	MOUSE	0.294744	66.32	61	4.73e-11
sp|Q8K2Z4|CND1_MOUSE	Condensin complex subunit 1 OS=Mus musculus GN=Ncapd2 PE=1 SV=2	MOUSE	0.297002	49.01	68	0.0319311
tr|Q8CHR8|Q8CHR8_MOUSE	Developmentally regulated GTP binding protein 1 OS=Mus musculus GN=Drg1 PE=2 SV=1	MOUSE	0.2992	75.52	54	0.205634
sp|Q9D0L8|MCES_MOUSE	mRNA cap guanine-N7 methyltransferase OS=Mus musculus GN=Rnmt PE=1 SV=1	MOUSE	0.319122	50.97	70	0.00916049
sp|Q9D7M1|GID8_MOUSE	Glucose-induced degradation protein 8 homolog OS=Mus musculus GN=Gid8 PE=2 SV=1	MOUSE	0.331152	37.93	27	0.000169762
sp|P27546|MAP4_MOUSE	Microtubule-associated protein 4 OS=Mus musculus GN=Map4 PE=1 SV=3	MOUSE	0.346262	67.12	21	0.00268561
tr|Q3UE96|Q3UE96_MOUSE	Putative uncharacterized protein OS=Mus musculus GN=Sipa1 PE=2 SV=1	MOUSE	0.384987	48.6	31	2.13e-05
tr|Q80UE5|Q80UE5_MOUSE	Erythrocyte protein band 4.1-like 2, isoform CRA_c OS=Mus musculus GN=Epb4.1l2 PE=2 SV=1	MOUSE	0.38752	39.15	13	0.774716
tr|Q3UDE0|Q3UDE0_MOUSE	Putative uncharacterized protein (Fragment) OS=Mus musculus GN=Pmpca PE=2 SV=1	MOUSE	0.396428	47.68	3	0.0234334
tr|Q3TH57|Q3TH57_MOUSE	MCG127945, isoform CRA_a OS=Mus musculus GN=Tcerg1 PE=2 SV=1	MOUSE	0.398061	57.53	6	0.000464905
tr|Q3U9U5|Q3U9U5_MOUSE	Putative uncharacterized protein OS=Mus musculus GN=Bcap31 PE=2 SV=1	MOUSE	0.398715	55.2	2	0.163082
tr|Q5SUH7|Q5SUH7_MOUSE	Clathrin interactor 1 OS=Mus musculus GN=Clint1 PE=2 SV=1	MOUSE	0.402919	68.37	2	0.037844
tr|Q3V3N5|Q3V3N5_MOUSE	Putative uncharacterized protein (Fragment) OS=Mus musculus GN=Gnl2 PE=2 SV=1	MOUSE	0.405607	50.5	6	0.0027998
tr|Q9D4G5|Q9D4G5_MOUSE	Blood vessel epicardial substance OS=Mus musculus GN=Pop1 PE=2 SV=1	MOUSE	0.409742	47.2	4	0.00210271
tr|Q5SVY2|Q5SVY2_MOUSE	Peptidyl-prolyl cis-trans isomerase OS=Mus musculus GN=Ppia PE=2 SV=1	MOUSE	0.416856	26.63	4	0.000470314
sp|Q8CH02|SUGP1_MOUSE	SURP and G-patch domain-containing protein 1 OS=Mus musculus GN=Sugp1 PE=1 SV=1	MOUSE	0.418881	64.59	2	0.0528809
tr|Q3UJ76|Q3UJ76_MOUSE	Adaptor-related protein complex 2, sigma 1 subunit, isoform CRA_a OS=Mus musculus GN=Ap2s1 PE=2 SV=1	MOUSE	0.419567	44.12	39	0.797826
tr|V9GXJ9|V9GXJ9_MOUSE	Protein KRI1 homolog OS=Mus musculus GN=Kri1 PE=4 SV=1	MOUSE	0.420097	42.55	65	0.00681153
sp|Q8R2Y8|PTH2_MOUSE	Peptidyl-tRNA hydrolase 2, mitochondrial OS=Mus musculus GN=Ptrh2 PE=2 SV=1	MOUSE	0.42069	37.81	58	0.797826
sp|Q8BTT6|DIEXF_MOUSE	Digestive organ expansion factor homolog OS=Mus musculus GN=Diexf PE=2 SV=2	MOUSE	0.421511	38.74	67	0.00681153
tr|Q542G9|Q542G9_MOUSE	Annexin OS=Mus musculus GN=Anxa2 PE=2 SV=1	MOUSE	0.424015	36.48	13	0.823753
tr|Q5I0T8|Q5I0T8_MOUSE	Ribosomal protein L19 OS=Mus musculus GN=Rpl19 PE=2 SV=1	MOUSE	0.430604	33.7	63	0.657534
tr|J7I1C3|J7I1C3_MOUSE	Rif1 OS=Mus musculus GN=Rif1 PE=2 SV=1	MOUSE	0.435312	70.9	65	0.000503022
sp|Q8BX09|RBBP5_MOUSE	Retinoblastoma-binding protein 5 OS=Mus musculus GN=Rbbp5 PE=1 SV=2	MOUSE	0.439266	49.1	4	0.327619
tr|Q3TFA9|Q3TFA9_MOUSE	Putative uncharacterized protein OS=Mus musculus GN=Tmod3 PE=2 SV=1	MOUSE	0.44531	48.01	59	0.0171031
sp|Q61768|KINH_MOUSE	Kinesin-1 heavy chain OS=Mus musculus GN=Kif5b PE=1 SV=3	MOUSE	0.447517	53.27	9	0.226428
sp|Q99KR7|PPIF_MOUSE	Peptidyl-prolyl cis-trans isomerase F, mitochondrial OS=Mus musculus GN=Ppif PE=1 SV=1	MOUSE	0.448752	46.56	25	0.00614406
sp|O54988|SLK_MOUSE	STE20-like serine/threonine-protein kinase OS=Mus musculus GN=Slk PE=1 SV=2	MOUSE	0.461318	16.5	22	0.0999572
sp|Q9D6Z1|NOP56_MOUSE	Nucleolar protein 56 OS=Mus musculus GN=Nop56 PE=1 SV=2	MOUSE	0.461581	48.52	54	0.487703
tr|Q7TPS7|Q7TPS7_MOUSE	Nfyc protein OS=Mus musculus GN=Nfyc PE=2 SV=1	MOUSE	0.465893	52.48	51	0.00336634
tr|Q3UGC8|Q3UGC8_MOUSE	Propionyl-Coenzyme A carboxylase, alpha polypeptide, isoform CRA_b OS=Mus musculus GN=Pcca PE=2 SV=1	MOUSE	0.473398	50.27	48	8.91e-05
sp|Q9JHU4|DYHC1_MOUSE	Cytoplasmic dynein 1 heavy chain 1 OS=Mus musculus GN=Dync1h1 PE=1 SV=2	MOUSE	0.483387	42.77	7	0.0376523
sp|Q9D6T0|NOSIP_MOUSE	Nitric oxide synthase-interacting protein OS=Mus musculus GN=Nosip PE=2 SV=1	MOUSE	0.485876	28.52	12	0.156474
tr|Q3TLQ4|Q3TLQ4_MOUSE	Putative uncharacterized protein OS=Mus musculus GN=Mrps6 PE=2 SV=1	MOUSE	0.486305	22.59	37	0.0484041
tr|Q569U6|Q569U6_MOUSE	Jun-B oncogene OS=Mus musculus GN=Junb PE=2 SV=1	MOUSE	0.487489	67.34	43	0.0286331
sp|Q9CWW6|PIN4_MOUSE	Peptidyl-prolyl cis-trans isomerase NIMA-interacting 4 OS=Mus musculus GN=Pin4 PE=2 SV=1	MOUSE	0.487611	57.87	9	0.446919
sp|Q61191|HCFC1_MOUSE	Host cell factor 1 OS=Mus musculus GN=Hcfc1 PE=1 SV=2	MOUSE	0.496065	62.7	18	0.0483926
sp|Q8K284|TF3C1_MOUSE	General transcription factor 3C polypeptide 1 OS=Mus musculus GN=Gtf3c1 PE=1 SV=2	MOUSE	0.498758	38.2	52	0.0478297
tr|Q5SQ20|Q5SQ20_MOUSE	Pescadillo homolog OS=Mus musculus GN=Pes1 PE=2 SV=1	MOUSE	0.498759	36.38	51	0.533251
tr|Q3TJN6|Q3TJN6_MOUSE	Putative uncharacterized protein OS=Mus musculus GN=Snx5 PE=2 SV=1	MOUSE	0.503148	57.24	41	0.0949725
tr|Q9CY29|Q9CY29_MOUSE	Putative uncharacterized protein OS=Mus musculus GN=Psmd4 PE=2 SV=1	MOUSE	0.504403	80.12	4	0.912895
sp|Q5SFM8|RBM27_MOUSE	RNA-binding protein 27 OS=Mus musculus GN=Rbm27 PE=2 SV=3	MOUSE	0.512043	50	48	0.0286331
tr|Q0PD65|Q0PD65_MOUSE	RAB2, member RAS oncogene family OS=Mus musculus GN=Rab2a PE=2 SV=1	MOUSE	0.512867	54.15	41	0.117103
tr|Q3UX26|Q3UX26_MOUSE	Putative uncharacterized protein (Fragment) OS=Mus musculus GN=Pak1ip1 PE=2 SV=1	MOUSE	0.514194	73.48	8	0.0348588
tr|Q3U4U6|Q3U4U6_MOUSE	Chaperonin containing Tcp1, subunit 3 (Gamma) OS=Mus musculus GN=Cct3 PE=2 SV=1	MOUSE	0.518076	27.29	9	8.5e-07
tr|Q5FWB7|Q5FWB7_MOUSE	Fructose-bisphosphate aldolase OS=Mus musculus GN=Aldoa PE=2 SV=1	MOUSE	0.518591	39.41	15	6.14e-10
sp|Q9R207|NBN_MOUSE	Nibrin OS=Mus musculus GN=Nbn PE=1 SV=1	MOUSE	0.520299	35.51	51	0.0094568
tr|Q8R5L1|Q8R5L1_MOUSE	Complement component 1 Q subcomponent-binding protein, mitochondrial OS=Mus musculus GN=C1qbp PE=2 SV=1	MOUSE	0.521426	68.98	52	0.000654272
tr|Q5DTX1|Q5DTX1_MOUSE	MKIAA1517 protein (Fragment) OS=Mus musculus GN=Dhx37 PE=2 SV=1	MOUSE	0.523171	21.84	13	0.443708
tr|A2AMV1|A2AMV1_MOUSE	RIKEN cDNA 2610012O22, isoform CRA_a OS=Mus musculus GN=Mrto4 PE=3 SV=1	MOUSE	0.525231	54.96	45	0.00336634
tr|Q4FJR4|Q4FJR4_MOUSE	Pdk3 protein OS=Mus musculus GN=Pdk3 PE=2 SV=1	MOUSE	0.525609	42.42	48	8.91e-05
sp|Q78IK4|APOOL_MOUSE	Apolipoprotein O-like OS=Mus musculus GN=Apool PE=2 SV=1	MOUSE	0.525688	41.36	12	0.000375744
sp|Q9WV70|NOC2L_MOUSE	Nucleolar complex protein 2 homolog OS=Mus musculus GN=Noc2l PE=1 SV=2	MOUSE	0.528901	32.94	19	0.000448098
tr|Q8R538|Q8R538_MOUSE	WD-repeat protein p103 OS=Mus musculus GN=Pwp2 PE=2 SV=1	MOUSE	0.530023	35.79	21	0.000503022
tr|B2RUG7|B2RUG7_MOUSE	Zinc finger RNA binding protein OS=Mus musculus GN=Zfr PE=2 SV=1	MOUSE	0.531876	82.32	12	6.44e-15
sp|Q9JHS9|CWC15_MOUSE	Spliceosome-associated protein CWC15 homolog OS=Mus musculus GN=Cwc15 PE=1 SV=1	MOUSE	0.532681	21.36	44	0.0297106
tr|Q4FJZ4|Q4FJZ4_MOUSE	Wars protein OS=Mus musculus GN=Wars PE=2 SV=1	MOUSE	0.534818	22.32	39	0.209989
tr|C6EQH3|C6EQH3_MOUSE	ASL1/Suclg2 fusion protein OS=Mus musculus PE=2 SV=1	MOUSE	0.535403	33.33	11	0.00925359
tr|Q543M7|Q543M7_MOUSE	Importin subunit alpha OS=Mus musculus GN=Kpna3 PE=2 SV=1	MOUSE	0.536188	12.86	27	0.119507
sp|Q60902|EP15R_MOUSE	Epidermal growth factor receptor substrate 15-like 1 OS=Mus musculus GN=Eps15l1 PE=1 SV=3	MOUSE	0.537058	79.29	7	0.00386413
sp|Q8R409|HEXI1_MOUSE	Protein HEXIM1 OS=Mus musculus GN=Hexim1 PE=1 SV=1	MOUSE	0.537261	20.9	20	0.0111716
sp|Q9Z2I0|LETM1_MOUSE	LETM1 and EF-hand domain-containing protein 1, mitochondrial OS=Mus musculus GN=Letm1 PE=2 SV=1	MOUSE	0.538314	58.04	18	0.125194
sp|Q99KP6|PRP19_MOUSE	Pre-mRNA-processing factor 19 OS=Mus musculus GN=Prpf19 PE=1 SV=1	MOUSE	0.538556	46.23	26	0.0813517
tr|F8WGW3|F8WGW3_MOUSE	S1 RNA-binding domain-containing protein 1 OS=Mus musculus GN=Srbd1 PE=2 SV=1	MOUSE	0.540861	57.09	24	8.5e-07
sp|Q9ERK4|XPO2_MOUSE	Exportin-2 OS=Mus musculus GN=Cse1l PE=2 SV=1	MOUSE	0.540976	11.71	38	6.14e-10
sp|Q62422|OSTF1_MOUSE	Osteoclast-stimulating factor 1 OS=Mus musculus GN=Ostf1 PE=1 SV=2	MOUSE	0.542466	31.29	43	0.0094568
sp|Q8CFA1|IRAK2_MOUSE	Interleukin-1 receptor-associated kinase-like 2 OS=Mus musculus GN=Irak2 PE=2 SV=2	MOUSE	0.542765	5.7	6	0.0297951
sp|Q8BJS4|SUN2_MOUSE	SUN domain-containing protein 2 OS=Mus musculus GN=Sun2 PE=1 SV=3	MOUSE	0.546016	25.99	25	0.106692
sp|Q9D211|C2AIL_MOUSE	CDKN2AIP N-terminal-like protein OS=Mus musculus GN=Cdkn2aipnl PE=2 SV=1	MOUSE	0.548958	21.17	12	1.32e-05
sp|Q6ZQ03|FNBP4_MOUSE	Formin-binding protein 4 OS=Mus musculus GN=Fnbp4 PE=1 SV=2	MOUSE	0.549634	38.24	45	8.06e-14
sp|Q99LP6|GRPE1_MOUSE	GrpE protein homolog 1, mitochondrial OS=Mus musculus GN=Grpel1 PE=1 SV=1	MOUSE	0.549751	34.48	16	1.71e-10
sp|Q923G2|RPAB3_MOUSE	DNA-directed RNA polymerases I, II, and III subunit RPABC3 OS=Mus musculus GN=Polr2h PE=2 SV=3	MOUSE	0.550784	21.69	10	7.06e-05
tr|Q3TRJ1|Q3TRJ1_MOUSE	Vacuolar protein sorting-associated protein 35 OS=Mus musculus GN=Vps35 PE=2 SV=1	MOUSE	0.552378	48.53	6	0.000218092
tr|Q545I9|Q545I9_MOUSE	MC3T3-E1 calcyclin OS=Mus musculus GN=S100a6 PE=4 SV=1	MOUSE	0.554661	28.61	9	6.91e-06
sp|Q8K2T8|PAF1_MOUSE	RNA polymerase II-associated factor 1 homolog OS=Mus musculus GN=Paf1 PE=2 SV=1	MOUSE	0.55574	26.83	11	0.0102855
sp|Q5KU39|VPS41_MOUSE	Vacuolar protein sorting-associated protein 41 homolog OS=Mus musculus GN=Vps41 PE=2 SV=1	MOUSE	0.55711	30.87	39	0.015028
tr|Q9CQM8|Q9CQM8_MOUSE	60S ribosomal protein L21 OS=Mus musculus GN=Rpl21 PE=2 SV=1	MOUSE	0.566465	43.82	10	0.014657
sp|P21447|MDR1A_MOUSE	Multidrug resistance protein 1A OS=Mus musculus GN=Abcb1a PE=1 SV=3	MOUSE	0.567641	25.58	37	0.0484041
sp|Q8C2E7|STRUM_MOUSE	WASH complex subunit strumpellin OS=Mus musculus GN=Kiaa0196 PE=2 SV=2	MOUSE	0.568991	5.95	40	0.000316293
sp|P26443|DHE3_MOUSE	Glutamate dehydrogenase 1, mitochondrial OS=Mus musculus GN=Glud1 PE=1 SV=1	MOUSE	0.571035	22.04	21	0.0337545
sp|Q8CB77|ELOA1_MOUSE	Transcription elongation factor B polypeptide 3 OS=Mus musculus GN=Tceb3 PE=1 SV=3	MOUSE	0.572678	44.94	35	0.00117406
tr|Q3UKN6|Q3UKN6_MOUSE	Nucleobindin-2 OS=Mus musculus GN=Nucb2 PE=2 SV=1	MOUSE	0.578151	47.88	5	2.44e-15
tr|Q3U2J2|Q3U2J2_MOUSE	Putative uncharacterized protein OS=Mus musculus GN=Slc2a1 PE=2 SV=1	MOUSE	0.580027	34.94	37	3.14e-11
sp|O35638|STAG2_MOUSE	Cohesin subunit SA-2 OS=Mus musculus GN=Stag2 PE=1 SV=3	MOUSE	0.583904	72.59	8	6.61e-05
tr|Q545G0|Q545G0_MOUSE	Proteasome subunit beta type OS=Mus musculus GN=Psmb3 PE=2 SV=1	MOUSE	0.586362	18.12	1	0.00153256
sp|P83510|TNIK_MOUSE	Traf2 and NCK-interacting protein kinase OS=Mus musculus GN=Tnik PE=1 SV=2	MOUSE	0.586826	38.2	5	0.0775682
tr|Q8BP60|Q8BP60_MOUSE	Putative uncharacterized protein OS=Mus musculus GN=Nxf1 PE=2 SV=1	MOUSE	0.587877	12.36	8	0.0408278
sp|Q61584|FXR1_MOUSE	Fragile X mental retardation syndrome-related protein 1 OS=Mus musculus GN=Fxr1 PE=1 SV=2	MOUSE	0.587961	21.46	40	0.0795832
tr|Q5M8M3|Q5M8M3_MOUSE	Uncharacterized protein OS=Mus musculus GN=Trmt112 PE=2 SV=1	MOUSE	0.5884	14.72	5	0.00171687
tr|Q3TJF2|Q3TJF2_MOUSE	Putative uncharacterized protein OS=Mus musculus GN=Ola1 PE=2 SV=1	MOUSE	0.5889	17.62	28	0.275453
sp|Q8BL66|EEA1_MOUSE	Early endosome antigen 1 OS=Mus musculus GN=Eea1 PE=1 SV=2	MOUSE	0.5903	18.72	18	0.00015865
tr|A1L0V4|A1L0V4_MOUSE	Histone H3 (Fragment) OS=Mus musculus GN=Hist1h3i PE=2 SV=1	MOUSE	0.590554	38.68	39	0.184115
sp|P33174|KIF4_MOUSE	Chromosome-associated kinesin KIF4 OS=Mus musculus GN=Kif4 PE=1 SV=3	MOUSE	0.590855	19.55	10	0.00640428
tr|Q3THJ0|Q3THJ0_MOUSE	60S ribosomal protein L18a OS=Mus musculus GN=Rpl18a PE=2 SV=1	MOUSE	0.593677	14.62	39	0.230952
sp|Q99JF8|PSIP1_MOUSE	PC4 and SFRS1-interacting protein OS=Mus musculus GN=Psip1 PE=1 SV=1	MOUSE	0.594107	34.09	30	0.232637
sp|Q3UL36|ARGL1_MOUSE	Arginine and glutamate-rich protein 1 OS=Mus musculus GN=Arglu1 PE=1 SV=2	MOUSE	0.595339	38.93	25	0.678715
tr|Q5PPQ7|Q5PPQ7_MOUSE	Coronin OS=Mus musculus GN=Coro1c PE=2 SV=1	MOUSE	0.600847	24.42	18	0.0173214
tr|B7ZWI2|B7ZWI2_MOUSE	1110005A23Rik protein OS=Mus musculus GN=1110005A23Rik PE=2 SV=1	MOUSE	0.603155	34.85	34	0.353985
sp|Q8K4P0|WDR33_MOUSE	pre-mRNA 3' end processing protein WDR33 OS=Mus musculus GN=Wdr33 PE=1 SV=1	MOUSE	0.604858	23.3	40	0.00287919
sp|Q8BU30|SYIC_MOUSE	Isoleucine--tRNA ligase, cytoplasmic OS=Mus musculus GN=Iars PE=2 SV=2	MOUSE	0.608909	20.55	7	6.49e-13
tr|Q8C5Q5|Q8C5Q5_MOUSE	Putative uncharacterized protein OS=Mus musculus GN=Cct7 PE=2 SV=1	MOUSE	0.609787	27.67	21	6.85e-11
sp|Q14AX6|CDK12_MOUSE	Cyclin-dependent kinase 12 OS=Mus musculus GN=Cdk12 PE=1 SV=2	MOUSE	0.60981	28.83	32	0.150549
tr|G3X9B1|G3X9B1_MOUSE	HEAT repeat containing 1 OS=Mus musculus GN=Heatr1 PE=4 SV=1	MOUSE	0.611019	32.42	37	0.00402245
tr|Q3TK27|Q3TK27_MOUSE	Putative uncharacterized protein OS=Mus musculus GN=Gnl3 PE=2 SV=1	MOUSE	0.61288	51.02	40	0.0340913
tr|Q3TWZ9|Q3TWZ9_MOUSE	Putative uncharacterized protein OS=Mus musculus GN=Cltb PE=2 SV=1	MOUSE	0.613417	36.18	32	0.00152915
tr|Q5SUR3|Q5SUR3_MOUSE	MCG3634, isoform CRA_b OS=Mus musculus GN=Skp1a PE=2 SV=1	MOUSE	0.613762	27	26	0.304203
sp|Q9QXE7|TBL1X_MOUSE	F-box-like/WD repeat-containing protein TBL1X OS=Mus musculus GN=Tbl1x PE=2 SV=2	MOUSE	0.618076	56.49	19	0.0067421
tr|Q3UM65|Q3UM65_MOUSE	Runt-related transcription factor 1 OS=Mus musculus GN=Runx1 PE=2 SV=1	MOUSE	0.618363	27.95	15	0.869758
tr|Q9D6W4|Q9D6W4_MOUSE	Putative uncharacterized protein OS=Mus musculus GN=Srsf3 PE=2 SV=1	MOUSE	0.618636	39.68	11	0.00416712
tr|Q52PE3|Q52PE3_MOUSE	Translocon-associated protein alpha, muscle specific isoform OS=Mus musculus GN=Ssr1 PE=2 SV=1	MOUSE	0.618895	31.19	3	0.375923
tr|Q3UFJ3|Q3UFJ3_MOUSE	Pyruvate dehydrogenase E1 alpha 1 OS=Mus musculus GN=Pdha1 PE=2 SV=1	MOUSE	0.619441	38.15	6	0.00165557
tr|E9Q481|E9Q481_MOUSE	Serine/threonine-protein phosphatase 4 regulatory subunit 3A OS=Mus musculus GN=Smek1 PE=2 SV=1	MOUSE	0.619546	30.85	3	9.84e-10
tr|Q9DBP1|Q9DBP1_MOUSE	Putative uncharacterized protein OS=Mus musculus GN=Srsf6 PE=2 SV=1	MOUSE	0.619802	24.77	1	0.023305
sp|Q04750|TOP1_MOUSE	DNA topoisomerase 1 OS=Mus musculus GN=Top1 PE=1 SV=2	MOUSE	0.620105	12.58	2	0.304465
sp|Q9JLI8|SART3_MOUSE	Squamous cell carcinoma antigen recognized by T-cells 3 OS=Mus musculus GN=Sart3 PE=2 SV=1	MOUSE	0.620396	32.13	1	0.28587
tr|Q8JZN2|Q8JZN2_MOUSE	Csde1 protein OS=Mus musculus GN=Csde1 PE=2 SV=1	MOUSE	0.622406	24.14	9	0.307473
sp|Q8R1F1|NIBL1_MOUSE	Niban-like protein 1 OS=Mus musculus GN=Fam129b PE=2 SV=2	MOUSE	0.62273	6.79	2	0.00121315
tr|Q8K1M3|Q8K1M3_MOUSE	Protein kinase, cAMP dependent regulatory, type II alpha OS=Mus musculus GN=Prkar2a PE=2 SV=1	MOUSE	0.624563	13.82	3	7.14e-13
tr|D3Z5I1|D3Z5I1_MOUSE	Zinc finger CCCH-type antiviral protein 1 OS=Mus musculus GN=Zc3hav1 PE=2 SV=1	MOUSE	0.625117	34.77	1	0.000835675
sp|P62315|SMD1_MOUSE	Small nuclear ribonucleoprotein Sm D1 OS=Mus musculus GN=Snrpd1 PE=2 SV=1	MOUSE	0.626797	28.97	1	0.125943
tr|Q8C660|Q8C660_MOUSE	RIKEN cDNA 1810008A18, isoform CRA_a OS=Mus musculus GN=Fam207a PE=2 SV=1	MOUSE	0.630156	25.64	5	0.00402245
tr|Q3TJ39|Q3TJ39_MOUSE	RAB5C, member RAS oncogene family, isoform CRA_a OS=Mus musculus GN=Rab5c PE=2 SV=1	MOUSE	0.630644	27.29	3	0.0340913
tr|Q8BJX0|Q8BJX0_MOUSE	Proteasome subunit beta type OS=Mus musculus GN=Psmb2 PE=2 SV=1	MOUSE	0.631198	23.48	2	5.25e-05
tr|Q58E49|Q58E49_MOUSE	Histone deacetylase OS=Mus musculus GN=Hdac1 PE=2 SV=1	MOUSE	0.631498	21.95	3	8.1e-08
sp|Q8VDF2|UHRF1_MOUSE	E3 ubiquitin-protein ligase UHRF1 OS=Mus musculus GN=Uhrf1 PE=1 SV=2	MOUSE	0.632346	51.31	3	0.0611143
tr|Q8CFQ9|Q8CFQ9_MOUSE	Fusion, derived from t(1216) malignant liposarcoma (Human) OS=Mus musculus GN=Fus PE=2 SV=1	MOUSE	0.632724	23.43	22	0.0145874
tr|A2AP32|A2AP32_MOUSE	NADH dehydrogenase [ubiquinone] 1 beta subcomplex subunit 6 OS=Mus musculus GN=Ndufb6 PE=2 SV=1	MOUSE	0.633699	40.33	1	0.810134
sp|Q99ME9|NOG1_MOUSE	Nucleolar GTP-binding protein 1 OS=Mus musculus GN=Gtpbp4 PE=2 SV=3	MOUSE	0.634161	32.56	26	0.260598
tr|Q5M9N5|Q5M9N5_MOUSE	Ribosomal protein L28 OS=Mus musculus GN=Rpl28 PE=2 SV=1	MOUSE	0.634815	20.93	12	0.289118
sp|Q8BMD8|SCMC1_MOUSE	Calcium-binding mitochondrial carrier protein SCaMC-1 OS=Mus musculus GN=Slc25a24 PE=1 SV=1	MOUSE	0.63489	7.55	20	0.0449044
tr|Q3TMZ1|Q3TMZ1_MOUSE	Pyrroline-5-carboxylate reductase OS=Mus musculus GN=Pycr2 PE=2 SV=1	MOUSE	0.63588	3.14	33	0.496466
sp|P14576|SRP54_MOUSE	Signal recognition particle 54 kDa protein OS=Mus musculus GN=Srp54 PE=1 SV=2	MOUSE	0.63674	7.98	15	0.0546211
tr|Q80WR0|Q80WR0_MOUSE	Nucleoporin 153 OS=Mus musculus GN=Nup153 PE=2 SV=1	MOUSE	0.638051	37.55	30	0.136221
tr|Q3TIG8|Q3TIG8_MOUSE	Putative uncharacterized protein OS=Mus musculus GN=Vdac1 PE=2 SV=1	MOUSE	0.638211	20.26	29	0.707094
sp|P62996|TRA2B_MOUSE	Transformer-2 protein homolog beta OS=Mus musculus GN=Tra2b PE=2 SV=1	MOUSE	0.639604	24.07	34	0.0359375
sp|Q9CQ60|6PGL_MOUSE	6-phosphogluconolactonase OS=Mus musculus GN=Pgls PE=2 SV=1	MOUSE	0.641075	40.15	24	8.90656e-08
sp|Q9JI13|SAS10_MOUSE	Something about silencing protein 10 OS=Mus musculus GN=Utp3 PE=1 SV=1	MOUSE	0.641698	7.11	8	0.196495
sp|Q9ESV0|DDX24_MOUSE	ATP-dependent RNA helicase DDX24 OS=Mus musculus GN=Ddx24 PE=1 SV=2	MOUSE	0.642185	11.47	4	0.083464
tr|Q564E8|Q564E8_MOUSE	Ribosomal protein L4 OS=Mus musculus GN=Rpl4 PE=2 SV=1	MOUSE	0.642887	51.3	34	0.0158398
tr|Q52KP0|Q52KP0_MOUSE	MCG13615, isoform CRA_a OS=Mus musculus GN=Rpl38 PE=3 SV=1	MOUSE	0.643669	16.22	24	0.564697
tr|Q3TUI9|Q3TUI9_MOUSE	Proteasome subunit alpha type OS=Mus musculus GN=Psma5 PE=2 SV=1	MOUSE	0.645448	38.24	30	0.0933379
sp|Q8R1B4|EIF3C_MOUSE	Eukaryotic translation initiation factor 3 subunit C OS=Mus musculus GN=Eif3c PE=1 SV=1	MOUSE	0.645661	31.05	6	0.0115482
sp|Q8CEC6|PPWD1_MOUSE	Peptidylprolyl isomerase domain and WD repeat-containing protein 1 OS=Mus musculus GN=Ppwd1 PE=2 SV=2	MOUSE	0.647967	30.55	9	0.600295
sp|Q9CQ65|MTAP_MOUSE	S-methyl-5'-thioadenosine phosphorylase OS=Mus musculus GN=Mtap PE=1 SV=1	MOUSE	0.648274	21.53	31	0.0727778
tr|Q4FK57|Q4FK57_MOUSE	Ero1l protein OS=Mus musculus GN=Ero1l PE=2 SV=1	MOUSE	0.648676	47.32	7	0.138518
sp|O54692|ZW10_MOUSE	Centromere/kinetochore protein zw10 homolog OS=Mus musculus GN=Zw10 PE=2 SV=3	MOUSE	0.651726	23.73	16	0.0466232
sp|Q9JM76|ARPC3_MOUSE	Actin-related protein 2/3 complex subunit 3 OS=Mus musculus GN=Arpc3 PE=1 SV=3	MOUSE	0.651932	31.91	24	0.25973
tr|Q9D937|Q9D937_MOUSE	MCG127334 OS=Mus musculus GN=1810009A15Rik PE=2 SV=1	MOUSE	0.652319	21.48	24	0.483657
sp|P37913|DNLI1_MOUSE	DNA ligase 1 OS=Mus musculus GN=Lig1 PE=1 SV=2	MOUSE	0.6526	16.77	17	0.00328001
tr|E9QKL6|E9QKL6_MOUSE	Interferon-activable protein 204 OS=Mus musculus GN=Ifi204 PE=4 SV=1	MOUSE	0.652994	21.32	8	0.0230015
tr|Q4KL82|Q4KL82_MOUSE	Replication factor C (Activator 1) 2 OS=Mus musculus GN=Rfc2 PE=2 SV=1	MOUSE	0.653751	32.32	10	0.364979
sp|Q9JL35|HMGN5_MOUSE	High mobility group nucleosome-binding domain-containing protein 5 OS=Mus musculus GN=Hmgn5 PE=1 SV=2	MOUSE	0.657371	34.9	25	0.00400046
tr|Q3TKX4|Q3TKX4_MOUSE	Putative uncharacterized protein (Fragment) OS=Mus musculus GN=Ddx52 PE=2 SV=1	MOUSE	0.65828	34.63	22	0.0158398
sp|Q9WVL2|STAT2_MOUSE	Signal transducer and activator of transcription 2 OS=Mus musculus GN=Stat2 PE=1 SV=1	MOUSE	0.658674	24.8	11	0.0102433
sp|Q8R480|NUP85_MOUSE	Nuclear pore complex protein Nup85 OS=Mus musculus GN=Nup85 PE=1 SV=1	MOUSE	0.659334	11.78	5	0.0521092
sp|Q9ERH4|NUSAP_MOUSE	Nucleolar and spindle-associated protein 1 OS=Mus musculus GN=Nusap1 PE=1 SV=1	MOUSE	0.660259	34.92	23	0.112016
sp|Q7TPD0|INT3_MOUSE	Integrator complex subunit 3 OS=Mus musculus GN=Ints3 PE=2 SV=2	MOUSE	0.660715	4.65	4	0.230491
sp|Q9DCN2|NB5R3_MOUSE	NADH-cytochrome b5 reductase 3 OS=Mus musculus GN=Cyb5r3 PE=1 SV=3	MOUSE	0.66112	48.89	26	0.264549
tr|Q545E6|Q545E6_MOUSE	RNA-binding protein OS=Mus musculus GN=Tsn PE=2 SV=1	MOUSE	0.662148	47.32	9	0.0662638
sp|Q9D2E2|TOE1_MOUSE	Target of EGR1 protein 1 OS=Mus musculus GN=Toe1 PE=1 SV=1	MOUSE	0.662513	22.66	9	0.0355621
tr|Q3V244|Q3V244_MOUSE	Putative uncharacterized protein OS=Mus musculus GN=Eif4h PE=2 SV=1	MOUSE	0.663278	11.56	6	0.120072
sp|Q6P9R2|OXSR1_MOUSE	Serine/threonine-protein kinase OSR1 OS=Mus musculus GN=Oxsr1 PE=1 SV=1	MOUSE	0.663494	21.59	13	0.0548073
sp|Q99J95|CDK9_MOUSE	Cyclin-dependent kinase 9 OS=Mus musculus GN=Cdk9 PE=1 SV=1	MOUSE	0.663605	59.3	24	0.996759
tr|Q0PD67|Q0PD67_MOUSE	RAB1, member RAS oncogene family, isoform CRA_a OS=Mus musculus GN=Rab1 PE=2 SV=1	MOUSE	0.664088	23.88	16	0.0996514
sp|Q99JY0|ECHB_MOUSE	Trifunctional enzyme subunit beta, mitochondrial OS=Mus musculus GN=Hadhb PE=1 SV=1	MOUSE	0.664282	58.79	28	0.797259
sp|Q91VW3|SH3L3_MOUSE	SH3 domain-binding glutamic acid-rich-like protein 3 OS=Mus musculus GN=Sh3bgrl3 PE=1 SV=1	MOUSE	0.664546	21.5	26	0.000295964
sp|Q9JJT0|RCL1_MOUSE	RNA 3'-terminal phosphate cyclase-like protein OS=Mus musculus GN=Rcl1 PE=2 SV=1	MOUSE	0.664654	40.74	31	0.0495754
tr|Q544R9|Q544R9_MOUSE	High mobility group box 3 OS=Mus musculus GN=Hmgb3 PE=2 SV=1	MOUSE	0.664989	30.22	6	0.107372
tr|H3BJW3|H3BJW3_MOUSE	Cleavage and polyadenylation-specificity factor subunit 6 OS=Mus musculus GN=Cpsf6 PE=2 SV=1	MOUSE	0.665765	17.72	31	0.0274083
tr|F7AL76|F7AL76_MOUSE	Chromodomain-helicase-DNA-binding protein 8 (Fragment) OS=Mus musculus GN=Chd8 PE=4 SV=1	MOUSE	0.666157	34.33	5	0.467357
tr|Q3TN39|Q3TN39_MOUSE	Putative uncharacterized protein OS=Mus musculus GN=Slc3a2 PE=2 SV=1	MOUSE	0.668611	24.8	2	0.131838
sp|Q9QYS9|QKI_MOUSE	Protein quaking OS=Mus musculus GN=Qki PE=1 SV=1	MOUSE	0.670324	22.28	31	0.159148
sp|Q9CQI9|MED30_MOUSE	Mediator of RNA polymerase II transcription subunit 30 OS=Mus musculus GN=Med30 PE=1 SV=1	MOUSE	0.67309	16.79	24	0.075293
sp|O88351|IKKB_MOUSE	Inhibitor of nuclear factor kappa-B kinase subunit beta OS=Mus musculus GN=Ikbkb PE=1 SV=1	MOUSE	0.675318	11.7	12	0.0522584
sp|Q924Z4|CERS2_MOUSE	Ceramide synthase 2 OS=Mus musculus GN=Cers2 PE=1 SV=1	MOUSE	0.675429	20.92	26	0.367187
tr|Q3UG53|Q3UG53_MOUSE	Putative uncharacterized protein OS=Mus musculus GN=Stk10 PE=2 SV=1	MOUSE	0.677092	27.61	12	0.0493831
sp|Q99JT2|MST4_MOUSE	Serine/threonine-protein kinase MST4 OS=Mus musculus GN=Mst4 PE=2 SV=1	MOUSE	0.67801	22.2	1	1.43471e-07
tr|Q5EBP9|Q5EBP9_MOUSE	Tripartite motif-containing 28 OS=Mus musculus GN=Trim28 PE=2 SV=1	MOUSE	0.678966	52.58	4	0.403564
tr|Q6NZC4|Q6NZC4_MOUSE	Tlk2 protein (Fragment) OS=Mus musculus GN=Tlk2 PE=2 SV=1	MOUSE	0.67983	2.5	16	3.01564e-06
sp|Q8CFI7|RPB2_MOUSE	DNA-directed RNA polymerase II subunit RPB2 OS=Mus musculus GN=Polr2b PE=2 SV=2	MOUSE	0.680924	34.38	19	0.0016982
tr|Q80WF7|Q80WF7_MOUSE	Tap2 protein OS=Mus musculus GN=Tap2 PE=2 SV=2	MOUSE	0.681547	4.98	3	0.0339072
tr|Q3UVH2|Q3UVH2_MOUSE	Putative uncharacterized protein OS=Mus musculus GN=Csk PE=2 SV=1	MOUSE	0.68281	27.97	23	0.00950705
tr|Q80T06|Q80T06_MOUSE	Elongation factor 1-delta OS=Mus musculus GN=Eef1d PE=2 SV=1	MOUSE	0.686866	10.06	15	0.0112691
tr|Q80Y09|Q80Y09_MOUSE	Pdcd6ip protein OS=Mus musculus GN=Pdcd6ip PE=2 SV=1	MOUSE	0.689536	49.34	18	0.0124491
sp|G5E870|TRIPC_MOUSE	E3 ubiquitin-protein ligase TRIP12 OS=Mus musculus GN=Trip12 PE=1 SV=1	MOUSE	0.690349	27.71	16	0.00646913
tr|Q3UNQ3|Q3UNQ3_MOUSE	Putative uncharacterized protein OS=Mus musculus GN=Wdr5 PE=2 SV=1	MOUSE	0.690953	24.49	17	0.00289758
sp|Q8BFZ9|ERLN2_MOUSE	Erlin-2 OS=Mus musculus GN=Erlin2 PE=1 SV=1	MOUSE	0.691487	51.43	10	6.13e-07
sp|P12787|COX5A_MOUSE	Cytochrome c oxidase subunit 5A, mitochondrial OS=Mus musculus GN=Cox5a PE=1 SV=2	MOUSE	0.691875	37.26	31	0.0939984
tr|Q6GQU1|Q6GQU1_MOUSE	Hexokinase 1, isoform CRA_d OS=Mus musculus GN=Hk1 PE=2 SV=1	MOUSE	0.69204	25.93	32	0.00340774
tr|Q06EZ3|Q06EZ3_MOUSE	O-acyltransferase OS=Mus musculus GN=Soat1 PE=2 SV=1	MOUSE	0.692565	57.94	5	0.101309
sp|Q99LC2|CSTF1_MOUSE	Cleavage stimulation factor subunit 1 OS=Mus musculus GN=Cstf1 PE=2 SV=1	MOUSE	0.693096	44.4	8	0.134079
sp|Q91YR7|PRP6_MOUSE	Pre-mRNA-processing factor 6 OS=Mus musculus GN=Prpf6 PE=2 SV=1	MOUSE	0.693154	10.49	19	0.182429
sp|Q3TIX9|SNUT2_MOUSE	U4/U6.U5 tri-snRNP-associated protein 2 OS=Mus musculus GN=Usp39 PE=2 SV=2	MOUSE	0.69421	16.54	4	0.00852459
tr|Q3U4Y0|Q3U4Y0_MOUSE	Putative uncharacterized protein OS=Mus musculus GN=H1f0 PE=2 SV=1	MOUSE	0.695547	22.97	4	0.000472337
sp|Q9DCT2|NDUS3_MOUSE	NADH dehydrogenase [ubiquinone] iron-sulfur protein 3, mitochondrial OS=Mus musculus GN=Ndufs3 PE=1 SV=2	MOUSE	0.695682	36.22	22	0.0795965
tr|Q9D8L3|Q9D8L3_MOUSE	Signal sequence receptor, delta OS=Mus musculus GN=Ssr4 PE=2 SV=1	MOUSE	0.696683	25.31	29	0.575705
sp|P10639|THIO_MOUSE	Thioredoxin OS=Mus musculus GN=Txn PE=1 SV=3	MOUSE	0.697289	19.44	24	0.00216798
sp|Q91YE7|RBM5_MOUSE	RNA-binding protein 5 OS=Mus musculus GN=Rbm5 PE=1 SV=1	MOUSE	0.697513	12.77	18	0.828657
tr|A2ANY6|A2ANY6_MOUSE	Midasin OS=Mus musculus GN=Mdn1 PE=2 SV=1	MOUSE	0.697682	21.8	13	0.378386
tr|D3Z4V1|D3Z4V1_MOUSE	Pleiotropic regulator 1 OS=Mus musculus GN=Plrg1 PE=2 SV=1	MOUSE	0.697886	10.4	10	0.00406487
tr|Q5RL55|Q5RL55_MOUSE	ATP-binding cassette, sub-family F (GCN20), member 1 OS=Mus musculus GN=Abcf1 PE=2 SV=1	MOUSE	0.698499	17.4	17	0.116417
sp|O35730|RING1_MOUSE	E3 ubiquitin-protein ligase RING1 OS=Mus musculus GN=Ring1 PE=1 SV=2	MOUSE	0.698706	13.99	10	0.0182729
tr|Q8CEW1|Q8CEW1_MOUSE	Putative uncharacterized protein OS=Mus musculus GN=Hmgn1 PE=4 SV=1	MOUSE	0.698771	18.89	16	0.449553
tr|Q80Y52|Q80Y52_MOUSE	Heat shock protein 90, alpha (Cytosolic), class A member 1 OS=Mus musculus GN=Hsp90aa1 PE=2 SV=2	MOUSE	0.700404	33.73	27	0.188724
sp|Q9CW46|RAVR1_MOUSE	Ribonucleoprotein PTB-binding 1 OS=Mus musculus GN=Raver1 PE=1 SV=2	MOUSE	0.700896	8.68	16	0.0783847
sp|Q8BXV2|BRI3B_MOUSE	BRI3-binding protein OS=Mus musculus GN=Bri3bp PE=2 SV=1	MOUSE	0.703493	24.8	22	0.584772
tr|Q3TEE6|Q3TEE6_MOUSE	Putative uncharacterized protein OS=Mus musculus GN=Fermt3 PE=2 SV=1	MOUSE	0.703728	34.58	9	0.0495754
tr|E9QNN1|E9QNN1_MOUSE	ATP-dependent RNA helicase A OS=Mus musculus GN=Dhx9 PE=2 SV=1	MOUSE	0.703967	18.83	21	0.0505456
sp|Q9CSU0|RPR1B_MOUSE	Regulation of nuclear pre-mRNA domain-containing protein 1B OS=Mus musculus GN=Rprd1b PE=1 SV=2	MOUSE	0.704437	30.96	18	0.553204
tr|D3Z0B9|D3Z0B9_MOUSE	Aldehyde dehydrogenase family 16 member A1 OS=Mus musculus GN=Aldh16a1 PE=2 SV=1	MOUSE	0.705543	19.06	19	0.647956
tr|Q6PFF0|Q6PFF0_MOUSE	Protein Scaf4 OS=Mus musculus GN=Scaf4 PE=2 SV=1	MOUSE	0.705842	12.99	21	0.986358
tr|Q9CQG4|Q9CQG4_MOUSE	Putative uncharacterized protein OS=Mus musculus GN=Reep5 PE=2 SV=1	MOUSE	0.706478	15.61	26	0.782663
tr|G8JL40|G8JL40_MOUSE	Lysine-specific histone demethylase 1A (Fragment) OS=Mus musculus GN=Kdm1a PE=4 SV=1	MOUSE	0.706607	46	11	0.0581244
sp|Q99LX0|PARK7_MOUSE	Protein DJ-1 OS=Mus musculus GN=Park7 PE=1 SV=1	MOUSE	0.707953	23.12	24	0.426004
sp|Q6NV83|SR140_MOUSE	U2 snRNP-associated SURP motif-containing protein OS=Mus musculus GN=U2surp PE=2 SV=3	MOUSE	0.708155	31.92	21	0.00714114
tr|Q3UWT6|Q3UWT6_MOUSE	Proteasome subunit alpha type OS=Mus musculus GN=Psma2 PE=2 SV=1	MOUSE	0.708314	73.04	7	0.0718096
tr|Q52KG9|Q52KG9_MOUSE	Chaperonin containing Tcp1, subunit 6a (Zeta) OS=Mus musculus GN=Cct6a PE=2 SV=1	MOUSE	0.708918	16.24	9	0.0742116
sp|Q8BTI8|SRRM2_MOUSE	Serine/arginine repetitive matrix protein 2 OS=Mus musculus GN=Srrm2 PE=1 SV=3	MOUSE	0.711293	10.22	20	0.667445
sp|Q76MZ3|2AAA_MOUSE	Serine/threonine-protein phosphatase 2A 65 kDa regulatory subunit A alpha isoform OS=Mus musculus GN=Ppp2r1a PE=1 SV=3	MOUSE	0.712287	54.61	10	0.0893047
tr|G5E8E3|G5E8E3_MOUSE	Protein 2310022A10Rik OS=Mus musculus GN=2310022A10Rik PE=4 SV=1	MOUSE	0.71231	6.05	21	0.0793986
tr|S4R1M2|S4R1M2_MOUSE	Scaffold attachment factor B1 OS=Mus musculus GN=Safb PE=4 SV=1	MOUSE	0.712514	27.56	5	0.0233405
sp|O35218|CPSF2_MOUSE	Cleavage and polyadenylation specificity factor subunit 2 OS=Mus musculus GN=Cpsf2 PE=1 SV=1	MOUSE	0.713957	14.02	28	0.0631244
tr|Q3TJD0|Q3TJD0_MOUSE	Putative uncharacterized protein OS=Mus musculus GN=Sec61a1 PE=2 SV=1	MOUSE	0.713958	8.53	22	0.0745919
tr|Q3UKW2|Q3UKW2_MOUSE	Calmodulin OS=Mus musculus GN=Calm1 PE=2 SV=1	MOUSE	0.714269	16.78	24	0.385498
sp|O88712|CTBP1_MOUSE	C-terminal-binding protein 1 OS=Mus musculus GN=Ctbp1 PE=1 SV=2	MOUSE	0.714399	19.65	6	0.0290758
tr|A2RSV8|A2RSV8_MOUSE	Cytochrome c oxidase subunit IV isoform 1 OS=Mus musculus GN=Cox4i1 PE=2 SV=1	MOUSE	0.714504	33.65	17	0.0862834
sp|Q9CXW3|CYBP_MOUSE	Calcyclin-binding protein OS=Mus musculus GN=Cacybp PE=1 SV=1	MOUSE	0.715172	34.56	11	0.351365
tr|E9PX48|E9PX48_MOUSE	Dedicator of cytokinesis protein 7 OS=Mus musculus GN=Dock7 PE=2 SV=1	MOUSE	0.715562	20	28	0.000367262
tr|Q9CT36|Q9CT36_MOUSE	Putative uncharacterized protein (Fragment) OS=Mus musculus GN=Tpx2 PE=2 SV=1	MOUSE	0.715993	30.24	16	0.00950705
sp|Q8BGC0|HTSF1_MOUSE	HIV Tat-specific factor 1 homolog OS=Mus musculus GN=Htatsf1 PE=1 SV=1	MOUSE	0.717403	12.37	22	0.00280766
tr|G5E8N7|G5E8N7_MOUSE	Bifunctional polynucleotide phosphatase/kinase OS=Mus musculus GN=Pnkp PE=4 SV=1	MOUSE	0.718764	35.25	15	0.245308
tr|Q4G5Y4|Q4G5Y4_MOUSE	Endothelial differentiation inhibitory protein D18 OS=Mus musculus GN=Brd3 PE=2 SV=1	MOUSE	0.720027	41.35	18	0.0551672
tr|B2RWU7|B2RWU7_MOUSE	AI607873 protein OS=Mus musculus GN=AI607873 PE=2 SV=1	MOUSE	0.720105	58.64	24	0.0664896
sp|P63101|1433Z_MOUSE	14-3-3 protein zeta/delta OS=Mus musculus GN=Ywhaz PE=1 SV=1	MOUSE	0.720231	34.78	18	0.025839
sp|Q8QZV7|ASUN_MOUSE	Protein asunder homolog OS=Mus musculus GN=Asun PE=1 SV=2	MOUSE	0.721261	13.66	7	0.395696
sp|Q9CPY7|AMPL_MOUSE	Cytosol aminopeptidase OS=Mus musculus GN=Lap3 PE=1 SV=3	MOUSE	0.72165	52.46	14	0.140227
sp|Q9CQI7|RU2B_MOUSE	U2 small nuclear ribonucleoprotein B'' OS=Mus musculus GN=Snrpb2 PE=1 SV=1	MOUSE	0.72165	20.3	20	0.250385
tr|Q8C2K0|Q8C2K0_MOUSE	Putative uncharacterized protein OS=Mus musculus PE=2 SV=1	MOUSE	0.722829	42.78	22	0.0158882
tr|Q5EBQ2|Q5EBQ2_MOUSE	MCG7941, isoform CRA_f OS=Mus musculus GN=Pebp1 PE=2 SV=1	MOUSE	0.722829	9.13	13	0.737085
tr|Q9WTK5|Q9WTK5_MOUSE	Nuclear factor NF-kappa-B p100 subunit OS=Mus musculus GN=Nfkb2 PE=1 SV=1	MOUSE	0.724138	8.4	16	6.82774e-06
sp|Q9CZY3|UB2V1_MOUSE	Ubiquitin-conjugating enzyme E2 variant 1 OS=Mus musculus GN=Ube2v1 PE=1 SV=1	MOUSE	0.724535	12.1	22	0.014512
tr|E9Q0G1|E9Q0G1_MOUSE	Density-regulated protein (Fragment) OS=Mus musculus GN=Denr PE=2 SV=1	MOUSE	0.724593	22.75	9	0.0016982
sp|Q4VAA2|CDV3_MOUSE	Protein CDV3 OS=Mus musculus GN=Cdv3 PE=1 SV=2	MOUSE	0.725816	37.34	21	0.0552249
sp|Q9DB05|SNAA_MOUSE	Alpha-soluble NSF attachment protein OS=Mus musculus GN=Napa PE=1 SV=1	MOUSE	0.726051	23.98	14	0.201336
tr|Q52L67|Q52L67_MOUSE	Gpsn2 protein OS=Mus musculus GN=Tecr PE=2 SV=1	MOUSE	0.726942	8.98	17	0.0148809
tr|Q3UKJ6|Q3UKJ6_MOUSE	DEAH (Asp-Glu-Ala-His) box polypeptide 15, isoform CRA_a OS=Mus musculus GN=Dhx15 PE=2 SV=1	MOUSE	0.727934	21.56	7	0.407728
sp|P36552|HEM6_MOUSE	Coproporphyrinogen-III oxidase, mitochondrial OS=Mus musculus GN=Cpox PE=1 SV=2	MOUSE	0.73117	40	20	0.868775
tr|Q3MIA8|Q3MIA8_MOUSE	COP9 signalosome complex subunit 1 OS=Mus musculus GN=Gps1 PE=2 SV=1	MOUSE	0.731176	14.1	18	0.0566218
sp|Q91W86|VPS11_MOUSE	Vacuolar protein sorting-associated protein 11 homolog OS=Mus musculus GN=Vps11 PE=1 SV=3	MOUSE	0.732077	29.01	22	0.140555
sp|Q99KE1|MAOM_MOUSE	NAD-dependent malic enzyme, mitochondrial OS=Mus musculus GN=Me2 PE=2 SV=1	MOUSE	0.732839	28.03	18	0.0627268
tr|Q3TKD1|Q3TKD1_MOUSE	MCG17786, isoform CRA_a OS=Mus musculus GN=Rfc3 PE=2 SV=1	MOUSE	0.733038	11.01	2	0.00509398
sp|Q6A0A9|F120A_MOUSE	Constitutive coactivator of PPAR-gamma-like protein 1 OS=Mus musculus GN=FAM120A PE=1 SV=2	MOUSE	0.733171	31.86	28	0.354375
sp|Q68FD5|CLH1_MOUSE	Clathrin heavy chain 1 OS=Mus musculus GN=Cltc PE=1 SV=3	MOUSE	0.733413	11.7	20	0.00576163
tr|A2RS68|A2RS68_MOUSE	Small nuclear ribonucleoprotein 70 (U1) OS=Mus musculus GN=Snrnp70 PE=2 SV=1	MOUSE	0.73458	10.26	19	0.271909
sp|Q9WVA4|TAGL2_MOUSE	Transgelin-2 OS=Mus musculus GN=Tagln2 PE=1 SV=4	MOUSE	0.734709	28.41	20	0.149235
sp|P99027|RLA2_MOUSE	60S acidic ribosomal protein P2 OS=Mus musculus GN=Rplp2 PE=1 SV=3	MOUSE	0.734895	45.38	19	0.187383
sp|Q8VDD5|MYH9_MOUSE	Myosin-9 OS=Mus musculus GN=Myh9 PE=1 SV=4	MOUSE	0.735573	17.59	26	0.0809838
sp|Q921H8|THIKA_MOUSE	3-ketoacyl-CoA thiolase A, peroxisomal OS=Mus musculus GN=Acaa1a PE=1 SV=1	MOUSE	0.735633	5.18	9	0.409107
tr|Q8K1X4|Q8K1X4_MOUSE	NCK associated protein 1 like OS=Mus musculus GN=Nckap1l PE=2 SV=1	MOUSE	0.737225	4.83	23	0.0700821
tr|Q5M9K7|Q5M9K7_MOUSE	MCG21688 OS=Mus musculus GN=Rps10 PE=2 SV=1	MOUSE	0.73795	16.67	20	0.00122404
sp|Q9WTR1|TRPV2_MOUSE	Transient receptor potential cation channel subfamily V member 2 OS=Mus musculus GN=Trpv2 PE=1 SV=2	MOUSE	0.740199	16.96	24	0.505208
sp|Q9EPU4|CPSF1_MOUSE	Cleavage and polyadenylation specificity factor subunit 1 OS=Mus musculus GN=Cpsf1 PE=1 SV=1	MOUSE	0.7404	16.93	6	0.0129194
tr|Q5FWJ9|Q5FWJ9_MOUSE	Nucleoporin 62 OS=Mus musculus GN=Nup62 PE=2 SV=1	MOUSE	0.740785	27.97	6	0.103024
tr|Q5M9M0|Q5M9M0_MOUSE	MCG23455, isoform CRA_e OS=Mus musculus GN=Rpl13a PE=2 SV=1	MOUSE	0.741318	25.53	17	0.113961
tr|Q059I1|Q059I1_MOUSE	MCG22987, isoform CRA_a OS=Mus musculus GN=Rps28 PE=3 SV=1	MOUSE	0.741381	15.75	20	0.138518
tr|Q921W2|Q921W2_MOUSE	Nucleolysin TIAR OS=Mus musculus GN=Tial1 PE=2 SV=1	MOUSE	0.742089	16.36	23	0.0466232
sp|Q9QXT0|CNPY2_MOUSE	Protein canopy homolog 2 OS=Mus musculus GN=Cnpy2 PE=1 SV=1	MOUSE	0.744047	12.4	17	0.25973
tr|Q9D031|Q9D031_MOUSE	Ras suppressor protein 1 OS=Mus musculus GN=Rsu1 PE=2 SV=1	MOUSE	0.74415	40.38	20	0.113961
tr|Q543J5|Q543J5_MOUSE	Antithrombin OS=Mus musculus GN=Serpinc1 PE=2 SV=1	MOUSE	0.744675	20.7	22	0.0755078
tr|Q3UK61|Q3UK61_MOUSE	Succinyl-CoA:3-ketoacid-coenzyme A transferase OS=Mus musculus GN=Oxct1 PE=2 SV=1	MOUSE	0.745213	12.77	10	0.00727892
sp|O88967|YMEL1_MOUSE	ATP-dependent zinc metalloprotease YME1L1 OS=Mus musculus GN=Yme1l1 PE=2 SV=1	MOUSE	0.745234	26.85	18	0.134837
sp|P50516|VATA_MOUSE	V-type proton ATPase catalytic subunit A OS=Mus musculus GN=Atp6v1a PE=1 SV=2	MOUSE	0.745522	35.71	15	0.00300706
sp|P52480|KPYM_MOUSE	Pyruvate kinase PKM OS=Mus musculus GN=Pkm PE=1 SV=4	MOUSE	0.746879	7.03	17	0.0534051
tr|F6V6T4|F6V6T4_MOUSE	Transmembrane emp24 domain-containing protein 2 (Fragment) OS=Mus musculus GN=Tmed2 PE=3 SV=1	MOUSE	0.748557	38.51	9	0.0429579
tr|Q3UGT9|Q3UGT9_MOUSE	Parvin, beta OS=Mus musculus GN=Parvb PE=2 SV=1	MOUSE	0.749511	19.17	19	0.350521
sp|Q3TZX8|NOL9_MOUSE	Polynucleotide 5'-hydroxyl-kinase NOL9 OS=Mus musculus GN=Nol9 PE=1 SV=1	MOUSE	0.750605	22.85	13	0.00659892
tr|G3UX26|G3UX26_MOUSE	Voltage-dependent anion-selective channel protein 2 (Fragment) OS=Mus musculus GN=Vdac2 PE=4 SV=1	MOUSE	0.751099	14.79	18	0.868775
tr|Q569X8|Q569X8_MOUSE	Nucleoporin 107 OS=Mus musculus GN=Nup107 PE=2 SV=1	MOUSE	0.753134	10.97	11	0.180181
tr|Q3U2V0|Q3U2V0_MOUSE	Putative uncharacterized protein OS=Mus musculus GN=Sympk PE=2 SV=1	MOUSE	0.754489	10.3	14	0.187383
tr|Q543N3|Q543N3_MOUSE	LIM and SH3 protein 1, isoform CRA_b OS=Mus musculus GN=Lasp1 PE=2 SV=1	MOUSE	0.75499	30.32	19	0.828746
tr|Q3UIA5|Q3UIA5_MOUSE	Putative uncharacterized protein OS=Mus musculus GN=Cul1 PE=2 SV=1	MOUSE	0.755484	43.71	5	0.238901
tr|Q541B1|Q541B1_MOUSE	CXXC finger 1 (PHD domain), isoform CRA_f OS=Mus musculus GN=Cxxc1 PE=2 SV=1	MOUSE	0.755538	15.45	6	0.149235
tr|E9Q2I4|E9Q2I4_MOUSE	Protein Elmsan1 OS=Mus musculus GN=Elmsan1 PE=4 SV=1	MOUSE	0.755587	11.31	11	0.207572
tr|Q91V55|Q91V55_MOUSE	40S ribosomal protein S5 OS=Mus musculus GN=Rps5 PE=2 SV=1	MOUSE	0.756218	9.31	17	0.124771
tr|G5E8I8|G5E8I8_MOUSE	Calcium homeostasis endoplasmic reticulum protein OS=Mus musculus GN=Cherp PE=4 SV=1	MOUSE	0.757909	17.73	11	0.0724825
tr|A1L2Z3|A1L2Z3_MOUSE	C230096C10Rik protein OS=Mus musculus GN=Emc1 PE=2 SV=1	MOUSE	0.758626	27.06	22	0.00608883
tr|Q9Z1R9|Q9Z1R9_MOUSE	MCG124046 OS=Mus musculus GN=Prss1 PE=2 SV=1	MOUSE	0.758706	24.62	3	0.113537
tr|Q5BL18|Q5BL18_MOUSE	Matrin 3 OS=Mus musculus GN=Matr3 PE=2 SV=1	MOUSE	0.759228	30.99	20	0.297698
tr|Q5SV02|Q5SV02_MOUSE	DNA repair protein RAD50 OS=Mus musculus GN=Rad50 PE=4 SV=1	MOUSE	0.759382	31.86	21	0.166277
sp|P21619|LMNB2_MOUSE	Lamin-B2 OS=Mus musculus GN=Lmnb2 PE=1 SV=2	MOUSE	0.760308	43.13	8	0.198832
tr|Q6P9Q2|Q6P9Q2_MOUSE	DNA-directed RNA polymerase OS=Mus musculus GN=Polr1b PE=2 SV=1	MOUSE	0.761504	11.56	20	0.211251
tr|Q5NTY0|Q5NTY0_MOUSE	DnaJ (Hsp40) homolog, subfamily A, member 1 OS=Mus musculus GN=Dnaja1 PE=2 SV=1	MOUSE	0.762879	6.85	19	0.0447653
tr|Q810K5|Q810K5_MOUSE	Y box protein 1 OS=Mus musculus GN=Ybx1 PE=2 SV=1	MOUSE	0.763161	11.62	22	0.0594749
tr|A2AB60|A2AB60_MOUSE	Formin-like 1, isoform CRA_c OS=Mus musculus GN=Fmnl1 PE=4 SV=1	MOUSE	0.763898	15.15	5	0.0927745
tr|Q58E59|Q58E59_MOUSE	Splicing factor 3a, subunit 3 OS=Mus musculus GN=Sf3a3 PE=2 SV=1	MOUSE	0.764562	11.51	12	0.307092
tr|A0PJ89|A0PJ89_MOUSE	Mphosph10 protein (Fragment) OS=Mus musculus GN=Mphosph10 PE=2 SV=1	MOUSE	0.764602	14.74	21	0.0314604
sp|Q4PJX1|ODR4_MOUSE	Protein odr-4 homolog OS=Mus musculus GN=Odr4 PE=2 SV=2	MOUSE	0.765889	42.37	19	0.420992
tr|Q61177|Q61177_MOUSE	Casein kinase II alpha subunit OS=Mus musculus GN=Csnk2a1 PE=1 SV=1	MOUSE	0.766829	51.75	12	0.0468684
tr|Q4VAG4|Q4VAG4_MOUSE	MCG12304 OS=Mus musculus GN=Rpl22 PE=2 SV=1	MOUSE	0.767586	18.96	13	0.788958
sp|Q3UND0|SKAP2_MOUSE	Src kinase-associated phosphoprotein 2 OS=Mus musculus GN=Skap2 PE=1 SV=2	MOUSE	0.767667	10.6	80	0.0105889
tr|Q3UT19|Q3UT19_MOUSE	Putative uncharacterized protein OS=Mus musculus GN=Prpf3 PE=2 SV=1	MOUSE	0.767977	39.26	10	0.0733667
sp|Q9DB15|RM12_MOUSE	39S ribosomal protein L12, mitochondrial OS=Mus musculus GN=Mrpl12 PE=1 SV=2	MOUSE	0.768153	29.95	11	0.931965
sp|Q9JMH6|TRXR1_MOUSE	Thioredoxin reductase 1, cytoplasmic OS=Mus musculus GN=Txnrd1 PE=1 SV=3	MOUSE	0.768899	41.57	17	0.855587
sp|Q4VBE8|WDR18_MOUSE	WD repeat-containing protein 18 OS=Mus musculus GN=Wdr18 PE=1 SV=1	MOUSE	0.76899	29.63	5	0.0137737
sp|Q04692|SMRCD_MOUSE	SWI/SNF-related matrix-associated actin-dependent regulator of chromatin subfamily A containing DEAD/H box 1 OS=Mus musculus GN=Smarcad1 PE=1 SV=2	MOUSE	0.769529	14	19	0.0773331
tr|Q5J7N1|Q5J7N1_MOUSE	Kras protein OS=Mus musculus GN=Kras PE=2 SV=1	MOUSE	0.769822	2.5	15	0.00697852
sp|Q99P31|HPBP1_MOUSE	Hsp70-binding protein 1 OS=Mus musculus GN=Hspbp1 PE=2 SV=1	MOUSE	0.769858	17.91	8	0.331681
sp|Q921F4|HNRLL_MOUSE	Heterogeneous nuclear ribonucleoprotein L-like OS=Mus musculus GN=Hnrnpll PE=1 SV=3	MOUSE	0.769858	26.61	19	0.107582
tr|Q8C2T9|Q8C2T9_MOUSE	Putative uncharacterized protein OS=Mus musculus GN=Ik PE=2 SV=1	MOUSE	0.77091	37.01	14	0.890165
tr|O89054|O89054_MOUSE	Cytoskeletal beta-actin (Fragment) OS=Mus musculus GN=Actb PE=2 SV=1	MOUSE	0.771484	5.26	17	0.0889855
sp|Q3U319|BRE1B_MOUSE	E3 ubiquitin-protein ligase BRE1B OS=Mus musculus GN=Rnf40 PE=1 SV=2	MOUSE	0.772297	11.81	6	0.112439
sp|P24788|CD11B_MOUSE	Cyclin-dependent kinase 11B OS=Mus musculus GN=Cdk11b PE=1 SV=2	MOUSE	0.772849	24.14	6	0.423341
sp|Q9QY81|PO210_MOUSE	Nuclear pore membrane glycoprotein 210 OS=Mus musculus GN=Nup210 PE=1 SV=2	MOUSE	0.773861	30.08	4	0.0731566
tr|Q80TX6|Q80TX6_MOUSE	MKIAA0569 protein (Fragment) OS=Mus musculus GN=Zeb2 PE=2 SV=1	MOUSE	0.774093	29.17	17	0.128949
sp|Q6PGL7|FAM21_MOUSE	WASH complex subunit FAM21 OS=Mus musculus GN=Fam21 PE=1 SV=1	MOUSE	0.774429	12.81	5	0.58275
tr|Q61833|Q61833_MOUSE	Ribophorin OS=Mus musculus GN=Rpn2 PE=2 SV=1	MOUSE	0.77669	7.76	20	0.206148
sp|Q569Z6|TR150_MOUSE	Thyroid hormone receptor-associated protein 3 OS=Mus musculus GN=Thrap3 PE=1 SV=1	MOUSE	0.777884	36.5	20	0.697484
sp|P63028|TCTP_MOUSE	Translationally-controlled tumor protein OS=Mus musculus GN=Tpt1 PE=1 SV=1	MOUSE	0.778627	14.67	3	0.0425646
sp|P51174|ACADL_MOUSE	Long-chain specific acyl-CoA dehydrogenase, mitochondrial OS=Mus musculus GN=Acadl PE=1 SV=2	MOUSE	0.778776	2.07	17	0.0274373
tr|Q8C1X9|Q8C1X9_MOUSE	Annexin OS=Mus musculus GN=Anxa3 PE=2 SV=1	MOUSE	0.77922	14.24	6	0.345029
tr|Q3TZI3|Q3TZI3_MOUSE	Putative uncharacterized protein OS=Mus musculus GN=Sf1 PE=2 SV=1	MOUSE	0.78129	22.06	14	0.394622
tr|Q3UG68|Q3UG68_MOUSE	Dolichyl-di-phosphooligosaccharide-protein glycotransferase, isoform CRA_c OS=Mus musculus GN=Ddost PE=2 SV=1	MOUSE	0.781948	14.12	13	0.0713153
tr|Q9ESU7|Q9ESU7_MOUSE	Neutral amino acid transporter ASCT2 OS=Mus musculus GN=Slc1a5 PE=2 SV=1	MOUSE	0.782255	11.46	8	0.00450889
tr|Q3UIW3|Q3UIW3_MOUSE	Putative uncharacterized protein OS=Mus musculus GN=Lamp2 PE=2 SV=1	MOUSE	0.782671	17.99	14	0.379297
sp|Q8VDP4|CCAR2_MOUSE	Cell cycle and apoptosis regulator protein 2 OS=Mus musculus GN=Ccar2 PE=1 SV=2	MOUSE	0.783596	13.63	7	0.026933
sp|Q9WUP7|UCHL5_MOUSE	Ubiquitin carboxyl-terminal hydrolase isozyme L5 OS=Mus musculus GN=Uchl5 PE=1 SV=2	MOUSE	0.784103	29.84	12	0.0336733
tr|A1ILG8|A1ILG8_MOUSE	Chorein OS=Mus musculus GN=Vps13c PE=2 SV=1	MOUSE	0.785827	11.04	11	0.0646842
sp|Q8BG07|PLD4_MOUSE	Phospholipase D4 OS=Mus musculus GN=Pld4 PE=2 SV=1	MOUSE	0.786322	16.17	5	0.0658488
sp|Q6IRU2|TPM4_MOUSE	Tropomyosin alpha-4 chain OS=Mus musculus GN=Tpm4 PE=2 SV=3	MOUSE	0.787079	16.15	6	0.172576
tr|Q7TPN1|Q7TPN1_MOUSE	Cc2d1b protein (Fragment) OS=Mus musculus GN=Cc2d1b PE=2 SV=1	MOUSE	0.78758	10.07	4	0.0341767
sp|Q62425|NDUA4_MOUSE	NADH dehydrogenase [ubiquinone] 1 alpha subcomplex subunit 4 OS=Mus musculus GN=Ndufa4 PE=1 SV=2	MOUSE	0.788248	22.41	14	0.36856
tr|Q53WY0|Q53WY0_MOUSE	Wiskott-Aldrich syndrome protein (WASP) OS=Mus musculus GN=Was PE=2 SV=1	MOUSE	0.788248	20.4	12	0.259939
sp|P05202|AATM_MOUSE	Aspartate aminotransferase, mitochondrial OS=Mus musculus GN=Got2 PE=1 SV=1	MOUSE	0.788682	36.44	18	0.344754
tr|Q7TMX6|Q7TMX6_MOUSE	Exosome component 7 OS=Mus musculus GN=Exosc7 PE=2 SV=1	MOUSE	0.788796	18.69	22	0.044426
sp|Q99LR1|ABD12_MOUSE	Monoacylglycerol lipase ABHD12 OS=Mus musculus GN=Abhd12 PE=1 SV=2	MOUSE	0.789484	10.66	5	0.0712539
tr|F7CBP1|F7CBP1_MOUSE	Eukaryotic translation initiation factor 4 gamma 2 OS=Mus musculus GN=Eif4g2 PE=4 SV=1	MOUSE	0.791089	14.95	11	0.147863
sp|P19973|LSP1_MOUSE	Lymphocyte-specific protein 1 OS=Mus musculus GN=Lsp1 PE=1 SV=2	MOUSE	0.791321	17.53	9	0.0232896
sp|Q9JJU8|SH3L1_MOUSE	SH3 domain-binding glutamic acid-rich-like protein OS=Mus musculus GN=Sh3bgrl PE=3 SV=1	MOUSE	0.791693	24.71	6	0.685626
tr|Q8R1V9|Q8R1V9_MOUSE	Protein Qars OS=Mus musculus GN=Qars PE=2 SV=1	MOUSE	0.791801	16.4	19	0.00080968
tr|A2AWT5|A2AWT5_MOUSE	Nucleolar transcription factor 1 OS=Mus musculus GN=Ubtf PE=4 SV=1	MOUSE	0.792566	13.17	12	0.42359
sp|Q3UYV9|NCBP1_MOUSE	Nuclear cap-binding protein subunit 1 OS=Mus musculus GN=Ncbp1 PE=1 SV=2	MOUSE	0.793069	19.3	20	0.178391
tr|Q99LF5|Q99LF5_MOUSE	Me1 protein OS=Mus musculus GN=Me1 PE=2 SV=1	MOUSE	0.794379	11.14	10	0.0339874
sp|P59708|PM14_MOUSE	Pre-mRNA branch site protein p14 OS=Mus musculus GN=Sf3b14 PE=1 SV=1	MOUSE	0.79483	10.15	19	0.00846589
tr|Q5EBQ6|Q5EBQ6_MOUSE	MCG10266, isoform CRA_a OS=Mus musculus GN=Rpl9 PE=2 SV=1	MOUSE	0.795113	9.43	24	0.123179
sp|P00920|CAH2_MOUSE	Carbonic anhydrase 2 OS=Mus musculus GN=Ca2 PE=1 SV=4	MOUSE	0.795118	17.84	7	0.172576
tr|Q3UCD9|Q3UCD9_MOUSE	Cathepsin D, isoform CRA_a OS=Mus musculus GN=Ctsd PE=2 SV=1	MOUSE	0.795781	25.77	14	0.0125343
tr|Q3UH31|Q3UH31_MOUSE	Putative uncharacterized protein OS=Mus musculus GN=Adar PE=2 SV=1	MOUSE	0.795894	17.41	14	0.406587
tr|Q7TPT7|Q7TPT7_MOUSE	Valyl-tRNA synthetase OS=Mus musculus GN=Vars PE=2 SV=1	MOUSE	0.795925	43.65	13	0.0342469
sp|Q04447|KCRB_MOUSE	Creatine kinase B-type OS=Mus musculus GN=Ckb PE=1 SV=1	MOUSE	0.79598	16.44	12	0.290643
tr|Q8C2N9|Q8C2N9_MOUSE	Putative uncharacterized protein OS=Mus musculus GN=Msh6 PE=2 SV=1	MOUSE	0.796099	31.55	17	0.002765
tr|Q922Z3|Q922Z3_MOUSE	Trap1 protein (Fragment) OS=Mus musculus GN=Trap1 PE=2 SV=1	MOUSE	0.796799	21.52	21	0.23034
sp|Q9Z315|SNUT1_MOUSE	U4/U6.U5 tri-snRNP-associated protein 1 OS=Mus musculus GN=Sart1 PE=2 SV=1	MOUSE	0.798465	15.13	11	0.182585
sp|Q9D1D4|TMEDA_MOUSE	Transmembrane emp24 domain-containing protein 10 OS=Mus musculus GN=Tmed10 PE=2 SV=1	MOUSE	0.800437	57.22	18	0.820725
tr|G3UWZ0|G3UWZ0_MOUSE	Bromodomain adjacent to zinc finger domain protein 1A OS=Mus musculus GN=Baz1a PE=2 SV=1	MOUSE	0.801051	17.09	2	0.0599422
sp|P61804|DAD1_MOUSE	Dolichyl-diphosphooligosaccharide--protein glycosyltransferase subunit DAD1 OS=Mus musculus GN=Dad1 PE=2 SV=3	MOUSE	0.802475	26.63	5	0.000950166
sp|Q3V3R1|C1TM_MOUSE	Monofunctional C1-tetrahydrofolate synthase, mitochondrial OS=Mus musculus GN=Mthfd1l PE=1 SV=2	MOUSE	0.803345	24.64	18	0.0537703
tr|Q3TND1|Q3TND1_MOUSE	Peptidyl-prolyl cis-trans isomerase OS=Mus musculus GN=Fkbp2 PE=2 SV=1	MOUSE	0.80346	6.48	53	0.222694
tr|B7ZWL1|B7ZWL1_MOUSE	CCR4-NOT transcription complex subunit 1 OS=Mus musculus GN=Cnot1 PE=2 SV=1	MOUSE	0.80346	58.09	15	0.048357
tr|Q542P8|Q542P8_MOUSE	EMG1 nucleolar protein homolog (S. cerevisiae), isoform CRA_a OS=Mus musculus GN=Emg1 PE=2 SV=1	MOUSE	0.804085	20.08	16	0.00271638
sp|Q62087|PON3_MOUSE	Serum paraoxonase/lactonase 3 OS=Mus musculus GN=Pon3 PE=1 SV=2	MOUSE	0.804288	12.5	18	0.255061
sp|Q9D1A2|CNDP2_MOUSE	Cytosolic non-specific dipeptidase OS=Mus musculus GN=Cndp2 PE=1 SV=1	MOUSE	0.804391	13.51	16	0.0306616
sp|P54116|STOM_MOUSE	Erythrocyte band 7 integral membrane protein OS=Mus musculus GN=Stom PE=1 SV=3	MOUSE	0.805796	37.31	19	0.0449824
sp|Q8BRF7|SCFD1_MOUSE	Sec1 family domain-containing protein 1 OS=Mus musculus GN=Scfd1 PE=1 SV=1	MOUSE	0.805796	20.21	9	0.411674
tr|E9PWG6|E9PWG6_MOUSE	Protein Ncapg OS=Mus musculus GN=Ncapg PE=4 SV=1	MOUSE	0.805797	36.31	4	0.330792
tr|Q566K0|Q566K0_MOUSE	High mobility group AT-hook 1 OS=Mus musculus GN=Hmga1 PE=4 SV=1	MOUSE	0.806033	19.75	15	0.00311501
tr|Q3U8W0|Q3U8W0_MOUSE	Putative uncharacterized protein OS=Mus musculus GN=Ppp1ca PE=2 SV=1	MOUSE	0.806579	34	18	0.163988
tr|E9QA74|E9QA74_MOUSE	Unconventional myosin-XVIIIa OS=Mus musculus GN=Myo18a PE=2 SV=1	MOUSE	0.808129	18.63	17	0.000880771
sp|Q9WTP6|KAD2_MOUSE	Adenylate kinase 2, mitochondrial OS=Mus musculus GN=Ak2 PE=1 SV=5	MOUSE	0.808463	26.91	4	0.904858
sp|Q91VM5|RMXL1_MOUSE	RNA binding motif protein, X-linked-like-1 OS=Mus musculus GN=Rbmxl1 PE=1 SV=1	MOUSE	0.809147	29.93	13	0.150774
sp|Q8QZY1|EIF3L_MOUSE	Eukaryotic translation initiation factor 3 subunit L OS=Mus musculus GN=Eif3l PE=1 SV=1	MOUSE	0.810048	15.24	9	0.145706
tr|Q5SUC3|Q5SUC3_MOUSE	Calnexin, isoform CRA_a OS=Mus musculus GN=Canx PE=2 SV=1	MOUSE	0.8109	17.51	5	0.409872
tr|J3KMG3|J3KMG3_MOUSE	Melanoma inhibitory activity protein 3 OS=Mus musculus GN=Mia3 PE=2 SV=1	MOUSE	0.812261	31.13	18	0.492992
sp|Q61081|CDC37_MOUSE	Hsp90 co-chaperone Cdc37 OS=Mus musculus GN=Cdc37 PE=2 SV=1	MOUSE	0.813003	8.65	14	0.0422231
sp|D3Z7P3|GLSK_MOUSE	Glutaminase kidney isoform, mitochondrial OS=Mus musculus GN=Gls PE=1 SV=1	MOUSE	0.813363	19.37	12	0.0199391
sp|Q8BMK4|CKAP4_MOUSE	Cytoskeleton-associated protein 4 OS=Mus musculus GN=Ckap4 PE=1 SV=2	MOUSE	0.813718	15.78	17	0.0626643
sp|Q9R0E1|PLOD3_MOUSE	Procollagen-lysine,2-oxoglutarate 5-dioxygenase 3 OS=Mus musculus GN=Plod3 PE=1 SV=1	MOUSE	0.814696	23.94	2	0.018728
sp|Q3TEA8|HP1B3_MOUSE	Heterochromatin protein 1-binding protein 3 OS=Mus musculus GN=Hp1bp3 PE=1 SV=1	MOUSE	0.815767	25.55	6	0.300276
sp|Q9DBE9|SPB1_MOUSE	pre-rRNA processing protein FTSJ3 OS=Mus musculus GN=Ftsj3 PE=1 SV=1	MOUSE	0.819122	27.36	12	0.141556
tr|E9QPI5|E9QPI5_MOUSE	Sister chromatid cohesion protein PDS5 homolog A OS=Mus musculus GN=Pds5a PE=4 SV=1	MOUSE	0.820918	23.44	12	0.0385688
tr|F6ZBR8|F6ZBR8_MOUSE	Protein Wiz (Fragment) OS=Mus musculus GN=Wiz PE=4 SV=1	MOUSE	0.820995	4.15	11	0.330721
tr|Q9DC85|Q9DC85_MOUSE	Putative uncharacterized protein OS=Mus musculus PE=4 SV=1	MOUSE	0.821213	20.28	6	0.384016
sp|O08749|DLDH_MOUSE	Dihydrolipoyl dehydrogenase, mitochondrial OS=Mus musculus GN=Dld PE=1 SV=2	MOUSE	0.823024	16.48	15	0.0554153
tr|Q922Q7|Q922Q7_MOUSE	Cathepsin H OS=Mus musculus GN=Ctsh PE=2 SV=1	MOUSE	0.82338	10.57	10	0.369892
sp|P17426|AP2A1_MOUSE	AP-2 complex subunit alpha-1 OS=Mus musculus GN=Ap2a1 PE=1 SV=1	MOUSE	0.82368	5.54	12	0.77502
sp|Q5DTM8|BRE1A_MOUSE	E3 ubiquitin-protein ligase BRE1A OS=Mus musculus GN=Rnf20 PE=2 SV=2	MOUSE	0.824065	9.72	18	0.112274
sp|Q91VC3|IF4A3_MOUSE	Eukaryotic initiation factor 4A-III OS=Mus musculus GN=Eif4a3 PE=2 SV=3	MOUSE	0.824173	28.13	7	0.392095
tr|Q3TAH3|Q3TAH3_MOUSE	Putative uncharacterized protein OS=Mus musculus GN=Npm3 PE=2 SV=1	MOUSE	0.824191	14.95	14	0.157887
tr|Q58E64|Q58E64_MOUSE	Elongation factor 1-alpha OS=Mus musculus GN=Eef1a1 PE=2 SV=1	MOUSE	0.824277	19.38	2	0.193175
tr|A2AVJ7|A2AVJ7_MOUSE	Ribosome-binding protein 1 OS=Mus musculus GN=Rrbp1 PE=2 SV=1	MOUSE	0.824844	15.74	16	0.0917078
sp|Q8K224|NAT10_MOUSE	N-acetyltransferase 10 OS=Mus musculus GN=Nat10 PE=2 SV=1	MOUSE	0.824957	37.55	5	0.361379
tr|B9EIE9|B9EIE9_MOUSE	Adenylosuccinate synthetase isozyme 2 OS=Mus musculus GN=Adss PE=2 SV=1	MOUSE	0.827362	14.55	14	0.461034
tr|E9QMN5|E9QMN5_MOUSE	Transcriptional repressor p66 alpha OS=Mus musculus GN=Gatad2a PE=2 SV=1	MOUSE	0.827678	10.39	2	0.0917078
sp|P68510|1433F_MOUSE	14-3-3 protein eta OS=Mus musculus GN=Ywhah PE=1 SV=2	MOUSE	0.827678	64.2	8	0.361379
tr|Q3U3I5|Q3U3I5_MOUSE	Putative uncharacterized protein OS=Mus musculus GN=Ercc3 PE=2 SV=1	MOUSE	0.828371	20.52	10	0.461034
tr|B7ZWK3|B7ZWK3_MOUSE	Spna2 protein OS=Mus musculus GN=Sptan1 PE=2 SV=1	MOUSE	0.828372	18.66	11	0.511971
tr|Q501L4|Q501L4_MOUSE	General transcription factor IIIC, polypeptide 4 OS=Mus musculus GN=Gtf3c4 PE=2 SV=1	MOUSE	0.82843	16.28	9	0.246155
tr|B9EJ54|B9EJ54_MOUSE	MCG21756, isoform CRA_b OS=Mus musculus GN=Nup205 PE=2 SV=1	MOUSE	0.828726	14.98	8	0.228342
sp|P50543|S10AB_MOUSE	Protein S100-A11 OS=Mus musculus GN=S100a11 PE=1 SV=1	MOUSE	0.829118	6.14	16	0.511971
tr|Q5RKN9|Q5RKN9_MOUSE	Capping protein (Actin filament) muscle Z-line, alpha 1 OS=Mus musculus GN=Capza1 PE=2 SV=1	MOUSE	0.830358	15.78	6	0.246155
tr|A2AL50|A2AL50_MOUSE	Alkyldihydroxyacetonephosphate synthase, peroxisomal OS=Mus musculus GN=Agps PE=2 SV=1	MOUSE	0.831067	12.6	5	0.0588221
tr|Q3U7Z6|Q3U7Z6_MOUSE	MCG113582 OS=Mus musculus GN=Pgam1 PE=2 SV=1	MOUSE	0.831905	19.53	14	0.00531175
sp|Q5SW19|CLU_MOUSE	Clustered mitochondria protein homolog OS=Mus musculus GN=Cluh PE=2 SV=2	MOUSE	0.832497	8.65	2	0.397265
sp|Q8BIQ5|CSTF2_MOUSE	Cleavage stimulation factor subunit 2 OS=Mus musculus GN=Cstf2 PE=1 SV=2	MOUSE	0.833103	9.72	14	0.385172
tr|Q80TX4|Q80TX4_MOUSE	MKIAA0577 protein (Fragment) OS=Mus musculus GN=mKIAA0577 PE=4 SV=3	MOUSE	0.835431	15.17	14	0.00515894
tr|Q3UCF2|Q3UCF2_MOUSE	MCG18249, isoform CRA_a OS=Mus musculus GN=Cdc5l PE=2 SV=1	MOUSE	0.83549	24.62	13	0.855441
sp|O70251|EF1B_MOUSE	Elongation factor 1-beta OS=Mus musculus GN=Eef1b PE=1 SV=5	MOUSE	0.836393	9.6	3	0.438926
sp|Q9DCS3|MECR_MOUSE	Trans-2-enoyl-CoA reductase, mitochondrial OS=Mus musculus GN=Mecr PE=1 SV=2	MOUSE	0.837193	7.87	15	0.355466
tr|Q8C1W9|Q8C1W9_MOUSE	Putative uncharacterized protein OS=Mus musculus GN=Nap1l4 PE=2 SV=1	MOUSE	0.838394	30.77	5	0.363992
tr|D3Z5N2|D3Z5N2_MOUSE	Stathmin OS=Mus musculus GN=Stmn1 PE=2 SV=1	MOUSE	0.838394	38.71	16	0.407645
tr|Q8K1X5|Q8K1X5_MOUSE	EH-domain containing 1 (Fragment) OS=Mus musculus GN=Ehd1 PE=2 SV=1	MOUSE	0.838804	21.15	25	0.327103
tr|Q3U8E7|Q3U8E7_MOUSE	Putative uncharacterized protein OS=Mus musculus GN=Mthfd2 PE=2 SV=1	MOUSE	0.838994	16.37	3	0.0531807
sp|Q569Z5|DDX46_MOUSE	Probable ATP-dependent RNA helicase DDX46 OS=Mus musculus GN=Ddx46 PE=1 SV=2	MOUSE	0.839603	21.67	14	0.206583
tr|Q80UL3|Q80UL3_MOUSE	Galactokinase 1 OS=Mus musculus GN=Galk1 PE=2 SV=1	MOUSE	0.83999	24.17	11	0.599384
tr|G3X9Q3|G3X9Q3_MOUSE	Histocompatibility (Minor) HA-1, isoform CRA_a OS=Mus musculus GN=Hmha1 PE=4 SV=1	MOUSE	0.841205	19.72	6	0.711793
sp|Q9CY64|BIEA_MOUSE	Biliverdin reductase A OS=Mus musculus GN=Blvra PE=2 SV=1	MOUSE	0.84174	63.64	9	0.46529
tr|E9PVY8|E9PVY8_MOUSE	Microtubule-actin cross-linking factor 1 OS=Mus musculus GN=Macf1 PE=2 SV=2	MOUSE	0.843023	19.66	16	0.229831
tr|Q6P7V9|Q6P7V9_MOUSE	Structural maintenance of chromosomes protein OS=Mus musculus GN=Smc4 PE=2 SV=1	MOUSE	0.84322	13.3	13	0.0114205
tr|Q91YZ2|Q91YZ2_MOUSE	C-terminal binding protein 2, isoform CRA_b OS=Mus musculus GN=Ctbp2 PE=2 SV=1	MOUSE	0.843477	16.01	4	0.850281
tr|E9PV22|E9PV22_MOUSE	Leucine-rich repeat-containing protein 47 OS=Mus musculus GN=Lrrc47 PE=2 SV=1	MOUSE	0.843558	63.52	14	0.838198
sp|Q6ZWM4|LSM8_MOUSE	U6 snRNA-associated Sm-like protein LSm8 OS=Mus musculus GN=Lsm8 PE=3 SV=3	MOUSE	0.843997	18.82	8	0.345172
sp|Q8C2Q3|RBM14_MOUSE	RNA-binding protein 14 OS=Mus musculus GN=Rbm14 PE=1 SV=1	MOUSE	0.844228	57.47	2	0.221243
sp|Q6P5F9|XPO1_MOUSE	Exportin-1 OS=Mus musculus GN=Xpo1 PE=1 SV=1	MOUSE	0.844492	9.52	10	0.33042
tr|Q3V235|Q3V235_MOUSE	Prohibitin 2 OS=Mus musculus GN=Phb2 PE=2 SV=1	MOUSE	0.846448	15.69	10	0.0969442
tr|Q9CZI5|Q9CZI5_MOUSE	Putative uncharacterized protein OS=Mus musculus GN=Rps23 PE=2 SV=1	MOUSE	0.847263	19.92	8	0.506559
tr|Q8BG13|Q8BG13_MOUSE	Putative RNA-binding protein 3 OS=Mus musculus GN=Rbm3 PE=2 SV=1	MOUSE	0.847371	30.72	13	0.00237998
tr|Q52L50|Q52L50_MOUSE	RAS related protein 1b OS=Mus musculus GN=Rap1b PE=2 SV=1	MOUSE	0.847371	5.67	12	0.24308
tr|Q0VGQ1|Q0VGQ1_MOUSE	Hydroxysteroid (17-beta) dehydrogenase 12 OS=Mus musculus GN=Hsd17b12 PE=2 SV=1	MOUSE	0.847882	24.07	4	0.296263
tr|A1L3B8|A1L3B8_MOUSE	Proteasome (Prosome, macropain) 26S subunit, non-ATPase, 7 OS=Mus musculus GN=Psmd7 PE=2 SV=1	MOUSE	0.848126	16.46	11	0.229502
tr|E9Q3L2|E9Q3L2_MOUSE	Protein Pi4ka OS=Mus musculus GN=Pi4ka PE=4 SV=1	MOUSE	0.848126	38.83	7	0.154317
sp|Q9Z2X1|HNRPF_MOUSE	Heterogeneous nuclear ribonucleoprotein F OS=Mus musculus GN=Hnrnpf PE=1 SV=3	MOUSE	0.849771	18.7	11	0.124374
sp|Q60749|KHDR1_MOUSE	KH domain-containing, RNA-binding, signal transduction-associated protein 1 OS=Mus musculus GN=Khdrbs1 PE=1 SV=2	MOUSE	0.850542	23.86	3	0.0458931
tr|Q8R355|Q8R355_MOUSE	Lpxn protein OS=Mus musculus GN=Lpxn PE=2 SV=1	MOUSE	0.851778	23.38	2	0.0647306
sp|Q8K202|RPA49_MOUSE	DNA-directed RNA polymerase I subunit RPA49 OS=Mus musculus GN=Polr1e PE=1 SV=2	MOUSE	0.852664	11.04	10	0.0462027
tr|Q542G0|Q542G0_MOUSE	Putative uncharacterized protein OS=Mus musculus GN=Hcls1 PE=2 SV=1	MOUSE	0.852726	5.14	4	0.193282
sp|Q60520|SIN3A_MOUSE	Paired amphipathic helix protein Sin3a OS=Mus musculus GN=Sin3a PE=1 SV=3	MOUSE	0.852933	12.92	14	0.382015
tr|Q3UM17|Q3UM17_MOUSE	Putative uncharacterized protein OS=Mus musculus GN=Rbpj PE=2 SV=1	MOUSE	0.85361	12.96	6	0.545074
tr|Q91VL7|Q91VL7_MOUSE	EH-domain containing 4 OS=Mus musculus GN=Ehd4 PE=2 SV=1	MOUSE	0.853748	21.62	9	0.445096
sp|P51863|VA0D1_MOUSE	V-type proton ATPase subunit d 1 OS=Mus musculus GN=Atp6v0d1 PE=1 SV=2	MOUSE	0.854991	4.28	5	0.193282
sp|Q9CZU3|SK2L2_MOUSE	Superkiller viralicidic activity 2-like 2 OS=Mus musculus GN=Skiv2l2 PE=1 SV=1	MOUSE	0.854991	42.19	2	0.382015
tr|Q059T9|Q059T9_MOUSE	PRP4 pre-mRNA processing factor 4 homolog (Yeast) OS=Mus musculus GN=Prpf4 PE=2 SV=1	MOUSE	0.855103	20.97	3	0.313547
tr|Q4FJL0|Q4FJL0_MOUSE	RAB10, member RAS oncogene family OS=Mus musculus GN=Rab10 PE=2 SV=1	MOUSE	0.856485	25.56	15	0.593871
sp|Q9D0M3|CY1_MOUSE	Cytochrome c1, heme protein, mitochondrial OS=Mus musculus GN=Cyc1 PE=1 SV=1	MOUSE	0.856785	14.68	12	0.101896
tr|Q543K9|Q543K9_MOUSE	Purine nucleoside phosphorylase OS=Mus musculus GN=Pnp PE=2 SV=1	MOUSE	0.857289	16.3	3	0.186532
sp|P57784|RU2A_MOUSE	U2 small nuclear ribonucleoprotein A' OS=Mus musculus GN=Snrpa1 PE=1 SV=2	MOUSE	0.858366	46.31	5	0.132871
tr|E9PYI8|E9PYI8_MOUSE	Ubiquitin carboxyl-terminal hydrolase OS=Mus musculus GN=Usp14 PE=2 SV=1	MOUSE	0.859023	16.37	12	0.752526
tr|Q4FZH3|Q4FZH3_MOUSE	MCG49778 OS=Mus musculus GN=Sap18 PE=2 SV=1	MOUSE	0.860182	25.31	1	0.00032494
tr|Q0PD66|Q0PD66_MOUSE	RAB1B, member RAS oncogene family, isoform CRA_c OS=Mus musculus GN=Rab1b PE=2 SV=1	MOUSE	0.860553	5.59	11	0.459145
sp|O08583|THOC4_MOUSE	THO complex subunit 4 OS=Mus musculus GN=Alyref PE=1 SV=3	MOUSE	0.861883	17.05	13	0.338756
sp|P28063|PSB8_MOUSE	Proteasome subunit beta type-8 OS=Mus musculus GN=Psmb8 PE=1 SV=2	MOUSE	0.862304	21.05	16	0.00211918
tr|Q6ZWQ9|Q6ZWQ9_MOUSE	MCG5400 OS=Mus musculus GN=Myl12a PE=1 SV=1	MOUSE	0.863015	15.35	5	0.977275
tr|B2RUM8|B2RUM8_MOUSE	DEAD (Asp-Glu-Ala-Asp) box polypeptide 18 OS=Mus musculus GN=Ddx18 PE=2 SV=1	MOUSE	0.863034	18.71	13	0.001759
sp|P70288|HDAC2_MOUSE	Histone deacetylase 2 OS=Mus musculus GN=Hdac2 PE=1 SV=1	MOUSE	0.863759	14.41	14	0.0344798
tr|Q3UDS1|Q3UDS1_MOUSE	Putative uncharacterized protein OS=Mus musculus GN=Cpsf3 PE=2 SV=1	MOUSE	0.86557	8.86	12	0.161099
sp|Q5SWD9|TSR1_MOUSE	Pre-rRNA-processing protein TSR1 homolog OS=Mus musculus GN=Tsr1 PE=2 SV=1	MOUSE	0.865652	15.04	7	0.135036
tr|Q3THG0|Q3THG0_MOUSE	Putative uncharacterized protein OS=Mus musculus GN=Atp5o PE=2 SV=1	MOUSE	0.865945	11.71	11	0.00927026
sp|P48962|ADT1_MOUSE	ADP/ATP translocase 1 OS=Mus musculus GN=Slc25a4 PE=1 SV=4	MOUSE	0.866803	20.47	6	0.0869004
tr|B2RTK3|B2RTK3_MOUSE	Histone H2B OS=Mus musculus GN=Hist1h2bm PE=2 SV=1	MOUSE	0.867045	19.38	10	0.20575
tr|Q4FK54|Q4FK54_MOUSE	Proteaseome (Prosome, macropain) 28 subunit, 3 OS=Mus musculus GN=Psme3 PE=2 SV=1	MOUSE	0.867109	24.54	9	0.147348
tr|I3PQW3|I3PQW3_MOUSE	LARP7 OS=Mus musculus GN=Larp7 PE=4 SV=1	MOUSE	0.867181	15.88	14	0.0786145
tr|Q91ZH2|Q91ZH2_MOUSE	Proliferating cell nuclear antigen OS=Mus musculus GN=Pcna PE=2 SV=1	MOUSE	0.871296	6.54	6	0.0899202
tr|Q8BVQ0|Q8BVQ0_MOUSE	WD repeat-containing protein 61 OS=Mus musculus GN=Wdr61 PE=2 SV=1	MOUSE	0.871514	8.31	15	0.00453011
sp|O35134|RPA1_MOUSE	DNA-directed RNA polymerase I subunit RPA1 OS=Mus musculus GN=Polr1a PE=1 SV=2	MOUSE	0.871551	4.79	15	0.093984
sp|Q62261|SPTB2_MOUSE	Spectrin beta chain, non-erythrocytic 1 OS=Mus musculus GN=Sptbn1 PE=1 SV=2	MOUSE	0.87183	14.86	11	0.000669113
tr|Q6ZQK2|Q6ZQK2_MOUSE	MKIAA0051 protein (Fragment) OS=Mus musculus GN=Iqgap1 PE=2 SV=1	MOUSE	0.874371	14.06	5	0.126453
sp|P14733|LMNB1_MOUSE	Lamin-B1 OS=Mus musculus GN=Lmnb1 PE=1 SV=3	MOUSE	0.874705	6.83	12	0.117288
sp|Q9D6R2|IDH3A_MOUSE	Isocitrate dehydrogenase [NAD] subunit alpha, mitochondrial OS=Mus musculus GN=Idh3a PE=1 SV=1	MOUSE	0.874993	27.12	13	0.02715
tr|Q4FJQ0|Q4FJQ0_MOUSE	MCG130610 OS=Mus musculus GN=Rab7 PE=2 SV=1	MOUSE	0.875067	14.47	10	0.168388
tr|E9PVC6|E9PVC6_MOUSE	Eukaryotic translation initiation factor 4 gamma 1 OS=Mus musculus GN=Eif4g1 PE=2 SV=1	MOUSE	0.875438	29.71	10	0.0127784
sp|Q9R1C7|PR40A_MOUSE	Pre-mRNA-processing factor 40 homolog A OS=Mus musculus GN=Prpf40a PE=1 SV=1	MOUSE	0.876185	6.25	18	0.160851
tr|Q3UKT3|Q3UKT3_MOUSE	Putative uncharacterized protein OS=Mus musculus GN=Oat PE=2 SV=1	MOUSE	0.876289	12.7	10	0.0595445
sp|P60335|PCBP1_MOUSE	Poly(rC)-binding protein 1 OS=Mus musculus GN=Pcbp1 PE=1 SV=1	MOUSE	0.876616	9.41	7	0.325332
sp|Q9D4H1|EXOC2_MOUSE	Exocyst complex component 2 OS=Mus musculus GN=Exoc2 PE=1 SV=1	MOUSE	0.878166	14.87	12	0.431692
sp|Q8VDN2|AT1A1_MOUSE	Sodium/potassium-transporting ATPase subunit alpha-1 OS=Mus musculus GN=Atp1a1 PE=1 SV=1	MOUSE	0.878214	34.48	14	0.00533365
tr|Q3U3F6|Q3U3F6_MOUSE	HnRNP-associated with lethal yellow, isoform CRA_f OS=Mus musculus GN=Raly PE=2 SV=1	MOUSE	0.87906	7.13	9	0.00604246
tr|G3X8Y3|G3X8Y3_MOUSE	N-alpha-acetyltransferase 15, NatA auxiliary subunit OS=Mus musculus GN=Naa15 PE=4 SV=1	MOUSE	0.87906	14.92	14	0.225758
tr|Q3T9S3|Q3T9S3_MOUSE	SET translocation OS=Mus musculus GN=Set PE=2 SV=1	MOUSE	0.879078	8.41	10	0.019227
tr|B7ZND7|B7ZND7_MOUSE	2310014H01Rik protein OS=Mus musculus GN=Ppp1r18 PE=2 SV=1	MOUSE	0.879171	9.91	12	0.126453
tr|Q7TSZ3|Q7TSZ3_MOUSE	Leucyl-tRNA synthetase OS=Mus musculus GN=Lars PE=2 SV=1	MOUSE	0.879214	21.95	7	0.00241514
tr|D3YVN7|D3YVN7_MOUSE	Elongation factor Tu OS=Mus musculus GN=Gm9755 PE=3 SV=1	MOUSE	0.879701	29.61	13	0.00371586
sp|Q69Z99|ZN512_MOUSE	Zinc finger protein 512 OS=Mus musculus GN=Znf512 PE=2 SV=2	MOUSE	0.88053	12	11	0.00537793
sp|Q61425|HCDH_MOUSE	Hydroxyacyl-coenzyme A dehydrogenase, mitochondrial OS=Mus musculus GN=Hadh PE=1 SV=2	MOUSE	0.880789	19.6	4	0.0530243
tr|B2RTM0|B2RTM0_MOUSE	Histone H4 OS=Mus musculus GN=Hist2h4 PE=3 SV=1	MOUSE	0.880789	3.2	13	0.101443
tr|Q561N4|Q561N4_MOUSE	MCG1032217 OS=Mus musculus GN=Ube2l3 PE=2 SV=1	MOUSE	0.880977	4.47	11	0.107373
tr|Q8CBM0|Q8CBM0_MOUSE	Putative uncharacterized protein OS=Mus musculus GN=Zyx PE=2 SV=1	MOUSE	0.881306	11.35	4	0.0528608
sp|Q8BI72|CARF_MOUSE	CDKN2A-interacting protein OS=Mus musculus GN=Cdkn2aip PE=2 SV=1	MOUSE	0.881444	21.17	14	0.117501
tr|Q3UPA3|Q3UPA3_MOUSE	Putative uncharacterized protein (Fragment) OS=Mus musculus GN=Gdi2 PE=2 SV=1	MOUSE	0.881662	9.68	12	0.0509454
sp|Q3TKT4|SMCA4_MOUSE	Transcription activator BRG1 OS=Mus musculus GN=Smarca4 PE=1 SV=1	MOUSE	0.882044	23.45	15	0.843254
tr|E9Q390|E9Q390_MOUSE	Myoferlin OS=Mus musculus GN=Myof PE=2 SV=2	MOUSE	0.882899	14.37	14	0.198502
tr|Q3TXU8|Q3TXU8_MOUSE	Progesterone receptor membrane component 1 OS=Mus musculus GN=Pgrmc1 PE=2 SV=1	MOUSE	0.883456	12.37	12	0.0149951
sp|P50518|VATE1_MOUSE	V-type proton ATPase subunit E 1 OS=Mus musculus GN=Atp6v1e1 PE=1 SV=2	MOUSE	0.885787	12.27	11	0.0723113
sp|A2BE28|LAS1L_MOUSE	Ribosomal biogenesis protein LAS1L OS=Mus musculus GN=Las1l PE=1 SV=1	MOUSE	0.886374	21.4	14	0.00960275
sp|P63024|VAMP3_MOUSE	Vesicle-associated membrane protein 3 OS=Mus musculus GN=Vamp3 PE=1 SV=1	MOUSE	0.886462	12.15	12	0.272353
sp|Q99KK2|NEUA_MOUSE	N-acylneuraminate cytidylyltransferase OS=Mus musculus GN=Cmas PE=1 SV=2	MOUSE	0.886463	11.38	10	0.00646913
sp|P08905|LYZ2_MOUSE	Lysozyme C-2 OS=Mus musculus GN=Lyz2 PE=1 SV=2	MOUSE	0.887307	6.41	5	0.0305333
tr|Q542X7|Q542X7_MOUSE	Chaperonin subunit 2 (Beta), isoform CRA_a OS=Mus musculus GN=Cct2 PE=2 SV=1	MOUSE	0.887841	7.02	1	0.0127046
tr|Q5BL05|Q5BL05_MOUSE	Cut-like homeobox 1 OS=Mus musculus GN=Cux1 PE=2 SV=1	MOUSE	0.887916	10.06	6	0.000862206
sp|Q8BKT7|THOC5_MOUSE	THO complex subunit 5 homolog OS=Mus musculus GN=Thoc5 PE=1 SV=2	MOUSE	0.888852	10.18	6	0.156351
sp|Q91VL8|TE2IP_MOUSE	Telomeric repeat-binding factor 2-interacting protein 1 OS=Mus musculus GN=Terf2ip PE=1 SV=1	MOUSE	0.889163	9.9	4	0.00241831
sp|P70349|HINT1_MOUSE	Histidine triad nucleotide-binding protein 1 OS=Mus musculus GN=Hint1 PE=1 SV=3	MOUSE	0.890206	32.56	13	0.00619288
tr|G3UW70|G3UW70_MOUSE	MCG21719 OS=Mus musculus GN=Lamtor5 PE=4 SV=1	MOUSE	0.891067	17.04	13	4.71795e-05
tr|Q6P6M0|Q6P6M0_MOUSE	Ribonuclease P/MRP 30 subunit (Human) OS=Mus musculus GN=Rpp30 PE=2 SV=1	MOUSE	0.891631	5.55	14	0.0467831
sp|P42669|PURA_MOUSE	Transcriptional activator protein Pur-alpha OS=Mus musculus GN=Pura PE=1 SV=1	MOUSE	0.891713	17.68	12	0.14566
tr|D3Z0M9|D3Z0M9_MOUSE	MCG18410, isoform CRA_a OS=Mus musculus GN=Ddx23 PE=4 SV=1	MOUSE	0.891714	35.53	12	0.0161829
tr|A2ADR8|A2ADR8_MOUSE	Nuclear inhibitor of protein phosphatase 1 OS=Mus musculus GN=Ppp1r8 PE=2 SV=1	MOUSE	0.892016	8.81	11	0.067133
sp|P68372|TBB4B_MOUSE	Tubulin beta-4B chain OS=Mus musculus GN=Tubb4b PE=1 SV=1	MOUSE	0.892017	21.59	7	0.24267
tr|Q545X8|Q545X8_MOUSE	MCG116623 OS=Mus musculus GN=Rps4x PE=2 SV=1	MOUSE	0.89258	35.71	9	0.92961
tr|Q3UHQ5|Q3UHQ5_MOUSE	Putative uncharacterized protein OS=Mus musculus GN=Gcn1l1 PE=2 SV=1	MOUSE	0.893978	7.87	14	0.0266411
tr|Q497N1|Q497N1_MOUSE	MCG18667 OS=Mus musculus GN=Rps26 PE=4 SV=1	MOUSE	0.89447	33.61	7	0.0330654
tr|Q3UVN0|Q3UVN0_MOUSE	Putative uncharacterized protein OS=Mus musculus GN=Ddx39 PE=2 SV=1	MOUSE	0.895365	12.2	15	0.869557
sp|Q8VDG3|PARN_MOUSE	Poly(A)-specific ribonuclease PARN OS=Mus musculus GN=Parn PE=1 SV=1	MOUSE	0.895421	16.05	11	0.362787
sp|P26039|TLN1_MOUSE	Talin-1 OS=Mus musculus GN=Tln1 PE=1 SV=2	MOUSE	0.895636	5.39	12	0.00509883
tr|Q3UWS9|Q3UWS9_MOUSE	Putative uncharacterized protein (Fragment) OS=Mus musculus GN=Prdx5 PE=2 SV=1	MOUSE	0.896901	19.83	8	0.0118937
tr|F6TCF9|F6TCF9_MOUSE	BAG family molecular chaperone regulator 1 OS=Mus musculus GN=Bag1 PE=2 SV=1	MOUSE	0.897878	21.39	9	0.000646696
tr|B7ZWN1|B7ZWN1_MOUSE	Kif20b protein OS=Mus musculus GN=Kif20b PE=2 SV=1	MOUSE	0.898033	11.34	12	0.0870208
tr|Q3V0N4|Q3V0N4_MOUSE	Putative uncharacterized protein (Fragment) OS=Mus musculus GN=Bms1 PE=2 SV=1	MOUSE	0.898053	19.89	9	0.244835
sp|Q9WVA3|BUB3_MOUSE	Mitotic checkpoint protein BUB3 OS=Mus musculus GN=Bub3 PE=2 SV=2	MOUSE	0.89815	20.4	12	0.0201963
sp|Q9ERU9|RBP2_MOUSE	E3 SUMO-protein ligase RanBP2 OS=Mus musculus GN=Ranbp2 PE=1 SV=2	MOUSE	0.898442	43.3	11	0.0125435
tr|Q544B1|Q544B1_MOUSE	Aldehyde dehydrogenase 2, mitochondrial, isoform CRA_b OS=Mus musculus GN=Aldh2 PE=2 SV=1	NADP	0.899507	3.97	2	0.0703397
sp|Q8R3F5|FABD_MOUSE	Malonyl-CoA-acyl carrier protein transacylase, mitochondrial OS=Mus musculus GN=Mcat PE=1 SV=3	NADP	0.899584	7.43	7	0.163162
tr|Q3UK02|Q3UK02_MOUSE	39S ribosomal protein L9, mitochondrial OS=Mus musculus GN=Mrpl9 PE=2 SV=1	MOUSE	0.899964	33.94	12	0.00651442
tr|Q3UP74|Q3UP74_MOUSE	Putative uncharacterized protein OS=Mus musculus GN=Anpep PE=2 SV=1	NADP	0.899965	18.43	11	0.126704
tr|Q544Z7|Q544Z7_MOUSE	Apurinic/apyrimidinic endonuclease 1 OS=Mus musculus GN=Apex1 PE=2 SV=1	MOUSE	0.90027	15.51	9	0.00281413
sp|Q91ZX7|LRP1_MOUSE	Prolow-density lipoprotein receptor-related protein 1 OS=Mus musculus GN=Lrp1 PE=1 SV=1	MOUSE	0.90027	11.46	14	0.299087
tr|Q3U1P2|Q3U1P2_MOUSE	Sorting nexin OS=Mus musculus GN=Snx9 PE=2 SV=1	MOUSE	0.900839	7.99	6	0.00800799
tr|Q6A075|Q6A075_MOUSE	MKIAA0394 protein (Fragment) OS=Mus musculus GN=Gas7 PE=2 SV=1	MOUSE	0.901176	9.45	2	0.0495746
tr|G3UY19|G3UY19_MOUSE	Protein regulator of cytokinesis 1 OS=Mus musculus GN=Prc1 PE=4 SV=1	MOUSE	0.901563	7.91	15	0.136868
tr|Q6ZQF2|Q6ZQF2_MOUSE	MKIAA0253 protein (Fragment) OS=Mus musculus GN=Ncstn PE=2 SV=1	MOUSE	0.902853	8.09	10	0.0706299
sp|Q9CQF4|CF203_MOUSE	Uncharacterized protein C6orf203 homolog OS=Mus musculus PE=1 SV=1	MOUSE	0.902943	10.11	11	0.0835427
tr|Q7TNU0|Q7TNU0_MOUSE	Pgm2 protein (Fragment) OS=Mus musculus GN=Pgm2 PE=2 SV=1	MOUSE	0.903056	5.96	4	0.0250537
tr|Q3UZ81|Q3UZ81_MOUSE	Putative uncharacterized protein OS=Mus musculus GN=Il16 PE=2 SV=1	MOUSE	0.906343	3.3	8	0.0365561
tr|Q571G8|Q571G8_MOUSE	MKIAA1649 protein (Fragment) OS=Mus musculus GN=Poldip3 PE=2 SV=1	MOUSE	0.908338	20.41	10	0.00513676
sp|Q9Z277|BAZ1B_MOUSE	Tyrosine-protein kinase BAZ1B OS=Mus musculus GN=Baz1b PE=1 SV=2	MOUSE	0.9086	12.42	12	0.109387
tr|Q5BLJ7|Q5BLJ7_MOUSE	MCG10205 OS=Mus musculus GN=Rps13 PE=2 SV=1	MOUSE	0.910135	13.3	13	0.161234
tr|Q66K07|Q66K07_MOUSE	Ubqln1 protein OS=Mus musculus GN=Ubqln1 PE=2 SV=1	MOUSE	0.911207	20.54	11	0.0615994
sp|Q9JHI7|EXOS9_MOUSE	Exosome complex component RRP45 OS=Mus musculus GN=Exosc9 PE=2 SV=1	MOUSE	0.911558	17.95	8	0.0524173
tr|Q3UK38|Q3UK38_MOUSE	Putative uncharacterized protein OS=Mus musculus GN=Dimt1 PE=2 SV=1	MOUSE	0.91193	10.84	5	0.128327
tr|Q91WS8|Q91WS8_MOUSE	Acyl-Coenzyme A dehydrogenase, medium chain OS=Mus musculus GN=Acadm PE=2 SV=1	MOUSE	0.912011	24.22	12	0.0201129
sp|P16254|SRP14_MOUSE	Signal recognition particle 14 kDa protein OS=Mus musculus GN=Srp14 PE=1 SV=1	MOUSE	0.912166	3.43	10	0.00732269
sp|P53811|PIPNB_MOUSE	Phosphatidylinositol transfer protein beta isoform OS=Mus musculus GN=Pitpnb PE=1 SV=2	MOUSE	0.912461	30.4	17	0.00042124
tr|Q8C2K9|Q8C2K9_MOUSE	Parvin, gamma OS=Mus musculus GN=Parvg PE=2 SV=1	MOUSE	0.913387	11	10	0.89225
tr|Q3UMM1|Q3UMM1_MOUSE	Tubulin, beta 6 OS=Mus musculus GN=Tubb6 PE=2 SV=1	MOUSE	0.917587	7.07	11	0.0282069
tr|Q542H2|Q542H2_MOUSE	Proteasome subunit alpha type OS=Mus musculus GN=Psma7 PE=2 SV=1	MOUSE	0.918407	11.21	1	0.0815991
tr|Q8CEH8|Q8CEH8_MOUSE	Profilin OS=Mus musculus GN=Pfn1 PE=2 SV=1	MOUSE	0.918407	10.8	6	0.0913683
tr|Q3UHW2|Q3UHW2_MOUSE	Putative uncharacterized protein OS=Mus musculus GN=Hsd17b4 PE=2 SV=1	MOUSE	0.919189	5.94	4	0.0275903
sp|Q920A5|RISC_MOUSE	Retinoid-inducible serine carboxypeptidase OS=Mus musculus GN=Scpep1 PE=2 SV=2	MOUSE	0.924356	8.61	11	0.137492
sp|Q99KH8|STK24_MOUSE	Serine/threonine-protein kinase 24 OS=Mus musculus GN=Stk24 PE=1 SV=1	MOUSE	0.924436	52.5	24	0.0883159
tr|Q63ZW9|Q63ZW9_MOUSE	Copa protein (Fragment) OS=Mus musculus GN=Copa PE=2 SV=1	MOUSE	0.924972	21.72	10	0.0815691
sp|Q9DBD5|PELP1_MOUSE	Proline-, glutamic acid- and leucine-rich protein 1 OS=Mus musculus GN=Pelp1 PE=1 SV=2	MOUSE	0.925177	4.74	6	0.138459
tr|Q8R3X4|Q8R3X4_MOUSE	Mitochondrial import inner membrane translocase subunit TIM44 (Fragment) OS=Mus musculus GN=Timm44 PE=2 SV=1	MOUSE	0.925493	15.2	7	0.0519885
sp|Q8VHN8|SDOS_MOUSE	Protein syndesmos OS=Mus musculus GN=Nudt16l1 PE=1 SV=2	MOUSE	0.925644	14.14	11	0.132634
tr|Q45VK6|Q45VK6_MOUSE	Nuclear factor 90 OS=Mus musculus GN=Ilf3 PE=2 SV=1	MOUSE	0.928112	9.11	4	0.146696
tr|O88325|O88325_MOUSE	Alpha-N-acetylglucosaminidase OS=Mus musculus GN=Naglu PE=2 SV=1	MOUSE	0.930462	8.18	7	0.0483926
sp|Q7TMB8|CYFP1_MOUSE	Cytoplasmic FMR1-interacting protein 1 OS=Mus musculus GN=Cyfip1 PE=1 SV=1	MOUSE	0.930798	5.57	10	0.245423
sp|Q3TXS7|PSMD1_MOUSE	26S proteasome non-ATPase regulatory subunit 1 OS=Mus musculus GN=Psmd1 PE=1 SV=1	MOUSE	0.932904	16.92	15	0.0981469
tr|A6PW47|A6PW47_MOUSE	Mediator of RNA polymerase II transcription subunit 24 OS=Mus musculus GN=Med24 PE=2 SV=1	MOUSE	0.933083	28.29	11	0.141514
sp|P57759|ERP29_MOUSE	Endoplasmic reticulum resident protein 29 OS=Mus musculus GN=Erp29 PE=1 SV=2	MOUSE	0.933502	25	12	0.00779296
sp|P08003|PDIA4_MOUSE	Protein disulfide-isomerase A4 OS=Mus musculus GN=Pdia4 PE=1 SV=3	MOUSE	0.935482	5.34	6	0.00680352
tr|Q3TRI2|Q3TRI2_MOUSE	Putative uncharacterized protein OS=Mus musculus GN=Dab2 PE=2 SV=1	MOUSE	0.937766	20	14	0.0110601
sp|Q8K2B3|SDHA_MOUSE	Succinate dehydrogenase [ubiquinone] flavoprotein subunit, mitochondrial OS=Mus musculus GN=Sdha PE=1 SV=1	MOUSE	0.939318	11.73	16	0.000111183
tr|Q8BSH9|Q8BSH9_MOUSE	Nucleosome assembly protein 1-like 1, isoform CRA_b OS=Mus musculus GN=Nap1l1 PE=2 SV=1	MOUSE mhcii antigen calsium	0.939511	18.07	12	0.0744617
tr|Q3UM23|Q3UM23_MOUSE	Putative uncharacterized protein OS=Mus musculus GN=Rnh1 PE=2 SV=1	MOUSE	0.9419	24.49	4	0.988357
tr|Q3TMP1|Q3TMP1_MOUSE	General transcription factor IIIC, polypeptide 3 OS=Mus musculus GN=Gtf3c3 PE=2 SV=1	MOUSE calsium signaling	0.942655	44.44	9	0.0415454
tr|Q9DCY1|Q9DCY1_MOUSE	Peptidyl-prolyl cis-trans isomerase OS=Mus musculus GN=Ppib PE=2 SV=1	MOUSE	0.943098	27.44	9	0.182945
tr|Q642K0|Q642K0_MOUSE	MCG140959, isoform CRA_a OS=Mus musculus GN=Myl6 PE=2 SV=1	MOUSE	0.944625	9.59	3	0.0364084
tr|G5E866|G5E866_MOUSE	Splicing factor 3B subunit 1 OS=Mus musculus GN=Sf3b1 PE=4 SV=1	MOUSE	0.944777	21.88	14	0.410893
tr|Q3UJA1|Q3UJA1_MOUSE	Putative uncharacterized protein OS=Mus musculus GN=Rrp12 PE=2 SV=1	MOUSE	0.945233	11.26	9	0.0945238
sp|P45377|ALD2_MOUSE	Aldose reductase-related protein 2 OS=Mus musculus GN=Akr1b8 PE=1 SV=2	MOUSE	0.946155	9.28	9	0.0278802
tr|E9QK83|E9QK83_MOUSE	Small subunit processome component 20 homolog OS=Mus musculus GN=Utp20 PE=2 SV=1	MOUSE	0.946298	13.79	6	0.100768
sp|Q9CRC8|LRC40_MOUSE	Leucine-rich repeat-containing protein 40 OS=Mus musculus GN=Lrrc40 PE=2 SV=2	MOUSE	0.947178	2.73	4	0.1347
sp|Q9QZE5|COPG1_MOUSE	Coatomer subunit gamma-1 OS=Mus musculus GN=Copg1 PE=2 SV=1	MOUSE	0.947241	9.06	13	0.0325837
tr|Q3UKP5|Q3UKP5_MOUSE	Putative uncharacterized protein OS=Mus musculus GN=Xab2 PE=2 SV=1	MOUSE	0.948046	8.75	5	0.037403
tr|Q56A15|Q56A15_MOUSE	Cytochrome c OS=Mus musculus GN=Cycs PE=2 SV=1	MOUSE	0.948205	8.05	9	0.00434858
sp|Q9CPQ3|TOM22_MOUSE	Mitochondrial import receptor subunit TOM22 homolog OS=Mus musculus GN=Tomm22 PE=2 SV=3	MOUSE	0.948807	7.5	10	0.143305
tr|E9Q0U7|E9Q0U7_MOUSE	Heat shock protein 105 kDa OS=Mus musculus GN=Hsph1 PE=2 SV=1	MOUSE	0.949888	23.53	14	0.0962176
sp|Q8K327|CHAP1_MOUSE	Chromosome alignment-maintaining phosphoprotein 1 OS=Mus musculus GN=Champ1 PE=1 SV=1	MOUSE	0.950253	4.69	9	0.00254149
tr|Q3TQR3|Q3TQR3_MOUSE	MCG118037 OS=Mus musculus GN=Eif5 PE=2 SV=1	MOUSE	0.951098	10.38	14	0.0105836
sp|Q8CAQ8|IMMT_MOUSE	Mitochondrial inner membrane protein OS=Mus musculus GN=Immt PE=1 SV=1	MOUSE	0.951098	17.67	15	0.0125264
tr|Q91V28|Q91V28_MOUSE	6-phosphogluconate dehydrogenase, decarboxylating OS=Mus musculus GN=Pgd PE=2 SV=1	MOUSE	0.951099	9.47	9	0.1392
tr|Q8C470|Q8C470_MOUSE	Putative uncharacterized protein OS=Mus musculus GN=Eif4e PE=2 SV=1	MOUSE	0.951166	12.71	12	0.0200497
tr|Q3UCF0|Q3UCF0_MOUSE	Proteasome subunit alpha type OS=Mus musculus GN=Psma4 PE=2 SV=1	MOUSE	0.953514	6.77	7	0.114098
tr|E9PVX6|E9PVX6_MOUSE	Protein Mki67 OS=Mus musculus GN=Mki67 PE=2 SV=1	MOUSE	0.956005	13.93	11	0.0935543
sp|P67778|PHB_MOUSE	Prohibitin OS=Mus musculus GN=Phb PE=1 SV=1	MOUSE	0.957122	25.95	12	0.036859
sp|Q3U7R1|ESYT1_MOUSE	Extended synaptotagmin-1 OS=Mus musculus GN=Esyt1 PE=2 SV=2	MOUSE	0.957963	9.38	5	0.21536
tr|E9Q640|E9Q640_MOUSE	RNA-binding protein 26 OS=Mus musculus GN=Rbm26 PE=2 SV=1	MOUSE	0.958224	34.27	13	0.0579769
tr|Q9DB79|Q9DB79_MOUSE	Putative uncharacterized protein OS=Mus musculus GN=Rps11 PE=2 SV=1	MOUSE	0.961424	10.85	12	0.128162
tr|Q7JD03|Q7JD03_MOUSE	Cytochrome c oxidase subunit 2 OS=Mus musculus domesticus GN=COX2 PE=3 SV=1	MOUSE	0.96335	26.92	13	0.00117898
tr|G3UY42|G3UY42_MOUSE	Polyadenylate-binding protein 2 OS=Mus musculus GN=Pabpn1 PE=2 SV=1	MOUSE	0.963993	14.32	5	0.199234
sp|Q99LC5|ETFA_MOUSE	Electron transfer flavoprotein subunit alpha, mitochondrial OS=Mus musculus GN=Etfa PE=1 SV=2	MOUSE	0.964197	11.39	6	0.0429073
tr|Q9D037|Q9D037_MOUSE	Putative uncharacterized protein OS=Mus musculus PE=4 SV=1	MOUSE	0.96439	11.18	11	0.102606
tr|Q3ULF7|Q3ULF7_MOUSE	Actr3 protein OS=Mus musculus GN=Actr3 PE=2 SV=1	MOUSE	0.964438	28.57	6	0.15156
tr|Q9D881|Q9D881_MOUSE	Cytochrome c oxidase subunit 5B, mitochondrial OS=Mus musculus GN=Cox5b PE=2 SV=1	MOUSE	0.964573	4.7	6	0.00593736
sp|Q8BK67|RCC2_MOUSE	Protein RCC2 OS=Mus musculus GN=Rcc2 PE=1 SV=1	MOUSE	0.965301	10.76	14	0.0273962
sp|Q9Z1N5|DX39B_MOUSE	Spliceosome RNA helicase Ddx39b OS=Mus musculus GN=Ddx39b PE=1 SV=1	MOUSE	0.965381	10.75	4	0.0579782
sp|P46460|NSF_MOUSE	Vesicle-fusing ATPase OS=Mus musculus GN=Nsf PE=1 SV=2	MOUSE	0.965496	8.31	4	0.178327
sp|Q01853|TERA_MOUSE	Transitional endoplasmic reticulum ATPase OS=Mus musculus GN=Vcp PE=1 SV=4	MOUSE	0.965766	13.35	14	0.136637
tr|F7C846|F7C846_MOUSE	Metaxin-1 OS=Mus musculus GN=Mtx1 PE=2 SV=1	MOUSE	0.965833	6.02	5	0.14728
sp|Q9D1R9|RL34_MOUSE	60S ribosomal protein L34 OS=Mus musculus GN=Rpl34 PE=1 SV=2	MOUSE	0.966436	35.8	6	0.10581
tr|Q80V08|Q80V08_MOUSE	Rpl17 protein (Fragment) OS=Mus musculus GN=Rpl17 PE=2 SV=1	MOUSE	0.967548	10.4	7	0.000445907
tr|B1AU25|B1AU25_MOUSE	Apoptosis-inducing factor 1, mitochondrial OS=Mus musculus GN=Aifm1 PE=2 SV=1	MOUSE	0.968288	6.19	10	0.072959
tr|Q8C2D1|Q8C2D1_MOUSE	Putative uncharacterized protein OS=Mus musculus GN=Hars PE=2 SV=1	MOUSE	0.96837	22.64	2	0.0888588
tr|Q8C2T3|Q8C2T3_MOUSE	Putative uncharacterized protein (Fragment) OS=Mus musculus GN=Ptma PE=2 SV=1	MOUSE	0.968534	16.29	4	0.0693468
sp|Q8VIJ6|SFPQ_MOUSE	Splicing factor, proline- and glutamine-rich OS=Mus musculus GN=Sfpq PE=1 SV=1	MOUSE	0.968535	3.28	13	0.0415391
sp|Q8K298|ANLN_MOUSE	Actin-binding protein anillin OS=Mus musculus GN=Anln PE=1 SV=2	MOUSE	0.969038	15.89	11	0.0912179
sp|Q9D6J6|NDUV2_MOUSE	NADH dehydrogenase [ubiquinone] flavoprotein 2, mitochondrial OS=Mus musculus GN=Ndufv2 PE=1 SV=2	MOUSE	0.970014	15.93	7	0.00621791
sp|Q80X90|FLNB_MOUSE	Filamin-B OS=Mus musculus GN=Flnb PE=1 SV=3	MOUSE	0.970746	3.42	8	0.212606
tr|Q3ULP9|Q3ULP9_MOUSE	Putative uncharacterized protein OS=Mus musculus GN=Fubp3 PE=2 SV=1	MOUSE	0.971016	7.95	2	0.0242955
tr|Q3U4H0|Q3U4H0_MOUSE	Microtubule-associated protein, RP/EB family, member 1 OS=Mus musculus GN=Mapre1 PE=2 SV=1	MOUSE	0.971247	9.01	11	0.239594
sp|Q99JX4|EIF3M_MOUSE	Eukaryotic translation initiation factor 3 subunit M OS=Mus musculus GN=Eif3m PE=2 SV=1	MOUSE	0.972789	5.68	10	0.920347
tr|Q5BLK2|Q5BLK2_MOUSE	MCG3574 OS=Mus musculus GN=Rps20 PE=3 SV=1	MOUSE	0.972912	7.66	11	0.0135228
tr|Q80Y35|Q80Y35_MOUSE	Nuclear mitotic apparatus protein 1 OS=Mus musculus GN=Numa1 PE=2 SV=1	MOUSE	0.973408	8.9	1	0.0670291
tr|Q544Q7|Q544Q7_MOUSE	ATPase, Na+/K+ transporting, beta 3 polypeptide OS=Mus musculus GN=Atp1b3 PE=2 SV=1	MOUSE	0.976553	17.46	3	0.236535
sp|Q5XJE5|LEO1_MOUSE	RNA polymerase-associated protein LEO1 OS=Mus musculus GN=Leo1 PE=1 SV=2	MOUSE	0.977248	4.65	2	0.0166084
sp|Q7TMK9|HNRPQ_MOUSE	Heterogeneous nuclear ribonucleoprotein Q OS=Mus musculus GN=Syncrip PE=1 SV=2	MOUSE	0.977744	6.19	12	0.241672
sp|Q9ES52|SHIP1_MOUSE	Phosphatidylinositol 3,4,5-trisphosphate 5-phosphatase 1 OS=Mus musculus GN=Inpp5d PE=1 SV=2	MOUSE	0.977745	2.53	13	0.0415446
sp|Q03265|ATPA_MOUSE	ATP synthase subunit alpha, mitochondrial OS=Mus musculus GN=Atp5a1 PE=1 SV=1	MOUSE	0.977745	31.18	11	0.0580564
sp|P48678|LMNA_MOUSE	Prelamin-A/C OS=Mus musculus GN=Lmna PE=1 SV=2	MOUSE	0.978989	10.47	10	0.0747362
sp|Q9CRA8|EXOS5_MOUSE	Exosome complex component RRP46 OS=Mus musculus GN=Exosc5 PE=1 SV=1	MOUSE	0.979407	4.67	11	0.0425478
tr|Q3TX26|Q3TX26_MOUSE	Putative uncharacterized protein OS=Mus musculus GN=Anp32e PE=2 SV=1	MOUSE	0.980501	15.7	11	0.0331137
sp|O35685|NUDC_MOUSE	Nuclear migration protein nudC OS=Mus musculus GN=Nudc PE=1 SV=1	MOUSE	0.980706	3.93	12	0.283604
tr|Q3UNQ0|Q3UNQ0_MOUSE	Adenylyl cyclase-associated protein OS=Mus musculus GN=Cap1 PE=2 SV=1	MOUSE	0.98098	13.64	12	0.0885381
sp|Q05144|RAC2_MOUSE	Ras-related C3 botulinum toxin substrate 2 OS=Mus musculus GN=Rac2 PE=2 SV=1	MOUSE	0.98126	24.72	9	0.0515209
sp|P38647|GRP75_MOUSE	Stress-70 protein, mitochondrial OS=Mus musculus GN=Hspa9 PE=1 SV=3	MOUSE	0.981748	36.36	9	0.0157977
tr|Q3U2W2|Q3U2W2_MOUSE	MYB binding protein (P160) 1a, isoform CRA_b OS=Mus musculus GN=Mybbp1a PE=2 SV=1	MOUSE	0.982415	13.14	7	0.265612
tr|Q7TMN7|Q7TMN7_MOUSE	Annexin OS=Mus musculus GN=Anxa4 PE=2 SV=1	MOUSE	0.982789	11.5	13	3.31438e-12
sp|P63166|SUMO1_MOUSE	Small ubiquitin-related modifier 1 OS=Mus musculus GN=Sumo1 PE=1 SV=1	MOUSE	0.983444	8.37	11	0.244518
tr|B2RRH9|B2RRH9_MOUSE	Guanine monphosphate synthetase OS=Mus musculus GN=Gmps PE=2 SV=1	MOUSE	0.984696	11.76	10	0.106218
sp|P99024|TBB5_MOUSE	Tubulin beta-5 chain OS=Mus musculus GN=Tubb5 PE=1 SV=1	MOUSE	0.985123	41.18	8	0.0350209
tr|Q4FK36|Q4FK36_MOUSE	Destrin OS=Mus musculus GN=Dstn PE=2 SV=1	MOUSE	0.98629	31.13	7	0.134837
sp|Q3THK3|T2FA_MOUSE	General transcription factor IIF subunit 1 OS=Mus musculus GN=Gtf2f1 PE=1 SV=2	MOUSE	0.986446	26.4	13	0.161099
tr|Q69ZN1|Q69ZN1_MOUSE	MKIAA1252 protein (Fragment) OS=Mus musculus GN=Sgpl1 PE=2 SV=1	MOUSE	0.987021	8.21	10	0.0755078
sp|P14152|MDHC_MOUSE	Malate dehydrogenase, cytoplasmic OS=Mus musculus GN=Mdh1 PE=1 SV=3	MOUSE	0.987127	8.54	9	0.00727892
tr|Q8BPH1|Q8BPH1_MOUSE	Putative uncharacterized protein OS=Mus musculus GN=Ywhae PE=2 SV=1	MOUSE	0.988047	8.32	3	0.108846
tr|Q4FZH2|Q4FZH2_MOUSE	MCG50660, isoform CRA_a OS=Mus musculus GN=Rpl26 PE=2 SV=1	MOUSE	0.988988	7.82	10	0.0936513
tr|Q497E9|Q497E9_MOUSE	40S ribosomal protein S8 OS=Mus musculus GN=Rps8 PE=2 SV=1	MOUSE	0.989144	4.2	6	0.459145
sp|Q8K183|PDXK_MOUSE	Pyridoxal kinase OS=Mus musculus GN=Pdxk PE=1 SV=1	MOUSE	0.989303	10.36	10	0.338756
sp|P08249|MDHM_MOUSE	Malate dehydrogenase, mitochondrial OS=Mus musculus GN=Mdh2 PE=1 SV=3	MOUSE	0.989958	6.53	3	0.178391
sp|Q61655|DD19A_MOUSE	ATP-dependent RNA helicase DDX19A OS=Mus musculus GN=Ddx19a PE=2 SV=2	MOUSE	0.990744	12.92	7	0.0339874
sp|P27773|PDIA3_MOUSE	Protein disulfide-isomerase A3 OS=Mus musculus GN=Pdia3 PE=1 SV=2	MOUSE	0.990832	4.72	2	0.00846589
sp|Q99PV0|PRP8_MOUSE	Pre-mRNA-processing-splicing factor 8 OS=Mus musculus GN=Prpf8 PE=1 SV=2	MOUSE	0.990874	28.89	9	0.0468684
tr|B2MWM9|B2MWM9_MOUSE	Calreticulin OS=Mus musculus GN=Calr PE=2 SV=1	MOUSE	0.991505	3.36	8	0.391254
tr|Q8K366|Q8K366_MOUSE	Exosc10 protein OS=Mus musculus GN=Exosc10 PE=2 SV=1	MOUSE	0.992346	20.12	8	0.20575
sp|P30681|HMGB2_MOUSE	High mobility group protein B2 OS=Mus musculus GN=Hmgb2 PE=1 SV=3	MOUSE	0.992427	13.22	5	0.147348
tr|Q544H0|Q544H0_MOUSE	Eukaryotic translation initiation factor 3 subunit G OS=Mus musculus GN=Eif3g PE=2 SV=1	MOUSE	0.992687	12.32	9	0.0889855
tr|B9EHN0|B9EHN0_MOUSE	Ubiquitin-activating enzyme E1, Chr X OS=Mus musculus GN=Uba1 PE=2 SV=1	MOUSE	0.992785	3.44	2	0.0447653
tr|Q3UDI8|Q3UDI8_MOUSE	Putative uncharacterized protein OS=Mus musculus GN=Mcm7 PE=2 SV=1	MOUSE	0.9955	14.62	4	0.0314604
sp|Q8BMS1|ECHA_MOUSE	Trifunctional enzyme subunit alpha, mitochondrial OS=Mus musculus GN=Hadha PE=1 SV=1	MOUSE	0.995501	15.61	7	0.0338163
tr|Q8C290|Q8C290_MOUSE	Putative uncharacterized protein OS=Mus musculus GN=Hnrnpu PE=2 SV=1	MOUSE	0.995669	42.59	4	0.0927745
sp|Q01320|TOP2A_MOUSE	DNA topoisomerase 2-alpha OS=Mus musculus GN=Top2a PE=1 SV=2	MOUSE	0.99626	25.69	9	0.0321163
sp|Q99KI0|ACON_MOUSE	Aconitate hydratase, mitochondrial OS=Mus musculus GN=Aco2 PE=1 SV=1	MOUSE	0.996261	8.62	2	0.0226215
tr|D3YUM1|D3YUM1_MOUSE	NADH dehydrogenase [ubiquinone] flavoprotein 1, mitochondrial OS=Mus musculus GN=Ndufv1 PE=2 SV=1	MOUSE	0.997781	54.74	7	0.158566
tr|Q3UXS0|Q3UXS0_MOUSE	Secretory carrier-associated membrane protein 3 OS=Mus musculus GN=Scamp3 PE=2 SV=1	MOUSE	0.999001	23.81	8	0.0111785
tr|Q3V424|Q3V424_MOUSE	Putative uncharacterized protein OS=Mus musculus PE=2 SV=1	MOUSE	1.00004	18.25	6	0.0135367
tr|E9Q616|E9Q616_MOUSE	Protein Ahnak OS=Mus musculus GN=Ahnak PE=2 SV=1	MOUSE	1.00004	17.75	3	0.239341
sp|P63038|CH60_MOUSE	60 kDa heat shock protein, mitochondrial OS=Mus musculus GN=Hspd1 PE=1 SV=1	MOUSE	1.00004	21.23	11	0.113566
sp|P56480|ATPB_MOUSE	ATP synthase subunit beta, mitochondrial OS=Mus musculus GN=Atp5b PE=1 SV=2	MOUSE	1.00004	8.4	10	0.0694577
tr|Q9CXX7|Q9CXX7_MOUSE	Putative uncharacterized protein OS=Mus musculus GN=Snrpa PE=2 SV=1	MOUSE	1.00004	11.57	5	0.17986
tr|Q3ULT2|Q3ULT2_MOUSE	Actinin alpha 4 OS=Mus musculus GN=Actn4 PE=2 SV=1	MOUSE	1.00004	4.32	7	0.00432093
tr|Q923G3|Q923G3_MOUSE	Capping protein (Actin filament) muscle Z-line, beta OS=Mus musculus GN=Capzb PE=2 SV=1	MOUSE	1.00006	4.08	5	0.190121
sp|Q6P4T2|U520_MOUSE	U5 small nuclear ribonucleoprotein 200 kDa helicase OS=Mus musculus GN=Snrnp200 PE=1 SV=1	MOUSE	1.00017	11.65	9	0.161228
sp|Q8BP47|SYNC_MOUSE	Asparagine--tRNA ligase, cytoplasmic OS=Mus musculus GN=Nars PE=1 SV=2	MOUSE	1.00068	19.07	6	1.21485e-06
tr|B9EIU1|B9EIU1_MOUSE	Glutamyl-prolyl-tRNA synthetase OS=Mus musculus GN=Eprs PE=2 SV=1	MOUSE	1.00068	14.39	9	0.10752
sp|Q8JZQ9|EIF3B_MOUSE	Eukaryotic translation initiation factor 3 subunit B OS=Mus musculus GN=Eif3b PE=1 SV=1	MOUSE	1.00183	9.15	10	0.564432
tr|Q3UR33|Q3UR33_MOUSE	Putative uncharacterized protein OS=Mus musculus GN=Tmpo PE=2 SV=1	MOUSE	1.00208	10.87	11	0.0378107
tr|Q3UJ44|Q3UJ44_MOUSE	Putative uncharacterized protein OS=Mus musculus GN=Capg PE=2 SV=1	MOUSE	1.00514	6.16	6	0.191254
sp|P48036|ANXA5_MOUSE	Annexin A5 OS=Mus musculus GN=Anxa5 PE=1 SV=1	MOUSE	1.00548	2.58	13	0.113566
sp|Q60972|RBBP4_MOUSE	Histone-binding protein RBBP4 OS=Mus musculus GN=Rbbp4 PE=1 SV=5	MOUSE	1.00718	25.29	11	0.114138
tr|Q50HX4|Q50HX4_MOUSE	RAB14 protein OS=Mus musculus GN=Rab14 PE=2 SV=1	MOUSE	1.00753	6.57	8	0.2454
tr|Q5SW83|Q5SW83_MOUSE	ARP2 actin-related protein 2 homolog (Yeast) OS=Mus musculus GN=Actr2 PE=2 SV=1	MOUSE	1.0077	25	6	0.190121
tr|Q4FZE6|Q4FZE6_MOUSE	Ribosomal protein S7 OS=Mus musculus GN=Rps7 PE=2 SV=1	MOUSE	1.00789	19.18	12	0.0801091
tr|Q99KF5|Q99KF5_MOUSE	Hypoxanthine guanine phosphoribosyl transferase 1 OS=Mus musculus GN=Hprt PE=2 SV=1	MOUSE	1.00794	5.86	6	0.123176
sp|Q61753|SERA_MOUSE	D-3-phosphoglycerate dehydrogenase OS=Mus musculus GN=Phgdh PE=1 SV=3	MOUSE	1.00932	2.83	9	0.0190015
tr|Q545V2|Q545V2_MOUSE	S100 calcium binding protein A4 OS=Mus musculus GN=S100a4 PE=4 SV=1	MOUSE	1.00942	7.66	8	0.00537916
tr|Q7M739|Q7M739_MOUSE	Nuclear pore complex-associated intranuclear coiled-coil protein TPR OS=Mus musculus GN=Tpr PE=2 SV=1	MOUSE	1.00994	4.43	12	0.0114436
tr|Q3UXP2|Q3UXP2_MOUSE	Putative uncharacterized protein OS=Mus musculus GN=Ruvbl2 PE=2 SV=1	MOUSE	1.00994	9.39	13	0.245396
tr|Q8C253|Q8C253_MOUSE	Galectin OS=Mus musculus GN=Lgals3 PE=2 SV=1	MOUSE	1.00994	8.76	10	0.0338163
tr|Q3UME9|Q3UME9_MOUSE	Putative uncharacterized protein OS=Mus musculus GN=Mogs PE=2 SV=1	MOUSE	1.01128	0.72	7	0.179912
tr|Q9D1S3|Q9D1S3_MOUSE	40S ribosomal protein S3a OS=Mus musculus GN=Rps3a1 PE=2 SV=1	MOUSE	1.01359	23.65	10	0.114138
tr|Q641N3|Q641N3_MOUSE	Rps16 protein (Fragment) OS=Mus musculus GN=Rps16 PE=2 SV=1	MOUSE	1.01359	12.83	9	0.0559325
sp|O88569|ROA2_MOUSE	Heterogeneous nuclear ribonucleoproteins A2/B1 OS=Mus musculus GN=Hnrnpa2b1 PE=1 SV=2	MOUSE	1.01392	7.58	10	0.0656468
tr|Q9DC41|Q9DC41_MOUSE	Putative uncharacterized protein OS=Mus musculus GN=Hspa5 PE=2 SV=1	MOUSE	1.01392	6.71	8	0.0224358
sp|Q9CWJ9|PUR9_MOUSE	Bifunctional purine biosynthesis protein PURH OS=Mus musculus GN=Atic PE=1 SV=2	MOUSE	1.01521	19.42	5	0.0137723
sp|P80316|TCPE_MOUSE	T-complex protein 1 subunit epsilon OS=Mus musculus GN=Cct5 PE=1 SV=1	MOUSE	1.01686	2.23	2	0.0226215
tr|Q8C586|Q8C586_MOUSE	Putative uncharacterized protein OS=Mus musculus GN=Rbpms PE=2 SV=1	MOUSE	1.0178	2.79	4	0.2454
tr|G5E902|G5E902_MOUSE	MCG10343, isoform CRA_b OS=Mus musculus GN=Slc25a3 PE=3 SV=1	MOUSE	1.01806	7.49	7	0.411104
tr|Q3UF04|Q3UF04_MOUSE	Putative uncharacterized protein OS=Mus musculus GN=Atp5f1 PE=2 SV=1	MOUSE	1.01859	14.12	12	0.0321163
tr|V9PVS1|V9PVS1_MUSMC	Immunity related GTPase m1 OS=Mus musculus castaneus GN=Irgm1 PE=2 SV=1	MOUSE	1.01915	7.84	9	0.145832
tr|Q3UXI9|Q3UXI9_MOUSE	Putative uncharacterized protein OS=Mus musculus GN=Ilf2 PE=2 SV=1	MOUSE	1.01923	8.13	5	0.0255419
tr|O08847|O08847_MOUSE	DNA-directed RNA polymerase OS=Mus musculus GN=Polr2a PE=2 SV=1	MOUSE	1.01923	31.33	8	0.143456
tr|B9EKP5|B9EKP5_MOUSE	Filamin, alpha OS=Mus musculus GN=Flna PE=2 SV=1	MOUSE	1.01967	8.91	7	1.21485e-06
tr|Q6ZWQ6|Q6ZWQ6_MOUSE	Huntingtin interacting protein 2, isoform CRA_e OS=Mus musculus GN=Ube2k PE=2 SV=1	MOUSE	1.02034	4.29	10	0.0570797
sp|Q9EP97|SENP3_MOUSE	Sentrin-specific protease 3 OS=Mus musculus GN=Senp3 PE=1 SV=1	MOUSE	1.02045	6.94	8	0.0296272
sp|Q6ZQM8|UD17C_MOUSE	UDP-glucuronosyltransferase 1-7C OS=Mus musculus GN=Ugt1a7c PE=2 SV=1	MOUSE	1.0206	11.54	9	0.157238
tr|Q3UZI3|Q3UZI3_MOUSE	Putative uncharacterized protein OS=Mus musculus GN=Snd1 PE=2 SV=1	MOUSE	1.0206	7.17	4	0.190121
tr|Q99JX6|Q99JX6_MOUSE	Annexin OS=Mus musculus GN=Anxa6 PE=2 SV=1	MOUSE	1.02064	2.98	9	0.00537916
sp|P56135|ATPK_MOUSE	ATP synthase subunit f, mitochondrial OS=Mus musculus GN=Atp5j2 PE=1 SV=3	MOUSE	1.02071	15.53	6	0.25989
sp|Q9D0N7|CAF1B_MOUSE	Chromatin assembly factor 1 subunit B OS=Mus musculus GN=Chaf1b PE=2 SV=1	MOUSE	1.02252	10.44	9	0.2454
tr|Q5FW97|Q5FW97_MOUSE	Enolase 1, alpha non-neuron OS=Mus musculus GN=EG433182 PE=2 SV=1	MOUSE	1.0233	3.13	7	0.038413
tr|Q58DZ3|Q58DZ3_MOUSE	MCG20799 OS=Mus musculus GN=Rpl30 PE=3 SV=1	MOUSE	1.02356	3.23	12	0.158566
sp|P54987|IRG1_MOUSE	Cis-aconitate decarboxylase OS=Mus musculus GN=Irg1 PE=1 SV=2	MOUSE	1.02368	3.49	8	0.0565531
tr|Q80V79|Q80V79_MOUSE	MutS homolog 2 (E. coli) OS=Mus musculus GN=Msh2 PE=2 SV=1	MOUSE	1.02382	12.4	9	0.138652
tr|Q3TZP3|Q3TZP3_MOUSE	Putative uncharacterized protein OS=Mus musculus GN=Mta2 PE=2 SV=1	MOUSE	1.02417	3.46	4	4.45606e-06
tr|Q4KML7|Q4KML7_MOUSE	Ezrin OS=Mus musculus GN=Ezr PE=2 SV=1	MOUSE	1.0247	15.04	2	0.0284683
sp|Q8BJZ4|RT35_MOUSE	28S ribosomal protein S35, mitochondrial OS=Mus musculus GN=Mrps35 PE=2 SV=2	MOUSE	1.02808	10.38	6	0.0391614
sp|Q7TNV0|DEK_MOUSE	Protein DEK OS=Mus musculus GN=Dek PE=1 SV=1	MOUSE	1.02819	25	8	0.0108181
sp|Q91WS0|CISD1_MOUSE	CDGSH iron-sulfur domain-containing protein 1 OS=Mus musculus GN=Cisd1 PE=1 SV=1	MOUSE	1.02868	2.44	7	0.35618
tr|Q6ZWZ6|Q6ZWZ6_MOUSE	40S ribosomal protein S12 OS=Mus musculus GN=Rps12 PE=2 SV=1	MOUSE	1.02881	3.81	12	0.00650856
tr|Q5RKP0|Q5RKP0_MOUSE	Vat1 protein (Fragment) OS=Mus musculus GN=Vat1 PE=2 SV=1	MOUSE	1.03238	3.14	8	0.102386
sp|Q8BTS4|NUP54_MOUSE	Nuclear pore complex protein Nup54 OS=Mus musculus GN=Nup54 PE=1 SV=1	MOUSE	1.03238	10.26	3	0.00232354
tr|Q3UJS2|Q3UJS2_MOUSE	Putative uncharacterized protein OS=Mus musculus GN=Fbl PE=2 SV=1	MOUSE	1.03238	19.3	5	0.0104586
sp|Q9CQJ4|RING2_MOUSE	E3 ubiquitin-protein ligase RING2 OS=Mus musculus GN=Rnf2 PE=1 SV=1	MOUSE	1.03245	11.44	2	0.0478813
tr|D2KHZ9|D2KHZ9_MOUSE	Glyceraldehyde-3-phosphate dehydrogenase OS=Mus musculus GN=GAPDH PE=2 SV=1	MOUSE	1.03304	5.52	9	0.776732
sp|Q921M7|FA49B_MOUSE	Protein FAM49B OS=Mus musculus GN=Fam49b PE=2 SV=1	MOUSE	1.0333	10.98	7	0.00761738
tr|B1AZ46|B1AZ46_MOUSE	Brain-specific angiogenesis inhibitor 1-associated protein 2 OS=Mus musculus GN=Baiap2 PE=4 SV=1	MOUSE	1.03337	4.91	8	0.158554
sp|B2RY56|RBM25_MOUSE	RNA-binding protein 25 OS=Mus musculus GN=Rbm25 PE=1 SV=2	MOUSE	1.03365	10.45	13	0.00233381
tr|E9PWY9|E9PWY9_MOUSE	Phenylalanine--tRNA ligase alpha subunit OS=Mus musculus GN=Farsa PE=2 SV=1	MOUSE	1.03365	8.29	8	0.0346518
tr|Q80UT7|Q80UT7_MOUSE	Rpl7a protein (Fragment) OS=Mus musculus GN=Rpl7a PE=2 SV=1	MOUSE	1.03461	11.74	5	0.0518243
tr|Q8BTJ1|Q8BTJ1_MOUSE	Phosphoserine aminotransferase OS=Mus musculus GN=Psat1 PE=2 SV=1	MOUSE	1.03523	37.08	4	0.000765191
tr|Q3TIC8|Q3TIC8_MOUSE	Putative uncharacterized protein OS=Mus musculus GN=Uqcrc1 PE=2 SV=1	MOUSE	1.03613	17.39	10	0.035711
sp|Q5SUF2|LC7L3_MOUSE	Luc7-like protein 3 OS=Mus musculus GN=Luc7l3 PE=1 SV=1	MOUSE	1.03756	11.72	8	0.0389139
tr|Q61975|Q61975_MOUSE	M.musculus endogenous provirus env (Fragment) OS=Mus musculus PE=4 SV=1	MOUSE	1.0382	6.65	4	0.0148997
sp|Q8VI93|OAS3_MOUSE	2'-5'-oligoadenylate synthase 3 OS=Mus musculus GN=Oas3 PE=2 SV=1	MOUSE	1.0392	5.48	4	0.172155
tr|Q2YDW1|Q2YDW1_MOUSE	Eif3j protein (Fragment) OS=Mus musculus GN=Eif3j PE=2 SV=1	MOUSE	1.03943	4.96	10	0.0192454
tr|Q3ULW0|Q3ULW0_MOUSE	Putative uncharacterized protein OS=Mus musculus GN=Ran PE=2 SV=1	MOUSE	1.03961	8.49	8	0.00956365
sp|Q8R5K4|NOL6_MOUSE	Nucleolar protein 6 OS=Mus musculus GN=Nol6 PE=2 SV=2	MOUSE	1.04076	26.56	8	0.0147362
sp|Q60864|STIP1_MOUSE	Stress-induced-phosphoprotein 1 OS=Mus musculus GN=Stip1 PE=1 SV=1	MOUSE	1.04159	7.45	2	0.00366375
sp|Q8CIH5|PLCG2_MOUSE	1-phosphatidylinositol 4,5-bisphosphate phosphodiesterase gamma-2 OS=Mus musculus GN=Plcg2 PE=1 SV=1	MOUSE	1.04227	7.23	8	0.189815
tr|Q8C483|Q8C483_MOUSE	Serine--tRNA ligase, cytoplasmic OS=Mus musculus GN=Sars PE=2 SV=1	MOUSE	1.04387	5.23	6	0.0195848
tr|Q3UF30|Q3UF30_MOUSE	Putative uncharacterized protein OS=Mus musculus GN=S100a10 PE=4 SV=1	MOUSE	1.04471	2.8	4	0.142617
tr|Q5FWJ3|Q5FWJ3_MOUSE	Vimentin OS=Mus musculus GN=Vim PE=2 SV=1	MOUSE	1.0448	20.19	18	0.04004
tr|Q14AQ1|Q14AQ1_MOUSE	Proteasome (Prosome, macropain) 26S subunit, ATPase, 6 OS=Mus musculus GN=Psmc6 PE=2 SV=1	MOUSE	1.04753	5.04	6	0.00233381
tr|Q8BVQ9|Q8BVQ9_MOUSE	26S protease regulatory subunit 7 OS=Mus musculus GN=Psmc2 PE=2 SV=1	MOUSE	1.04794	5.09	5	0.0346518
tr|A8IP69|A8IP69_MOUSE	14-3-3 protein gamma subtype OS=Mus musculus GN=Ywhag PE=2 SV=1	MOUSE	1.04946	13.71	2	0.00942324
tr|Q9DB82|Q9DB82_MOUSE	N-acetyltransferase 5 (ARD1 homolog, S. cerevisiae), isoform CRA_a OS=Mus musculus GN=Naa20 PE=2 SV=1	MOUSE	1.04985	21.29	7	0.0112634
tr|Q6PFB2|Q6PFB2_MOUSE	Rcc1 protein OS=Mus musculus GN=Rcc1 PE=2 SV=1	MOUSE	1.05038	3.63	10	0.0881834
tr|Q3UCJ0|Q3UCJ0_MOUSE	Tyrosine-protein phosphatase non-receptor type OS=Mus musculus GN=Ptpn6 PE=2 SV=1	MOUSE	1.05197	7.72	7	0.0176206
sp|Q00PI9|HNRL2_MOUSE	Heterogeneous nuclear ribonucleoprotein U-like protein 2 OS=Mus musculus GN=Hnrnpul2 PE=1 SV=2	MOUSE	1.05206	4.06	5	0.0573791
tr|Q3U518|Q3U518_MOUSE	Protein kinase C substrate 80K-H, isoform CRA_b OS=Mus musculus GN=Prkcsh PE=2 SV=1	MOUSE	1.05224	18.26	6	0.136197
tr|Q71LX8|Q71LX8_MOUSE	Heat shock protein 84b OS=Mus musculus GN=Hsp90ab1 PE=2 SV=1	MOUSE	1.05258	12.44	8	0.132786
tr|Q3TL79|Q3TL79_MOUSE	Putative uncharacterized protein OS=Mus musculus GN=Ahsa1 PE=2 SV=1	MOUSE	1.05346	18.57	6	0.0326755
tr|Q5DTS8|Q5DTS8_MOUSE	MKIAA4003 protein (Fragment) OS=Mus musculus GN=Mcm4 PE=2 SV=1	MOUSE	1.05514	2.58	8	0.11202
tr|Q3UYD0|Q3UYD0_MOUSE	Putative uncharacterized protein OS=Mus musculus GN=Utp14a PE=2 SV=1	MOUSE	1.05519	13.17	8	0.0147548
sp|Q925I1|ATAD3_MOUSE	ATPase family AAA domain-containing protein 3 OS=Mus musculus GN=Atad3 PE=1 SV=1	MOUSE	1.05555	2.78	6	0.226027
sp|Q3TFK5|GPTC4_MOUSE	G patch domain-containing protein 4 OS=Mus musculus GN=Gpatch4 PE=1 SV=1	MOUSE	1.057	5.09	8	0.144359
sp|Q6NXI6|RPRD2_MOUSE	Regulation of nuclear pre-mRNA domain-containing protein 2 OS=Mus musculus GN=Rprd2 PE=1 SV=1	MOUSE	1.05864	20.87	2	0.023997
tr|G3X9N6|G3X9N6_MOUSE	Oxysterol-binding protein OS=Mus musculus GN=Osbpl8 PE=3 SV=1	MOUSE	1.05949	12.02	4	0.417337
tr|Q91VM2|Q91VM2_MOUSE	Small nuclear ribonucleoprotein D3 OS=Mus musculus GN=Snrpd3 PE=2 SV=1	MOUSE	1.05969	9.78	7	0.214839
tr|Q8R3F7|Q8R3F7_MOUSE	Achalasia, adrenocortical insufficiency, alacrimia OS=Mus musculus GN=Aaas PE=2 SV=1	MOUSE	1.05978	15.38	10	0.194778
sp|Q9CR16|PPID_MOUSE	Peptidyl-prolyl cis-trans isomerase D OS=Mus musculus GN=Ppid PE=1 SV=3	MOUSE	1.06045	10.73	7	3.44336e-14
tr|Q52L87|Q52L87_MOUSE	Tubulin, alpha 1C OS=Mus musculus GN=Tuba1c PE=2 SV=1	MOUSE	1.06138	4.33	8	0.178959
sp|P51859|HDGF_MOUSE	Hepatoma-derived growth factor OS=Mus musculus GN=Hdgf PE=1 SV=2	MOUSE	1.0618	4.71	7	0.0104455
tr|Q9EPX9|Q9EPX9_MOUSE	Cystatin C OS=Mus musculus GN=Cst3 PE=2 SV=1	MOUSE	1.06239	7.37	4	0.105006
tr|Q3TWG5|Q3TWG5_MOUSE	Dynein cytoplasmic 1 light intermediate chain 1 OS=Mus musculus GN=Dync1li1 PE=2 SV=1	MOUSE	1.06282	7.74	2	0.112423
tr|Q3T9X3|Q3T9X3_MOUSE	Dynamin-2 OS=Mus musculus GN=Dnm2 PE=2 SV=1	MOUSE	1.06328	13.94	6	0.059238
sp|Q9CR68|UCRI_MOUSE	Cytochrome b-c1 complex subunit Rieske, mitochondrial OS=Mus musculus GN=Uqcrfs1 PE=1 SV=1	MOUSE	1.0636	13.36	11	0.173156
sp|Q8BH95|ECHM_MOUSE	Enoyl-CoA hydratase, mitochondrial OS=Mus musculus GN=Echs1 PE=1 SV=1	MOUSE	1.06423	7.21	9	0.163838
tr|Q3TJ01|Q3TJ01_MOUSE	tRNA-splicing ligase RtcB homolog OS=Mus musculus GN=Rtcb PE=2 SV=1	MOUSE	1.06664	11.68	8	0.256068
tr|H7BX95|H7BX95_MOUSE	Serine/arginine-rich-splicing factor 1 OS=Mus musculus GN=Srsf1 PE=2 SV=1	MOUSE	1.0687	4.77	5	0.000139004
tr|Q5RKP4|Q5RKP4_MOUSE	Rpn1 protein (Fragment) OS=Mus musculus GN=Rpn1 PE=2 SV=1	MOUSE	1.0712	6.23	6	0.301527
tr|Q3V1M8|Q3V1M8_MOUSE	Putative uncharacterized protein OS=Mus musculus GN=Hdlbp PE=2 SV=1	MOUSE	1.07137	29.73	9	0.263544
tr|A2A5N2|A2A5N2_MOUSE	Tyrosine 3-monooxygenase/tryptophan 5-monooxygenase activation protein, beta polypeptide OS=Mus musculus GN=Ywhab PE=2 SV=1	MOUSE	1.07184	15.56	7	0.000248018
sp|Q8R3C6|RBM19_MOUSE	Probable RNA-binding protein 19 OS=Mus musculus GN=Rbm19 PE=1 SV=1	MOUSE	1.07198	8.88	10	0.0565056
tr|Q3UBU9|Q3UBU9_MOUSE	Peptidyl-prolyl cis-trans isomerase OS=Mus musculus GN=Fkbp3 PE=2 SV=1	MOUSE	1.07304	14.77	7	0.275197
tr|Q4V9T8|Q4V9T8_MOUSE	Eukaryotic translation initiation factor 1 OS=Mus musculus GN=Eif1 PE=4 SV=1	MOUSE	1.07398	11.72	7	0.106332
tr|Q5F2D9|Q5F2D9_MOUSE	Arrestin, beta 2 OS=Mus musculus GN=Arrb2 PE=4 SV=1	MOUSE	1.07418	8.78	5	0.0699579
tr|Q91YK6|Q91YK6_MOUSE	Rpl23a protein (Fragment) OS=Mus musculus GN=Rpl23a PE=2 SV=1	MOUSE	1.07532	12.5	8	0.00124891
tr|G3UVU2|G3UVU2_MOUSE	Splicing factor 3A subunit 2 OS=Mus musculus GN=Sf3a2 PE=4 SV=1	MOUSE	1.07754	15.2	4	0.00845568
sp|Q9JI10|STK3_MOUSE	Serine/threonine-protein kinase 3 OS=Mus musculus GN=Stk3 PE=1 SV=1	MOUSE	1.08032	3.9	6	0.0890839
tr|F6YBY4|F6YBY4_MOUSE	Integrin alpha-M (Fragment) OS=Mus musculus GN=Itgam PE=3 SV=1	MOUSE	1.08054	13.7	24	0.0753785
sp|Q9CU62|SMC1A_MOUSE	Structural maintenance of chromosomes protein 1A OS=Mus musculus GN=Smc1a PE=1 SV=4	MOUSE	1.08199	10.69	8	0.301652
tr|Q3TBZ6|Q3TBZ6_MOUSE	Putative uncharacterized protein OS=Mus musculus GN=Necap2 PE=2 SV=1	MOUSE	1.082	3.93	7	0.0472785
sp|Q8CGC6|RBM28_MOUSE	RNA-binding protein 28 OS=Mus musculus GN=Rbm28 PE=1 SV=4	MOUSE	1.082	4.01	7	0.0703678
sp|P62075|TIM13_MOUSE	Mitochondrial import inner membrane translocase subunit Tim13 OS=Mus musculus GN=Timm13 PE=1 SV=1	MOUSE	1.082	5.59	10	0.107299
tr|Q0PD49|Q0PD49_MOUSE	RAB8B, member RAS oncogene family OS=Mus musculus GN=Rab8b PE=2 SV=1	MOUSE	1.08257	7.39	7	0.215006
tr|E9QAD4|E9QAD4_MOUSE	Coiled-coil domain-containing protein 93 OS=Mus musculus GN=Ccdc93 PE=2 SV=1	MOUSE	1.0826	15.3	6	0.102423
sp|O08547|SC22B_MOUSE	Vesicle-trafficking protein SEC22b OS=Mus musculus GN=Sec22b PE=1 SV=3	MOUSE	1.08305	11.3	4	0.115179
sp|O35381|AN32A_MOUSE	Acidic leucine-rich nuclear phosphoprotein 32 family member A OS=Mus musculus GN=Anp32a PE=1 SV=1	MOUSE	1.08305	2.32	8	0.227464
tr|G3UXY0|G3UXY0_MOUSE	Proteasome activator complex subunit 1 OS=Mus musculus GN=Psme1 PE=2 SV=1	MOUSE	1.08475	10.7	9	0.335465
sp|P70460|VASP_MOUSE	Vasodilator-stimulated phosphoprotein OS=Mus musculus GN=Vasp PE=1 SV=4	MOUSE	1.08496	2.49	9	0.122728
sp|Q8C570|RAE1L_MOUSE	mRNA export factor OS=Mus musculus GN=Rae1 PE=1 SV=1	MOUSE	1.08684	8.77	6	0.0961771
tr|Q3UL43|Q3UL43_MOUSE	Putative uncharacterized protein OS=Mus musculus GN=Nup155 PE=2 SV=1	MOUSE	1.08711	8.86	2	0.276617
sp|Q9JIF7|COPB_MOUSE	Coatomer subunit beta OS=Mus musculus GN=Copb1 PE=1 SV=1	MOUSE	1.08736	7.96	6	0.0219386
sp|Q8CH18|CCAR1_MOUSE	Cell division cycle and apoptosis regulator protein 1 OS=Mus musculus GN=Ccar1 PE=1 SV=1	MOUSE	1.08751	10.18	6	0.259253
tr|Q3UXS6|Q3UXS6_MOUSE	Putative uncharacterized protein OS=Mus musculus GN=Rps15 PE=2 SV=1	MOUSE	1.08846	5.48	6	0.0605934
tr|Q5F2A7|Q5F2A7_MOUSE	Putative uncharacterized protein OS=Mus musculus GN=Eif4a1 PE=2 SV=1	MOUSE	1.08969	6.53	6	0.0934357
sp|Q9DBR1|XRN2_MOUSE	5'-3' exoribonuclease 2 OS=Mus musculus GN=Xrn2 PE=1 SV=1	MOUSE	1.09154	14.16	10	0.0784419
tr|O70569|O70569_MOUSE	Ribosomal protein S14 OS=Mus musculus GN=rps14 PE=3 SV=1	MOUSE	1.09276	2.65	8	0.00128348
sp|Q80X50|UBP2L_MOUSE	Ubiquitin-associated protein 2-like OS=Mus musculus GN=Ubap2l PE=1 SV=1	MOUSE	1.09276	6.02	7	0.00016679
sp|Q9DBZ5|EIF3K_MOUSE	Eukaryotic translation initiation factor 3 subunit K OS=Mus musculus GN=Eif3k PE=1 SV=1	MOUSE	1.09453	38.83	9	0.285821
sp|Q9D6S7|RRFM_MOUSE	Ribosome-recycling factor, mitochondrial OS=Mus musculus GN=Mrrf PE=1 SV=1	MOUSE	1.09681	19.35	3	0.00208137
sp|Q8JZN5|ACAD9_MOUSE	Acyl-CoA dehydrogenase family member 9, mitochondrial OS=Mus musculus GN=Acad9 PE=1 SV=2	MOUSE	1.09722	6.57	7	0.0680179
tr|Q3V397|Q3V397_MOUSE	Putative uncharacterized protein OS=Mus musculus GN=Pigs PE=2 SV=1	MOUSE	1.09736	3.99	6	0.0907109
tr|Q544Z9|Q544Z9_MOUSE	Cytochrome b-5, isoform CRA_d OS=Mus musculus GN=Cyb5 PE=2 SV=1	MOUSE	1.09827	26.04	9	0.197351
sp|Q8BIP0|SYDM_MOUSE	Aspartate--tRNA ligase, mitochondrial OS=Mus musculus GN=Dars2 PE=2 SV=1	MOUSE	1.09868	7.36	8	0.106332
tr|Q3UMJ4|Q3UMJ4_MOUSE	General transcription factor IIF, polypeptide 2, isoform CRA_c OS=Mus musculus GN=Gtf2f2 PE=2 SV=1	MOUSE	1.09892	7.22	10	0.206838
sp|P62196|PRS8_MOUSE	26S protease regulatory subunit 8 OS=Mus musculus GN=Psmc5 PE=1 SV=1	MOUSE	1.09946	4.86	7	0.322182
tr|Q3U5M2|Q3U5M2_MOUSE	Putative uncharacterized protein OS=Mus musculus GN=Bcas2 PE=2 SV=1	MOUSE	1.10139	4.17	6	0.00124891
tr|F8VPX1|F8VPX1_MOUSE	Ubiquitin carboxyl-terminal hydrolase OS=Mus musculus GN=Usp7 PE=2 SV=1	MOUSE	1.10155	21.31	13	0.125821
tr|F6YA33|F6YA33_MOUSE	TFIIH basal transcription factor complex helicase XPD subunit (Fragment) OS=Mus musculus GN=Ercc2 PE=4 SV=1	MOUSE	1.10201	5.49	6	0.0691726
tr|Q53ZU7|Q53ZU7_MOUSE	Peroxiredoxin 6 OS=Mus musculus GN=Prdx6 PE=2 SV=1	MOUSE	1.10318	11.11	7	0.139886
tr|Q3UJQ3|Q3UJQ3_MOUSE	Putative uncharacterized protein OS=Mus musculus GN=Dars PE=2 SV=1	MOUSE	1.10474	46.34	5	0.217481
tr|Q06477|Q06477_MOUSE	IFN-response element binding factor 2 (Fragment) OS=Mus musculus GN=Srsf2 PE=2 SV=1	MOUSE	1.10525	3.33	3	0.0565056
tr|G3X9L6|G3X9L6_MOUSE	MCG55033 OS=Mus musculus GN=Gm10250 PE=4 SV=1	MOUSE	1.10669	3.96	2	0.0928466
tr|Q0VBA4|Q0VBA4_MOUSE	MCG16976, isoform CRA_c OS=Mus musculus GN=Rpl22l1 PE=2 SV=1	MOUSE	1.1078	12.44	3	0.0279955
sp|Q99LC3|NDUAA_MOUSE	NADH dehydrogenase [ubiquinone] 1 alpha subcomplex subunit 10, mitochondrial OS=Mus musculus GN=Ndufa10 PE=1 SV=1	MOUSE	1.10846	4.98	5	0.306833
sp|Q91ZW3|SMCA5_MOUSE	SWI/SNF-related matrix-associated actin-dependent regulator of chromatin subfamily A member 5 OS=Mus musculus GN=Smarca5 PE=1 SV=1	MOUSE	1.10892	5.65	9	0.0702236
tr|B1AXW6|B1AXW6_MOUSE	Peroxiredoxin-1 (Fragment) OS=Mus musculus GN=Prdx1 PE=2 SV=1	MOUSE	1.10995	16.35	6	0.0246565
sp|Q9DCL9|PUR6_MOUSE	Multifunctional protein ADE2 OS=Mus musculus GN=Paics PE=1 SV=4	MOUSE	1.11037	16.16	8	0.296471
tr|Q542I9|Q542I9_MOUSE	MCG122657 OS=Mus musculus GN=Psmc1 PE=2 SV=1	MOUSE	1.11043	21.93	6	0.180793
tr|Q3TS44|Q3TS44_MOUSE	Proteasome subunit alpha type OS=Mus musculus GN=Psma1 PE=2 SV=1	MOUSE	1.11158	10.09	9	0.724522
tr|Q3TGU7|Q3TGU7_MOUSE	Proliferation-associated 2G4 OS=Mus musculus GN=Pa2g4 PE=2 SV=1	MOUSE	1.11184	8.14	4	0.130949
tr|Q9D9P1|Q9D9P1_MOUSE	Coiled-coil-helix-coiled-coil-helix domain-containing protein 3, mitochondrial OS=Mus musculus GN=Chchd3 PE=2 SV=1	MOUSE	1.11381	2.72	8	0.122071
tr|Q921S6|Q921S6_MOUSE	Myocyte enhancer factor 2D OS=Mus musculus GN=Mef2d PE=2 SV=1	MOUSE	1.11457	16.75	7	0.00740506
sp|Q6KCD5|NIPBL_MOUSE	Nipped-B-like protein OS=Mus musculus GN=Nipbl PE=1 SV=1	MOUSE	1.11498	10.32	8	0.0790084
sp|Q99JI4|PSMD6_MOUSE	26S proteasome non-ATPase regulatory subunit 6 OS=Mus musculus GN=Psmd6 PE=1 SV=1	MOUSE	1.11556	5.53	8	0.337645
sp|P26041|MOES_MOUSE	Moesin OS=Mus musculus GN=Msn PE=1 SV=3	MOUSE	1.11584	5.71	8	0.280856
sp|Q8BHB4|WDR3_MOUSE	WD repeat-containing protein 3 OS=Mus musculus GN=Wdr3 PE=2 SV=1	MOUSE	1.11584	4.24	6	0.00515039
tr|Q8C605|Q8C605_MOUSE	6-phosphofructokinase OS=Mus musculus GN=Pfkp PE=2 SV=1	MOUSE	1.11757	7.37	6	0.00579399
tr|Q32MD7|Q32MD7_MOUSE	Regulator of G-protein signalling 10 OS=Mus musculus GN=Rgs10 PE=2 SV=1	MOUSE	1.11818	4.71	4	0.323881
sp|Q9WVA2|TIM8A_MOUSE	Mitochondrial import inner membrane translocase subunit Tim8 A OS=Mus musculus GN=Timm8a1 PE=1 SV=1	MOUSE	1.11935	10.12	5	0.686177
sp|Q8R2Q8|BST2_MOUSE	Bone marrow stromal antigen 2 OS=Mus musculus GN=Bst2 PE=1 SV=1	MOUSE	1.12235	29.2	10	0.15931
sp|Q7TQK1|INT7_MOUSE	Integrator complex subunit 7 OS=Mus musculus GN=Ints7 PE=2 SV=1	MOUSE	1.12459	20.65	4	0.168058
sp|Q9CSH3|RRP44_MOUSE	Exosome complex exonuclease RRP44 OS=Mus musculus GN=Dis3 PE=2 SV=4	MOUSE	1.12541	7.14	7	0.0923676
sp|Q9CQQ8|LSM7_MOUSE	U6 snRNA-associated Sm-like protein LSm7 OS=Mus musculus GN=Lsm7 PE=3 SV=1	MOUSE	1.12616	8.19	3	0.288884
tr|Q3UW40|Q3UW40_MOUSE	Putative uncharacterized protein OS=Mus musculus PE=2 SV=1	MOUSE	1.12725	10.09	9	0.805899
tr|Q9D239|Q9D239_MOUSE	Beta-2-microglobulin OS=Mus musculus GN=B2m PE=3 SV=1	MOUSE	1.12725	20.22	6	0.0927495
sp|Q8CIN4|PAK2_MOUSE	Serine/threonine-protein kinase PAK 2 OS=Mus musculus GN=Pak2 PE=1 SV=1	MOUSE	1.12765	3.2	2	0.100139
tr|Q3UPJ2|Q3UPJ2_MOUSE	Inosine-5'-monophosphate dehydrogenase OS=Mus musculus GN=Impdh2 PE=2 SV=1	MOUSE	1.12791	0.54	4	0.281942
tr|B2RSV4|B2RSV4_MOUSE	Splicing factor 3b, subunit 3 OS=Mus musculus GN=Sf3b3 PE=2 SV=1	MOUSE	1.12892	4.76	1	0.0268744
tr|B2RTB0|B2RTB0_MOUSE	MCG17262 OS=Mus musculus GN=Pdap1 PE=2 SV=1	MOUSE	1.12954	14.43	7	0.410118
sp|P97807|FUMH_MOUSE	Fumarate hydratase, mitochondrial OS=Mus musculus GN=Fh PE=1 SV=3	MOUSE	1.13155	5.74	5	0.671962
tr|Q3V214|Q3V214_MOUSE	MCG13422, isoform CRA_a OS=Mus musculus GN=Polr2e PE=2 SV=1	MOUSE	1.13836	9.79	6	0.263346
sp|Q9D051|ODPB_MOUSE	Pyruvate dehydrogenase E1 component subunit beta, mitochondrial OS=Mus musculus GN=Pdhb PE=1 SV=1	MOUSE	1.13987	11.3	1	0.0474967
tr|Q14AF6|Q14AF6_MOUSE	MCG4862 OS=Mus musculus GN=Snrpd2 PE=4 SV=1	MOUSE	1.13991	4.13	7	0.228342
sp|P08030|APT_MOUSE	Adenine phosphoribosyltransferase OS=Mus musculus GN=Aprt PE=1 SV=2	MOUSE	1.14117	10.28	8	0.0672364
sp|Q8BVK9|SP110_MOUSE	Sp110 nuclear body protein OS=Mus musculus GN=Sp110 PE=1 SV=1	MOUSE	1.14337	3.82	9	0.181255
sp|Q9CSN1|SNW1_MOUSE	SNW domain-containing protein 1 OS=Mus musculus GN=Snw1 PE=1 SV=3	MOUSE	1.1445	11.76	6	0.415336
tr|Q810B1|Q810B1_MOUSE	Mitochondrial ribosomal protein L43 (Fragment) OS=Mus musculus GN=Mrpl43 PE=2 SV=1	MOUSE	1.14569	1.85	7	0.044788
tr|Q4VAA9|Q4VAA9_MOUSE	Methionine aminopeptidase OS=Mus musculus GN=Metap1 PE=2 SV=1	MOUSE	1.1462	3.67	8	0.0632449
tr|Q3TN44|Q3TN44_MOUSE	Putative uncharacterized protein OS=Mus musculus GN=Cyb5b PE=2 SV=1	MOUSE	1.14638	11.17	10	0.215297
sp|Q3UEB3|PUF60_MOUSE	Poly(U)-binding-splicing factor PUF60 OS=Mus musculus GN=Puf60 PE=2 SV=2	MOUSE	1.1471	2.25	7	0.0700845
sp|Q8VDM6|HNRL1_MOUSE	Heterogeneous nuclear ribonucleoprotein U-like protein 1 OS=Mus musculus GN=Hnrnpul1 PE=1 SV=1	MOUSE	1.14815	19.67	7	0.0802118
tr|Q3U630|Q3U630_MOUSE	Putative uncharacterized protein OS=Mus musculus GN=Tars PE=2 SV=1	MOUSE	1.14835	3.57	3	0.171283
sp|P68368|TBA4A_MOUSE	Tubulin alpha-4A chain OS=Mus musculus GN=Tuba4a PE=1 SV=1	MOUSE	1.15014	4.35	8	0.0674663
tr|Q8BRD3|Q8BRD3_MOUSE	Putative uncharacterized protein OS=Mus musculus GN=Nucb1 PE=2 SV=1	MOUSE	1.15025	7.66	7	0.0328739
sp|Q05D44|IF2P_MOUSE	Eukaryotic translation initiation factor 5B OS=Mus musculus GN=Eif5b PE=1 SV=2	MOUSE	1.15046	9.85	5	0.207567
sp|Q5XJY5|COPD_MOUSE	Coatomer subunit delta OS=Mus musculus GN=Arcn1 PE=1 SV=2	MOUSE	1.15054	16.08	7	0.29638
sp|Q9CQW2|ARL8B_MOUSE	ADP-ribosylation factor-like protein 8B OS=Mus musculus GN=Arl8b PE=2 SV=1	MOUSE	1.15071	22.73	8	0.116242
tr|Q3UZQ6|Q3UZQ6_MOUSE	Putative uncharacterized protein (Fragment) OS=Mus musculus GN=Nupl1 PE=2 SV=1	MOUSE	1.15071	25.97	8	0.313026
sp|P62830|RL23_MOUSE	60S ribosomal protein L23 OS=Mus musculus GN=Rpl23 PE=1 SV=1	MOUSE	1.15132	10	5	0.561833
tr|Q544R5|Q544R5_MOUSE	MCG16669, isoform CRA_b OS=Mus musculus GN=Tardbp PE=2 SV=1	MOUSE	1.15172	18.18	6	0.680485
tr|Q3UJP8|Q3UJP8_MOUSE	Putative uncharacterized protein OS=Mus musculus GN=Gart PE=2 SV=1	MOUSE	1.15347	13.65	4	0.0429073
tr|Q3UIX4|Q3UIX4_MOUSE	Protein Srsf11 OS=Mus musculus GN=Srsf11 PE=2 SV=1	MOUSE	1.15405	6.64	3	0.102606
sp|P97310|MCM2_MOUSE	DNA replication licensing factor MCM2 OS=Mus musculus GN=Mcm2 PE=1 SV=3	MOUSE	1.15444	16.78	5	0.544177
tr|Q4VA29|Q4VA29_MOUSE	MCG140066 OS=Mus musculus GN=2700060E02Rik PE=2 SV=1	MOUSE	1.15485	19.79	7	0.14728
tr|Q9D9Z4|Q9D9Z4_MOUSE	Putative uncharacterized protein OS=Mus musculus GN=Atp6v1c1 PE=2 SV=1	MOUSE	1.15531	5.74	6	0.10581
sp|Q99JB2|STML2_MOUSE	Stomatin-like protein 2, mitochondrial OS=Mus musculus GN=Stoml2 PE=1 SV=1	MOUSE	1.15698	8.04	7	0.0474705
sp|P62814|VATB2_MOUSE	V-type proton ATPase subunit B, brain isoform OS=Mus musculus GN=Atp6v1b2 PE=1 SV=1	MOUSE	1.15771	7.4	6	0.0273962
tr|Q9D8S5|Q9D8S5_MOUSE	MCG7614, isoform CRA_c OS=Mus musculus GN=Srsf5 PE=2 SV=1	MOUSE	1.15787	5.36	7	0.178327
tr|Q3UID0|Q3UID0_MOUSE	SWI/SNF complex subunit SMARCC2 OS=Mus musculus GN=Smarcc2 PE=2 SV=1	MOUSE	1.1582	3.94	8	0.000445907
sp|Q8K2C9|HACD3_MOUSE	Very-long-chain (3R)-3-hydroxyacyl-[acyl-carrier protein] dehydratase 3 OS=Mus musculus GN=ptplad1 PE=1 SV=2	MOUSE	1.15883	2.45	8	0.00341923
sp|Q9D0T1|NH2L1_MOUSE	NHP2-like protein 1 OS=Mus musculus GN=Nhp2l1 PE=1 SV=4	MOUSE	1.16136	6.99	7	0.945079
tr|Q3THA6|Q3THA6_MOUSE	MCG17902, isoform CRA_a OS=Mus musculus GN=Srsf7 PE=2 SV=1	MOUSE	1.16276	3.53	8	0.0876652
tr|Q3UKV4|Q3UKV4_MOUSE	Putative uncharacterized protein OS=Mus musculus GN=Dpf2 PE=2 SV=1	MOUSE	1.16443	4.31	10	0.00741996
sp|Q64511|TOP2B_MOUSE	DNA topoisomerase 2-beta OS=Mus musculus GN=Top2b PE=1 SV=2	MOUSE	1.16443	6.21	6	0.239594
tr|Q542B0|Q542B0_MOUSE	Putative uncharacterized protein OS=Mus musculus GN=Exosc4 PE=2 SV=1	MOUSE	1.16553	25.53	8	0.203487
tr|A2A7S7|A2A7S7_MOUSE	Tyrosine--tRNA ligase, cytoplasmic OS=Mus musculus GN=Yars PE=4 SV=1	MOUSE	1.16634	3.67	7	0.0885381
sp|Q8BWT1|THIM_MOUSE	3-ketoacyl-CoA thiolase, mitochondrial OS=Mus musculus GN=Acaa2 PE=1 SV=3	MOUSE	1.1677	9.8	9	0.241672
tr|Q3U6B1|Q3U6B1_MOUSE	Putative uncharacterized protein (Fragment) OS=Mus musculus GN=G3bp2 PE=2 SV=1	MOUSE	1.17169	9.86	4	0.839752
sp|Q1HFZ0|NSUN2_MOUSE	tRNA (cytosine(34)-C(5))-methyltransferase OS=Mus musculus GN=Nsun2 PE=1 SV=2	MOUSE	1.17193	2.69	6	0.0936513
tr|Q3UJN2|Q3UJN2_MOUSE	Putative uncharacterized protein OS=Mus musculus GN=Ruvbl1 PE=2 SV=1	MOUSE	1.17352	3.35	2	0.0350209
tr|Q5NCJ9|Q5NCJ9_MOUSE	RIKEN cDNA 1110020P15, isoform CRA_b OS=Mus musculus GN=Uqcr10 PE=4 SV=1	MOUSE	1.17474	5.2	5	0.712825
sp|Q8K4Z5|SF3A1_MOUSE	Splicing factor 3A subunit 1 OS=Mus musculus GN=Sf3a1 PE=1 SV=1	MOUSE	1.17657	17.07	5	0.265612
sp|P05201|AATC_MOUSE	Aspartate aminotransferase, cytoplasmic OS=Mus musculus GN=Got1 PE=1 SV=3	MOUSE	1.18068	8.27	5	0.0119321
tr|Q8BTX5|Q8BTX5_MOUSE	Eukaryotic translation initiation factor 3 subunit H OS=Mus musculus GN=Eif3h PE=2 SV=1	MOUSE	1.18149	3.18	4	0.108846
sp|Q6ZWV7|RL35_MOUSE	60S ribosomal protein L35 OS=Mus musculus GN=Rpl35 PE=2 SV=1	MOUSE	1.18351	3.13	5	3.31438e-12
tr|Q3UW32|Q3UW32_MOUSE	Putative uncharacterized protein (Fragment) OS=Mus musculus GN=Anp32b PE=2 SV=1	MOUSE	1.18384	1.51	6	0.00192083
tr|D3Z619|D3Z619_MOUSE	Pre-mRNA 3'-end-processing factor FIP1 OS=Mus musculus GN=Fip1l1 PE=2 SV=1	MOUSE	1.18438	9.13	6	0.766801
sp|Q99KV1|DJB11_MOUSE	DnaJ homolog subfamily B member 11 OS=Mus musculus GN=Dnajb11 PE=1 SV=1	MOUSE	1.18482	16.84	7	0.00964892
sp|Q9CQ92|FIS1_MOUSE	Mitochondrial fission 1 protein OS=Mus musculus GN=Fis1 PE=1 SV=1	MOUSE	1.18555	9.52	7	0.0045559
tr|Q52L97|Q52L97_MOUSE	Importin subunit alpha OS=Mus musculus GN=Kpna2 PE=2 SV=1	MOUSE	1.18578	1.1	5	0.00636621
sp|Q9D2G2|ODO2_MOUSE	Dihydrolipoyllysine-residue succinyltransferase component of 2-oxoglutarate dehydrogenase complex, mitochondrial OS=Mus musculus GN=Dlst PE=1 SV=1	MOUSE	1.18673	11.66	8	0.166386
sp|B1AZI6|THOC2_MOUSE	THO complex subunit 2 OS=Mus musculus GN=Thoc2 PE=1 SV=1	MOUSE	1.18745	8.95	6	0.140128
sp|Q8VBV7|CSN8_MOUSE	COP9 signalosome complex subunit 8 OS=Mus musculus GN=Cops8 PE=1 SV=1	MOUSE	1.1894	11.4	5	0.866703
tr|Q542I8|Q542I8_MOUSE	Integrin beta OS=Mus musculus GN=Itgb2 PE=2 SV=1	MOUSE	1.18973	5.91	3	0.00510572
sp|Q91WT8|RBM47_MOUSE	RNA-binding protein 47 OS=Mus musculus GN=Rbm47 PE=2 SV=1	MOUSE	1.18998	5.46	1	0.412423
sp|P62305|RUXE_MOUSE	Small nuclear ribonucleoprotein E OS=Mus musculus GN=Snrpe PE=2 SV=1	MOUSE	1.19342	3.99	6	0.301387
sp|Q6ZQ38|CAND1_MOUSE	Cullin-associated NEDD8-dissociated protein 1 OS=Mus musculus GN=Cand1 PE=2 SV=2	MOUSE	1.19342	8.08	1	0.00598654
sp|Q8K124|PKHO2_MOUSE	Pleckstrin homology domain-containing family O member 2 OS=Mus musculus GN=Plekho2 PE=1 SV=1	MOUSE	1.19455	4.98	5	0.00132387
sp|Q8R2U0|SEH1_MOUSE	Nucleoporin SEH1 OS=Mus musculus GN=Seh1l PE=2 SV=1	MOUSE	1.19534	10.73	4	0.612748
sp|Q9CQC6|BZW1_MOUSE	Basic leucine zipper and W2 domain-containing protein 1 OS=Mus musculus GN=Bzw1 PE=1 SV=1	MOUSE	1.19685	27.27	8	0.00229309
sp|Q9CQM9|GLRX3_MOUSE	Glutaredoxin-3 OS=Mus musculus GN=Glrx3 PE=1 SV=1	MOUSE	1.19699	8.9	8	0.0026035
sp|Q91YU8|SSF1_MOUSE	Suppressor of SWI4 1 homolog OS=Mus musculus GN=Ppan PE=1 SV=2	MOUSE	1.19736	1.38	7	0.00266488
tr|F6VW30|F6VW30_MOUSE	14-3-3 protein theta (Fragment) OS=Mus musculus GN=Ywhaq PE=2 SV=1	MOUSE	1.20074	1.24	6	8.32e-05
tr|E9Q1V9|E9Q1V9_MOUSE	Calcium/calmodulin-dependent protein kinase type II subunit delta OS=Mus musculus GN=Camk2d PE=2 SV=1	MOUSE	1.20226	1.7	18	0.0113681
sp|E9Q1P8|I2BP2_MOUSE	Interferon regulatory factor 2-binding protein 2 OS=Mus musculus GN=Irf2bp2 PE=1 SV=1	MOUSE	1.20232	9.7	1	0.0528696
sp|Q3UZ39|LRRF1_MOUSE	Leucine-rich repeat flightless-interacting protein 1 OS=Mus musculus GN=Lrrfip1 PE=1 SV=2	MOUSE	1.20247	7.59	8	0.0385663
tr|Q3TJA9|Q3TJA9_MOUSE	DnaJ (Hsp40) homolog, subfamily A, member 3, isoform CRA_b OS=Mus musculus GN=Dnaja3 PE=2 SV=1	MOUSE	1.20367	8.32	8	0.0714322
tr|Q3UZ17|Q3UZ17_MOUSE	Putative uncharacterized protein OS=Mus musculus GN=Luc7l2 PE=2 SV=1	MOUSE	1.20412	3.73	7	0.306392
tr|Q5HZY7|Q5HZY7_MOUSE	ATPase, H+ transporting, lysosomal V1 subunit G1 OS=Mus musculus GN=Atp6v1g1 PE=4 SV=1	MOUSE	1.20494	2.2	6	0.0173214
sp|O08553|DPYL2_MOUSE	Dihydropyrimidinase-related protein 2 OS=Mus musculus GN=Dpysl2 PE=1 SV=2	MOUSE	1.2056	9.05	6	0.00640428
tr|Q6P5B5|Q6P5B5_MOUSE	Fragile X mental retardation syndrome-related protein 2 OS=Mus musculus GN=Fxr2 PE=2 SV=1	MOUSE	1.20736	1.04	6	0.38656
sp|P63242|IF5A1_MOUSE	Eukaryotic translation initiation factor 5A-1 OS=Mus musculus GN=Eif5a PE=1 SV=2	MOUSE	1.20745	11.02	7	0.0019244
sp|Q9JKR6|HYOU1_MOUSE	Hypoxia up-regulated protein 1 OS=Mus musculus GN=Hyou1 PE=1 SV=1	MOUSE	1.20793	6.48	3	0.00171687
tr|Q548W7|Q548W7_MOUSE	Diazepam binding inhibitor OS=Mus musculus GN=Dbi PE=4 SV=1	MOUSE	1.20936	4.26	4	0.201194
tr|Q58EA6|Q58EA6_MOUSE	MCG10725, isoform CRA_a OS=Mus musculus GN=Rps25 PE=2 SV=1	MOUSE	1.20937	12.41	5	0.0206071
tr|D3Z1M3|D3Z1M3_MOUSE	Malectin OS=Mus musculus GN=Mlec PE=2 SV=1	MOUSE	1.20947	8.74	7	0.0281031
sp|P43275|H11_MOUSE	Histone H1.1 OS=Mus musculus GN=Hist1h1a PE=1 SV=2	MOUSE	1.21132	6.16	8	0.0129791
sp|Q61136|PRP4B_MOUSE	Serine/threonine-protein kinase PRP4 homolog OS=Mus musculus GN=Prpf4b PE=1 SV=3	MOUSE	1.21278	5.9	17	0.0623432
tr|Q3TUE1|Q3TUE1_MOUSE	Far upstream element-binding protein 1 OS=Mus musculus GN=Fubp1 PE=2 SV=1	MOUSE	1.21347	3.39	5	0.0872717
tr|Q561N5|Q561N5_MOUSE	MCG23000, isoform CRA_b OS=Mus musculus GN=Rps18 PE=2 SV=1	MOUSE	1.21365	2.33	6	0.00679406
tr|Q8CE86|Q8CE86_MOUSE	Putative uncharacterized protein OS=Mus musculus GN=Tbl3 PE=2 SV=1	MOUSE	1.21385	2.52	7	0.0213029
tr|Q3UBB0|Q3UBB0_MOUSE	Putative uncharacterized protein (Fragment) OS=Mus musculus GN=Gns PE=2 SV=1	MOUSE	1.21385	7.14	6	0.0067174
sp|Q61210|ARHG1_MOUSE	Rho guanine nucleotide exchange factor 1 OS=Mus musculus GN=Arhgef1 PE=1 SV=2	MOUSE	1.2144	6.25	7	0.162128
tr|Q544F6|Q544F6_MOUSE	Cotl1 protein OS=Mus musculus GN=Cotl1 PE=2 SV=1	MOUSE	1.21524	22.83	6	0.101075
sp|Q8BJ71|NUP93_MOUSE	Nuclear pore complex protein Nup93 OS=Mus musculus GN=Nup93 PE=2 SV=1	MOUSE	1.21534	3.07	7	0.139539
sp|O35841|API5_MOUSE	Apoptosis inhibitor 5 OS=Mus musculus GN=Api5 PE=1 SV=2	MOUSE	1.21578	3.1	6	0.158904
tr|Q58E35|Q58E35_MOUSE	MCG10168 OS=Mus musculus GN=Rplp1 PE=3 SV=1	MOUSE	1.21578	6.85	6	0.0986269
tr|Q3UGB5|Q3UGB5_MOUSE	DAZ associated protein 1, isoform CRA_b OS=Mus musculus GN=Dazap1 PE=2 SV=1	MOUSE	1.21606	23.94	3	0.0417253
tr|Q542P4|Q542P4_MOUSE	Membrane protein, palmitoylated OS=Mus musculus GN=Mpp1 PE=2 SV=1	MOUSE	1.21667	4.75	1	0.00865928
sp|Q80U93|NU214_MOUSE	Nuclear pore complex protein Nup214 OS=Mus musculus GN=Nup214 PE=1 SV=2	MOUSE	1.21668	5.48	6	0.695211
tr|Q4FJU4|Q4FJU4_MOUSE	Pstpip2 protein OS=Mus musculus GN=Pstpip2 PE=2 SV=1	MOUSE	1.21814	6.07	6	0.00795323
sp|Q99KC8|VMA5A_MOUSE	von Willebrand factor A domain-containing protein 5A OS=Mus musculus GN=Vwa5a PE=1 SV=2	MOUSE	1.22273	14.21	8	0.0083847
sp|P97450|ATP5J_MOUSE	ATP synthase-coupling factor 6, mitochondrial OS=Mus musculus GN=Atp5j PE=1 SV=1	MOUSE	1.22451	13.94	2	0.00116237
sp|A1L314|MPEG1_MOUSE	Macrophage-expressed gene 1 protein OS=Mus musculus GN=Mpeg1 PE=2 SV=1	MOUSE	1.22569	37.94	4	0.0589382
sp|Q9QUM9|PSA6_MOUSE	Proteasome subunit alpha type-6 OS=Mus musculus GN=Psma6 PE=1 SV=1	MOUSE	1.22842	10.68	7	0.473825
tr|Q8C5G6|Q8C5G6_MOUSE	Toll-interacting protein OS=Mus musculus GN=Tollip PE=2 SV=1	MOUSE	1.22892	17.7	7	0.0552914
tr|Q564F4|Q564F4_MOUSE	T-complex protein 1 subunit delta OS=Mus musculus GN=Cct4 PE=2 SV=1	MOUSE	1.22941	8.7	7	0.00165557
sp|Q6P5D8|SMHD1_MOUSE	Structural maintenance of chromosomes flexible hinge domain-containing protein 1 OS=Mus musculus GN=Smchd1 PE=1 SV=2	MOUSE	1.22981	4.6	5	9.84e-10
tr|A2ALF2|A2ALF2_MOUSE	DnaJ (Hsp40) homolog, subfamily C, member 8 OS=Mus musculus GN=Dnajc8 PE=2 SV=1	MOUSE	1.23091	1.66	6	0.023305
tr|Q5D098|Q5D098_MOUSE	Proteasome subunit beta type (Fragment) OS=Mus musculus GN=Psmb7 PE=2 SV=1	MOUSE	1.23091	1.34	1	0.0406
tr|E9QKV6|E9QKV6_MOUSE	Unconventional myosin-IXb OS=Mus musculus GN=Myo9b PE=2 SV=1	MOUSE	1.23099	42.86	6	0.0255255
sp|Q810A7|DDX42_MOUSE	ATP-dependent RNA helicase DDX42 OS=Mus musculus GN=Ddx42 PE=1 SV=3	MOUSE	1.23438	16.88	4	0.0417131
tr|Q99M14|Q99M14_MOUSE	Ctss protein OS=Mus musculus GN=Ctss PE=2 SV=1	MOUSE	1.23486	4.98	6	5.48e-06
tr|Q922I7|Q922I7_MOUSE	MCG13402, isoform CRA_c OS=Mus musculus GN=Ptbp1 PE=2 SV=1	MOUSE	1.236	3.33	4	0.943679
tr|Q545A2|Q545A2_MOUSE	MCG11560 OS=Mus musculus GN=Slc25a5 PE=2 SV=1	MOUSE	1.236	10	6	0.0716269
sp|Q8BH43|WASF2_MOUSE	Wiskott-Aldrich syndrome protein family member 2 OS=Mus musculus GN=Wasf2 PE=1 SV=1	MOUSE	1.23602	3.46	5	0.00121315
tr|E9Q6J5|E9Q6J5_MOUSE	Protein Bod1l OS=Mus musculus GN=Bod1l PE=2 SV=1	MOUSE	1.23632	4.58	6	0.00282922
tr|Q543H0|Q543H0_MOUSE	MCG16662 OS=Mus musculus GN=Srm PE=2 SV=1	MOUSE	1.23726	7.36	5	0.000835675
sp|Q9QXV1|CBX8_MOUSE	Chromobox protein homolog 8 OS=Mus musculus GN=Cbx8 PE=1 SV=1	MOUSE	1.23784	6.97	6	0.584302
sp|Q99KD5|UN45A_MOUSE	Protein unc-45 homolog A OS=Mus musculus GN=Unc45a PE=1 SV=2	MOUSE	1.23794	5	7	0.00894769
tr|Q9CYT3|Q9CYT3_MOUSE	Putative uncharacterized protein OS=Mus musculus GN=Hsd17b10 PE=2 SV=1	MOUSE	1.23838	2.76	9	0.0444689
tr|Q571F9|Q571F9_MOUSE	MKIAA4115 protein (Fragment) OS=Mus musculus GN=G3bp1 PE=2 SV=1	MOUSE	1.23843	7.24	4	0.00165557
tr|Q6PCW8|Q6PCW8_MOUSE	Exosome component 8 OS=Mus musculus GN=Exosc8 PE=2 SV=1	MOUSE	1.2387	9.93	8	9.84e-10
tr|Q8C2Q7|Q8C2Q7_MOUSE	Heterogeneous nuclear ribonucleoprotein H OS=Mus musculus GN=Hnrnph1 PE=2 SV=1	MOUSE	1.23963	0.89	8	0.023305
sp|O70194|EIF3D_MOUSE	Eukaryotic translation initiation factor 3 subunit D OS=Mus musculus GN=Eif3d PE=1 SV=2	MOUSE	1.24167	30.23	5	0.0353463
sp|P49138|MAPK2_MOUSE	MAP kinase-activated protein kinase 2 OS=Mus musculus GN=Mapkapk2 PE=1 SV=2	MOUSE	1.24171	5.8	4	0.0426289
tr|Q8VHM5|Q8VHM5_MOUSE	Heterogeneous nuclear ribonucleoprotein R OS=Mus musculus GN=Hnrnpr PE=2 SV=1	MOUSE	1.24218	12.5	5	0.100744
tr|F8VQC1|F8VQC1_MOUSE	Signal recognition particle subunit SRP72 OS=Mus musculus GN=Srp72 PE=2 SV=1	MOUSE	1.24222	4.03	2	0.0507974
sp|O54824|IL16_MOUSE	Pro-interleukin-16 OS=Mus musculus GN=Il16 PE=1 SV=3	MOUSE	1.24271	10	18	0.0390845
tr|Q6ZWM8|Q6ZWM8_MOUSE	MCG126872 OS=Mus musculus GN=Ppp1cc PE=2 SV=1	MOUSE	1.24283	11.76	5	0.0221841
tr|Q8C1L7|Q8C1L7_MOUSE	40S ribosomal protein S21 OS=Mus musculus GN=mCG_6739 PE=3 SV=1	MOUSE	1.2458	13.08	1	0.0573688
sp|P08752|GNAI2_MOUSE	Guanine nucleotide-binding protein G(i) subunit alpha-2 OS=Mus musculus GN=Gnai2 PE=1 SV=5	MOUSE	1.24641	6.42	5	0.282056
sp|Q9D880|TIM50_MOUSE	Mitochondrial import inner membrane translocase subunit TIM50 OS=Mus musculus GN=Timm50 PE=1 SV=1	MOUSE	1.24929	18.83	6	0.0106541
sp|Q8JZX4|SPF45_MOUSE	Splicing factor 45 OS=Mus musculus GN=Rbm17 PE=1 SV=1	MOUSE	1.24984	4.7	6	0.0247083
tr|Q5M9L1|Q5M9L1_MOUSE	60S ribosomal protein L36 OS=Mus musculus GN=Rpl36 PE=3 SV=1	MOUSE	1.25167	11.2	3	0.261372
tr|Q9CU14|Q9CU14_MOUSE	Putative uncharacterized protein (Fragment) OS=Mus musculus GN=Snx3 PE=2 SV=1	MOUSE	1.2522	1.22	7	0.0180891
sp|Q8JZM7|CDC73_MOUSE	Parafibromin OS=Mus musculus GN=Cdc73 PE=2 SV=1	MOUSE	1.25315	13.13	2	0.0220686
sp|O08599|STXB1_MOUSE	Syntaxin-binding protein 1 OS=Mus musculus GN=Stxbp1 PE=1 SV=2	MOUSE	1.2533	1.96	7	0.0629433
tr|Q8BK46|Q8BK46_MOUSE	Putative uncharacterized protein OS=Mus musculus GN=Psmd3 PE=2 SV=1	MOUSE	1.25974	32.2	4	0.0173877
sp|O08784|TCOF_MOUSE	Treacle protein OS=Mus musculus GN=Tcof1 PE=1 SV=1	MOUSE	1.26	4.05	6	0.00111622
tr|E9QML5|E9QML5_MOUSE	Zinc finger protein 638 OS=Mus musculus GN=Zfml PE=2 SV=1	MOUSE	1.26026	23.81	5	0.0142892
sp|P40142|TKT_MOUSE	Transketolase OS=Mus musculus GN=Tkt PE=1 SV=1	MOUSE	1.26141	2.38	5	0.94271
tr|Q6RI64|Q6RI64_MOUSE	Proteasome subunit beta type OS=Mus musculus GN=Psmb1 PE=2 SV=1	MOUSE	1.26242	2.15	7	0.688844
tr|Q3ULL5|Q3ULL5_MOUSE	Eif2s2 protein OS=Mus musculus GN=Eif2s2 PE=2 SV=1	MOUSE	1.26328	5.51	6	0.329107
tr|Q3ULI5|Q3ULI5_MOUSE	Putative uncharacterized protein (Fragment) OS=Mus musculus GN=Ppp1r10 PE=2 SV=1	MOUSE	1.26539	5.66	6	0.376351
sp|Q9CZU6|CISY_MOUSE	Citrate synthase, mitochondrial OS=Mus musculus GN=Cs PE=1 SV=1	MOUSE	1.26539	8.85	5	0.697004
tr|Q80XR5|Q80XR5_MOUSE	U2 small nuclear ribonucleoprotein auxiliary factor (U2AF) 2, isoform CRA_a OS=Mus musculus GN=U2af2 PE=2 SV=1	MOUSE	1.26653	3.48	6	0.126088
sp|P70671|IRF3_MOUSE	Interferon regulatory factor 3 OS=Mus musculus GN=Irf3 PE=1 SV=1	MOUSE	1.26669	29.2	3	0.0118411
tr|Q3THH1|Q3THH1_MOUSE	Putative uncharacterized protein OS=Mus musculus GN=Pdia6 PE=2 SV=1	MOUSE	1.2671	6.4	6	0.00420614
sp|Q922Q8|LRC59_MOUSE	Leucine-rich repeat-containing protein 59 OS=Mus musculus GN=Lrrc59 PE=1 SV=1	MOUSE	1.26896	13.15	7	0.0841206
tr|G5E8R1|G5E8R1_MOUSE	Tropomyosin 1, alpha, isoform CRA_j OS=Mus musculus GN=Tpm1 PE=3 SV=1	MOUSE	1.2693	1.31	3	0.00960117
sp|P05063|ALDOC_MOUSE	Fructose-bisphosphate aldolase C OS=Mus musculus GN=Aldoc PE=1 SV=4	MOUSE	1.26987	3.07	6	0.433365
sp|Q8BTW3|EXOS6_MOUSE	Exosome complex component MTR3 OS=Mus musculus GN=Exosc6 PE=1 SV=1	MOUSE	1.27079	19.33	6	0.100326
tr|Q542U3|Q542U3_MOUSE	Putative uncharacterized protein OS=Mus musculus GN=Gtf2h4 PE=2 SV=1	MOUSE	1.27114	4.46	6	0.000242241
tr|Q1WWK3|Q1WWK3_MOUSE	Hist1h1b protein (Fragment) OS=Mus musculus GN=Hist1h1b PE=2 SV=1	MOUSE	1.27603	2.65	6	0.0671155
sp|Q8BN21|VRK2_MOUSE	Serine/threonine-protein kinase VRK2 OS=Mus musculus GN=Vrk2 PE=1 SV=2	MOUSE	1.27787	35.7	28	2.97311e-10
sp|P08556|RASN_MOUSE	GTPase NRas OS=Mus musculus GN=Nras PE=2 SV=1	MOUSE	1.28032	20.6	15	0.0111303
tr|Q542F1|Q542F1_MOUSE	Chloride intracellular channel 1, isoform CRA_c OS=Mus musculus GN=Clic1 PE=2 SV=1	MOUSE	1.28097	4.08	4	0.135502
tr|Q4VAE6|Q4VAE6_MOUSE	Ras family member A OS=Mus musculus GN=Rhoa PE=2 SV=1	MOUSE	1.28241	19.51	5	0.00245661
sp|P42208|SEPT2_MOUSE	Septin-2 OS=Mus musculus GN=Sept2 PE=1 SV=2	MOUSE	1.28981	3.16	5	0.0665544
tr|B2CY77|B2CY77_MOUSE	Laminin receptor (Fragment) OS=Mus musculus GN=Rpsa PE=2 SV=1	MOUSE	1.2907	1.42	5	0.309047
tr|Q8C2U7|Q8C2U7_MOUSE	Putative uncharacterized protein OS=Mus musculus GN=Aimp1 PE=2 SV=1	MOUSE	1.2922	9.52	5	0.18722
sp|Q6NS46|RRP5_MOUSE	Protein RRP5 homolog OS=Mus musculus GN=Pdcd11 PE=2 SV=2	MOUSE	1.29251	14.02	2	0.0325882
sp|O08605|MKNK1_MOUSE	MAP kinase-interacting serine/threonine-protein kinase 1 OS=Mus musculus GN=Mknk1 PE=1 SV=2	MOUSE	1.2942	17	2	0.02881
sp|Q80YR5|SAFB2_MOUSE	Scaffold attachment factor B2 OS=Mus musculus GN=Safb2 PE=2 SV=2	MOUSE	1.29712	1.53	6	0.205171
sp|P23116|EIF3A_MOUSE	Eukaryotic translation initiation factor 3 subunit A OS=Mus musculus GN=Eif3a PE=1 SV=5	MOUSE	1.29968	4.2	3	2.01448e-06
tr|A2RTT4|A2RTT4_MOUSE	MCG4297 OS=Mus musculus GN=Ube2n PE=2 SV=1	MOUSE	1.30123	26.79	6	0.00824676
sp|O54984|ASNA_MOUSE	ATPase Asna1 OS=Mus musculus GN=Asna1 PE=1 SV=2	MOUSE	1.30202	7.65	5	0.0182622
tr|Q3TKD0|Q3TKD0_MOUSE	Transportin-1 (Fragment) OS=Mus musculus GN=Tnpo1 PE=2 SV=1	MOUSE	1.30701	3.29	5	0.118246
sp|Q9CQ71|RFA3_MOUSE	Replication protein A 14 kDa subunit OS=Mus musculus GN=Rpa3 PE=2 SV=1	MOUSE	1.31115	12.96	2	0.0818762
sp|Q6ZQH8|NU188_MOUSE	Nucleoporin NUP188 homolog OS=Mus musculus GN=Nup188 PE=1 SV=2	MOUSE	1.31333	36.36	5	0.12207
tr|E9QK89|E9QK89_MOUSE	Mediator of DNA damage checkpoint protein 1 OS=Mus musculus GN=Mdc1 PE=2 SV=1	MOUSE	1.31465	5.83	6	0.00549006
sp|P68040|GBLP_MOUSE	Guanine nucleotide-binding protein subunit beta-2-like 1 OS=Mus musculus GN=Gnb2l1 PE=1 SV=3	MOUSE	1.31465	4.72	5	0.000247966
sp|Q9CWZ3|RBM8A_MOUSE	RNA-binding protein 8A OS=Mus musculus GN=Rbm8a PE=1 SV=3	MOUSE	1.31497	6.45	2	0.157583
tr|Q9JL12|Q9JL12_MOUSE	Vacuolar proton-translocating ATPase 100 kDa subunit isoform a3 OS=Mus musculus GN=Tcirg1 PE=2 SV=1	MOUSE	1.31622	7.23	2	0.0293042
sp|Q9DCW4|ETFB_MOUSE	Electron transfer flavoprotein subunit beta OS=Mus musculus GN=Etfb PE=1 SV=3	MOUSE	1.31636	4.97	3	0.0186955
sp|P31996|CD68_MOUSE	Macrosialin OS=Mus musculus GN=Cd68 PE=2 SV=1	MOUSE	1.31854	25	3	0.00297531
sp|Q8K4Q8|COL12_MOUSE	Collectin-12 OS=Mus musculus GN=Colec12 PE=1 SV=1	MOUSE	1.32052	6.24	5	0.0006461
tr|Q5F1Z8|Q5F1Z8_MOUSE	GM2 ganglioside activator protein OS=Mus musculus GN=Gm2a PE=2 SV=1	MOUSE	1.32469	4.55	6	0.0164934
tr|Q8BT90|Q8BT90_MOUSE	Putative uncharacterized protein (Fragment) OS=Mus musculus GN=Rps17 PE=2 SV=1	MOUSE	1.32497	11.27	5	0.113477
tr|Q3UF16|Q3UF16_MOUSE	Putative uncharacterized protein OS=Mus musculus GN=P4ha1 PE=2 SV=1	MOUSE	1.3275	11.44	5	0.0256955
tr|B9EI57|B9EI57_MOUSE	SAFB-like, transcription modulator OS=Mus musculus GN=Sltm PE=2 SV=1	MOUSE	1.33054	3.2	2	0.0191043
tr|Q9CQB4|Q9CQB4_MOUSE	Cytochrome b-c1 complex subunit 7 OS=Mus musculus GN=Uqcrb PE=3 SV=1	MOUSE	1.33159	6.05	7	0.102357
sp|Q3TDQ1|STT3B_MOUSE	Dolichyl-diphosphooligosaccharide--protein glycosyltransferase subunit STT3B OS=Mus musculus GN=Stt3b PE=1 SV=2	MOUSE	1.33391	15.31	3	0.00408267
sp|Q9JMG1|EDF1_MOUSE	Endothelial differentiation-related factor 1 OS=Mus musculus GN=Edf1 PE=1 SV=1	MOUSE	1.33672	21.37	4	0.0229703
tr|Q58EU3|Q58EU3_MOUSE	MCG12811, isoform CRA_b OS=Mus musculus GN=Rps2 PE=2 SV=1	MOUSE	1.33909	7.44	4	0.0121719
sp|Q8R3N6|THOC1_MOUSE	THO complex subunit 1 OS=Mus musculus GN=Thoc1 PE=1 SV=1	MOUSE	1.34013	2.56	5	0.0506145
tr|G3UYD0|G3UYD0_MOUSE	General transcription factor II-I OS=Mus musculus GN=Gtf2i PE=2 SV=1	MOUSE	1.34016	8.55	5	0.169708
sp|Q9CQW9|IFM3_MOUSE	Interferon-induced transmembrane protein 3 OS=Mus musculus GN=Ifitm3 PE=1 SV=1	MOUSE	1.34237	37.9	21	0.0991021
sp|Q3U0V1|FUBP2_MOUSE	Far upstream element-binding protein 2 OS=Mus musculus GN=Khsrp PE=1 SV=2	MOUSE	1.34514	1.39	5	0.0256452
tr|Q6A0C9|Q6A0C9_MOUSE	MKIAA0109 protein (Fragment) OS=Mus musculus GN=Ap2m1 PE=2 SV=1	MOUSE	1.34677	2.35	2	0.132684
sp|Q8C6B9|AROS_MOUSE	Active regulator of SIRT1 OS=Mus musculus GN=Rps19bp1 PE=1 SV=1	MOUSE	1.34738	3.29	6	0.00638538
tr|Q8C845|Q8C845_MOUSE	EF-hand domain-containing protein D2 OS=Mus musculus GN=Efhd2 PE=2 SV=1	MOUSE	1.34846	11.88	5	1.21119e-12
sp|Q8C9B9|DIDO1_MOUSE	Death-inducer obliterator 1 OS=Mus musculus GN=Dido1 PE=1 SV=4	MOUSE	1.34846	27.59	8	0.12912
tr|D3Z3N4|D3Z3N4_MOUSE	MCG11326, isoform CRA_a OS=Mus musculus GN=Hnrnph3 PE=4 SV=1	MOUSE	1.35055	1.12	6	0.0711868
sp|Q9DC69|NDUA9_MOUSE	NADH dehydrogenase [ubiquinone] 1 alpha subcomplex subunit 9, mitochondrial OS=Mus musculus GN=Ndufa9 PE=1 SV=2	MOUSE	1.35097	1.8	2	0.00551765
sp|Q8CG48|SMC2_MOUSE	Structural maintenance of chromosomes protein 2 OS=Mus musculus GN=Smc2 PE=1 SV=2	MOUSE	1.35336	3.99	3	0.142243
sp|Q80X41|VRK1_MOUSE	Serine/threonine-protein kinase VRK1 OS=Mus musculus GN=Vrk1 PE=1 SV=2	MOUSE	1.35518	10.6	12	0.0583951
tr|Q9CZN7|Q9CZN7_MOUSE	Serine hydroxymethyltransferase OS=Mus musculus GN=Shmt2 PE=2 SV=1	MOUSE	1.35611	10.83	5	0.145847
sp|Q62426|CYTB_MOUSE	Cystatin-B OS=Mus musculus GN=Cstb PE=1 SV=1	MOUSE	1.35663	1.85	2	0.00507408
sp|P17439|GLCM_MOUSE	Glucosylceramidase OS=Mus musculus GN=Gba PE=1 SV=1	MOUSE	1.36225	7.54	6	0.308999
tr|Q3TW11|Q3TW11_MOUSE	Signal transducer and activator of transcription OS=Mus musculus GN=Stat1 PE=2 SV=1	MOUSE	1.36521	22.9	1	0.0450439
tr|Q3TVS6|Q3TVS6_MOUSE	Putative uncharacterized protein OS=Mus musculus GN=Ctsb PE=2 SV=1	MOUSE	1.36595	4	4	0.0050828
sp|Q8VBT6|APOBR_MOUSE	Apolipoprotein B receptor OS=Mus musculus GN=Apobr PE=1 SV=1	MOUSE	1.36803	14.47	7	0.0518163
tr|Q3UVI9|Q3UVI9_MOUSE	Putative uncharacterized protein OS=Mus musculus GN=Abcf2 PE=2 SV=1	MOUSE	1.37353	12.04	3	0.00799325
sp|Q8BYL4|SYYM_MOUSE	Tyrosine--tRNA ligase, mitochondrial OS=Mus musculus GN=Yars2 PE=1 SV=2	MOUSE	1.37353	10.13	6	0.00285342
sp|Q9DBY8|NVL_MOUSE	Nuclear valosin-containing protein-like OS=Mus musculus GN=Nvl PE=1 SV=1	MOUSE	1.37474	0.5	6	0.0398739
sp|Q9WTI7|MYO1C_MOUSE	Unconventional myosin-Ic OS=Mus musculus GN=Myo1c PE=1 SV=2	MOUSE	1.3782	6.15	5	0.763166
sp|Q99LT0|DPY30_MOUSE	Protein dpy-30 homolog OS=Mus musculus GN=Dpy30 PE=1 SV=1	MOUSE	1.37825	9.43	4	0.143261
tr|Q80U76|Q80U76_MOUSE	MKIAA0112 protein (Fragment) OS=Mus musculus GN=Rrs1 PE=2 SV=2	MOUSE	1.38571	2.33	7	0.0252063
tr|Q5U4B1|Q5U4B1_MOUSE	Replication factor C subunit 1 OS=Mus musculus GN=Rfc1 PE=2 SV=1	MOUSE	1.38771	2.12	4	0.064752
tr|Q58EW0|Q58EW0_MOUSE	60S ribosomal protein L18 OS=Mus musculus GN=Rpl18 PE=2 SV=1	MOUSE	1.39176	12.67	5	0.00394967
tr|Q545Q2|Q545Q2_MOUSE	Surfeit gene 4, isoform CRA_a OS=Mus musculus GN=Surf4 PE=2 SV=1	MOUSE	1.39729	1.46	3	0.0277294
sp|Q61599|GDIR2_MOUSE	Rho GDP-dissociation inhibitor 2 OS=Mus musculus GN=Arhgdib PE=1 SV=3	MOUSE	1.39731	6.84	6	0.815008
sp|Q9CPQ1|COX6C_MOUSE	Cytochrome c oxidase subunit 6C OS=Mus musculus GN=Cox6c PE=1 SV=3	MOUSE	1.40475	5.73	4	0.0944103
tr|Q5M9M4|Q5M9M4_MOUSE	Ribosomal protein S15A OS=Mus musculus GN=Rps15a PE=2 SV=1	MOUSE	1.40635	13.13	5	0.0398591
tr|Q3UIJ2|Q3UIJ2_MOUSE	Putative uncharacterized protein OS=Mus musculus GN=Eif2s3x PE=2 SV=1	MOUSE	1.40666	3.26	6	0.184416
tr|A1L3C2|A1L3C2_MOUSE	Polr1c protein OS=Mus musculus GN=Polr1c PE=2 SV=1	MOUSE	1.41327	8.17	5	0.293559
tr|Q542M2|Q542M2_MOUSE	Coatomer protein complex, subunit zeta 1, isoform CRA_c OS=Mus musculus GN=Copz1 PE=2 SV=1	MOUSE	1.41507	37.36	4	0.000304744
sp|Q9D1K2|VATF_MOUSE	V-type proton ATPase subunit F OS=Mus musculus GN=Atp6v1f PE=1 SV=2	MOUSE	1.41714	6.48	6	0.000518857
sp|Q8BMF4|ODP2_MOUSE	Dihydrolipoyllysine-residue acetyltransferase component of pyruvate dehydrogenase complex, mitochondrial OS=Mus musculus GN=Dlat PE=1 SV=2	MOUSE	1.41764	29.55	5	7.08245e-05
tr|Q569V4|Q569V4_MOUSE	MCG125079 OS=Mus musculus GN=Morf4l1 PE=2 SV=1	MOUSE	1.41988	5.84	4	0.0527238
sp|Q9CRB2|NHP2_MOUSE	H/ACA ribonucleoprotein complex subunit 2 OS=Mus musculus GN=Nhp2 PE=2 SV=1	MOUSE	1.42027	5.17	4	0.125896
tr|Q3UGB9|Q3UGB9_MOUSE	Putative uncharacterized protein OS=Mus musculus GN=Cdk2 PE=2 SV=1	MOUSE	1.42728	7.89	5	0.000491732
tr|B2RUC7|B2RUC7_MOUSE	Serine/threonine kinase receptor associated protein OS=Mus musculus GN=Strap PE=2 SV=1	MOUSE	1.43023	3.54	2	0.0853489
tr|Q3UCH0|Q3UCH0_MOUSE	60S ribosomal protein L6 OS=Mus musculus GN=Rpl6 PE=2 SV=1	MOUSE	1.43262	13.98	3	0.000465559
tr|Q9DCD8|Q9DCD8_MOUSE	Proteasome subunit alpha type OS=Mus musculus GN=Psma3 PE=2 SV=1	MOUSE	1.43361	9.04	5	0.0349432
sp|Q6DFW4|NOP58_MOUSE	Nucleolar protein 58 OS=Mus musculus GN=Nop58 PE=1 SV=1	MOUSE	1.43534	8.84	5	0.181816
tr|E9Q5B5|E9Q5B5_MOUSE	Hexokinase-2 OS=Mus musculus GN=Hk2 PE=2 SV=1	MOUSE	1.43538	6.4	5	0.00370174
sp|P17751|TPIS_MOUSE	Triosephosphate isomerase OS=Mus musculus GN=Tpi1 PE=1 SV=4	MOUSE	1.4391	18.28	3	0.00645077
sp|Q9DB77|QCR2_MOUSE	Cytochrome b-c1 complex subunit 2, mitochondrial OS=Mus musculus GN=Uqcrc2 PE=1 SV=1	MOUSE	1.44001	12.87	31	0.00837857
tr|Q790Y8|Q790Y8_MOUSE	Glucose-6-phosphate 1-dehydrogenase OS=Mus musculus GN=G6pdx PE=2 SV=1	MOUSE	1.44181	3.86	6	0.0694919
sp|P06745|G6PI_MOUSE	Glucose-6-phosphate isomerase OS=Mus musculus GN=Gpi PE=1 SV=4	MOUSE	1.44371	36.62	6	0.0454816
sp|Q6PB66|LPPRC_MOUSE	Leucine-rich PPR motif-containing protein, mitochondrial OS=Mus musculus GN=Lrpprc PE=1 SV=2	MOUSE	1.44387	2.18	6	0.0388568
tr|Q3UDY1|Q3UDY1_MOUSE	MCG6067, isoform CRA_b OS=Mus musculus GN=Akr1b3 PE=2 SV=1	MOUSE	1.444	17.59	3	0.0366282
tr|Q6NXX7|Q6NXX7_MOUSE	Abce1 protein (Fragment) OS=Mus musculus GN=Abce1 PE=2 SV=1	MOUSE	1.44417	5.44	5	0.105959
sp|Q3UMU9|HDGR2_MOUSE	Hepatoma-derived growth factor-related protein 2 OS=Mus musculus GN=Hdgfrp2 PE=1 SV=1	MOUSE	1.44553	10.71	5	1.05698e-06
sp|Q6PE01|SNR40_MOUSE	U5 small nuclear ribonucleoprotein 40 kDa protein OS=Mus musculus GN=Snrnp40 PE=2 SV=1	MOUSE	1.44808	5.05	5	6.65529e-05
sp|P11983|TCPA_MOUSE	T-complex protein 1 subunit alpha OS=Mus musculus GN=Tcp1 PE=1 SV=3	MOUSE	1.44946	3.53	5	0.168597
sp|Q8K114|INT9_MOUSE	Integrator complex subunit 9 OS=Mus musculus GN=Ints9 PE=2 SV=1	MOUSE	1.45387	6.43	6	0.80753
sp|Q8CCF0|PRP31_MOUSE	U4/U6 small nuclear ribonucleoprotein Prp31 OS=Mus musculus GN=Prpf31 PE=1 SV=3	MOUSE	1.45411	11.8	6	0.0201133
tr|Q5SX53|Q5SX53_MOUSE	Solute carrier family 25 (Mitochondrial carrier oxoglutarate carrier), member 11, isoform CRA_b OS=Mus musculus GN=Slc25a11 PE=2 SV=1	MOUSE	1.45707	16.98	6	0.00480045
sp|Q60848|HELLS_MOUSE	Lymphocyte-specific helicase OS=Mus musculus GN=Hells PE=1 SV=2	MOUSE	1.458	9.02	1	0.05411
sp|Q9Z0W3|NU160_MOUSE	Nuclear pore complex protein Nup160 OS=Mus musculus GN=Nup160 PE=1 SV=2	MOUSE	1.45891	3.97	4	0.00294267
sp|Q6P5E4|UGGG1_MOUSE	UDP-glucose:glycoprotein glucosyltransferase 1 OS=Mus musculus GN=Uggt1 PE=1 SV=4	MOUSE	1.46013	2.78	5	0.0509502
sp|P11352|GPX1_MOUSE	Glutathione peroxidase 1 OS=Mus musculus GN=Gpx1 PE=1 SV=2	MOUSE	1.46261	4.53	6	0.361429
tr|Q3UKQ5|Q3UKQ5_MOUSE	Mannose-6-phosphate receptor, cation dependent, isoform CRA_a OS=Mus musculus GN=M6pr PE=2 SV=1	MOUSE	1.46316	3.53	5	0.0681239
tr|Q4KL76|Q4KL76_MOUSE	Heat shock protein 1 (Chaperonin 10) OS=Mus musculus GN=Hspe1 PE=3 SV=1	MOUSE	1.46325	4.32	4	0.230577
sp|Q8BGS2|BOLA2_MOUSE	BolA-like protein 2 OS=Mus musculus GN=Bola2 PE=1 SV=1	MOUSE	1.46424	16.81	4	0.0977026
sp|O55201|SPT5H_MOUSE	Transcription elongation factor SPT5 OS=Mus musculus GN=Supt5h PE=1 SV=1	MOUSE	1.46651	5.27	1	0.434758
tr|Q05DK2|Q05DK2_MOUSE	Ctr9 protein (Fragment) OS=Mus musculus GN=Ctr9 PE=2 SV=1	MOUSE	1.46732	8.31	10	0.00990849
tr|Q3TPZ5|Q3TPZ5_MOUSE	Dynactin 2 OS=Mus musculus GN=Dctn2 PE=2 SV=1	MOUSE	1.46744	7.69	6	0.23966
sp|Q3TKY6|CWC27_MOUSE	Peptidyl-prolyl cis-trans isomerase CWC27 homolog OS=Mus musculus GN=Cwc27 PE=2 SV=1	MOUSE	1.46864	2.15	4	0.0032951
sp|Q9EP69|SAC1_MOUSE	Phosphatidylinositide phosphatase SAC1 OS=Mus musculus GN=Sacm1l PE=2 SV=1	MOUSE	1.46969	2.4	5	0.00734366
tr|Q91Z25|Q91Z25_MOUSE	Arpc1b protein OS=Mus musculus GN=Arpc1b PE=2 SV=1	MOUSE	1.47075	5.64	5	0.0325276
tr|Q80XJ7|Q80XJ7_MOUSE	Aldo-keto reductase family 1, member A4 (Aldehyde reductase) OS=Mus musculus GN=Akr1a1 PE=2 SV=1	MOUSE	1.47275	2.72	6	0.675504
tr|Q3UA52|Q3UA52_MOUSE	Putative uncharacterized protein (Fragment) OS=Mus musculus GN=Arpc2 PE=2 SV=1	MOUSE	1.47486	4.66	4	0.00777523
tr|Q9CZS7|Q9CZS7_MOUSE	Putative uncharacterized protein OS=Mus musculus GN=Pip4k2a PE=2 SV=1	MOUSE	1.48218	60.36	10	0.000375744
sp|Q91VR5|DDX1_MOUSE	ATP-dependent RNA helicase DDX1 OS=Mus musculus GN=Ddx1 PE=1 SV=1	MOUSE	1.48363	3.05	5	0.451676
tr|Q3U6Z1|Q3U6Z1_MOUSE	Putative uncharacterized protein OS=Mus musculus GN=Lcp1 PE=2 SV=1	MOUSE	1.48382	4.27	5	3.07475e-08
tr|Q5XJF6|Q5XJF6_MOUSE	Ribosomal protein OS=Mus musculus GN=Rpl10a PE=2 SV=1	MOUSE	1.48603	20.59	3	0.0662531
tr|Q8K4K8|Q8K4K8_MOUSE	Antioxidant protein OS=Mus musculus PE=2 SV=1	MOUSE	1.48694	2.91	8	0.250031
tr|Q3TDA7|Q3TDA7_MOUSE	Protein kinase C and casein kinase substrate in neurons 2, isoform CRA_a OS=Mus musculus GN=Pacsin2 PE=2 SV=1	MOUSE	1.48751	5.32	1	0.00832971
sp|Q8BH59|CMC1_MOUSE	Calcium-binding mitochondrial carrier protein Aralar1 OS=Mus musculus GN=Slc25a12 PE=1 SV=1	MOUSE	1.48833	3.32	6	0.000873909
tr|A1L367|A1L367_MOUSE	RAD21 homolog (S. pombe) OS=Mus musculus GN=Rad21 PE=2 SV=1	MOUSE	1.4898	7.05	4	0.498311
sp|Q9WUM5|SUCA_MOUSE	Succinyl-CoA ligase [ADP/GDP-forming] subunit alpha, mitochondrial OS=Mus musculus GN=Suclg1 PE=1 SV=4	MOUSE	1.49736	2.02	6	0.042538
tr|Q8R2P8|Q8R2P8_MOUSE	Lysine--tRNA ligase OS=Mus musculus GN=Kars PE=2 SV=1	MOUSE	1.4987	14.76	3	0.106654
sp|Q63844|MK03_MOUSE	Mitogen-activated protein kinase 3 OS=Mus musculus GN=Mapk3 PE=1 SV=5	MOUSE	1.49969	16.2	2	0.0169813
sp|Q9ERS2|NDUAD_MOUSE	NADH dehydrogenase [ubiquinone] 1 alpha subcomplex subunit 13 OS=Mus musculus GN=Ndufa13 PE=1 SV=3	MOUSE	1.50217	7.56	4	0.979766
tr|K3W4P9|K3W4P9_MOUSE	REST corepressor 1 OS=Mus musculus GN=Rcor1 PE=2 SV=1	MOUSE	1.50308	5.84	5	0.0511731
sp|P48722|HS74L_MOUSE	Heat shock 70 kDa protein 4L OS=Mus musculus GN=Hspa4l PE=1 SV=2	MOUSE	1.50543	10.83	5	0.0074909
tr|Q8R2K3|Q8R2K3_MOUSE	Single-stranded DNA-binding protein OS=Mus musculus GN=Ssbp1 PE=2 SV=1	MOUSE	1.50978	2.99	3	0.00838588
sp|D0QMC3|MNDAL_MOUSE	Myeloid cell nuclear differentiation antigen-like protein OS=Mus musculus GN=Mndal PE=1 SV=1	MOUSE	1.51032	18.45	4	0.00986948
sp|Q9Z204|HNRPC_MOUSE	Heterogeneous nuclear ribonucleoproteins C1/C2 OS=Mus musculus GN=Hnrnpc PE=1 SV=1	MOUSE	1.51343	3.56	6	0.000477203
sp|Q07417|ACADS_MOUSE	Short-chain specific acyl-CoA dehydrogenase, mitochondrial OS=Mus musculus GN=Acads PE=1 SV=2	MOUSE	1.51473	10.48	3	0.0315248
sp|Q3U9G9|LBR_MOUSE	Lamin-B receptor OS=Mus musculus GN=Lbr PE=1 SV=2	MOUSE	1.52594	6.04	5	0.127025
sp|Q61249|IGBP1_MOUSE	Immunoglobulin-binding protein 1 OS=Mus musculus GN=Igbp1 PE=1 SV=1	MOUSE	1.52616	3.23	5	0.00875116
sp|Q8BZX4|SREK1_MOUSE	Splicing regulatory glutamine/lysine-rich protein 1 OS=Mus musculus GN=Srek1 PE=2 SV=1	MOUSE	1.5279	2.25	6	0.137226
tr|D3Z0V2|D3Z0V2_MOUSE	Rho guanine nucleotide exchange factor 7 OS=Mus musculus GN=Arhgef7 PE=2 SV=1	MOUSE	1.53137	1.4	5	0.0752168
tr|Q80ZH7|Q80ZH7_MOUSE	DNA ligase OS=Mus musculus GN=Lig3 PE=2 SV=1	MOUSE	1.53463	5.43	6	0.00118958
tr|Q8C5H3|Q8C5H3_MOUSE	Putative uncharacterized protein OS=Mus musculus GN=Rbbp7 PE=2 SV=1	MOUSE	1.53672	4.31	4	0.055063
sp|Q9CYG7|TOM34_MOUSE	Mitochondrial import receptor subunit TOM34 OS=Mus musculus GN=Tomm34 PE=2 SV=1	MOUSE	1.53814	3.65	3	0.0354806
tr|Q3TXH6|Q3TXH6_MOUSE	Putative uncharacterized protein OS=Mus musculus GN=Smarcd2 PE=2 SV=1	MOUSE	1.53853	4.02	6	0.00030017
tr|Q91XU2|Q91XU2_MOUSE	Phosphatidyl inositol phosphate kinase type II beta (Fragment) OS=Mus musculus GN=Pip4k2b PE=2 SV=1	MOUSE	1.5417	32.1	17	0.197675
tr|Q811T5|Q811T5_MOUSE	Toll-like receptor OS=Mus musculus GN=Tlr2 PE=2 SV=1	MOUSE	1.5417	13	7	0.01328
tr|Q91VZ1|Q91VZ1_MOUSE	Snx2 protein OS=Mus musculus GN=Snx2 PE=2 SV=1	MOUSE	1.54196	5.42	4	0.166304
tr|B2RQ18|B2RQ18_MOUSE	Peptidyl-prolyl cis-trans isomerase OS=Mus musculus GN=Fkbp15 PE=2 SV=1	MOUSE	1.54204	18.92	3	0.000932414
tr|F8VPR5|F8VPR5_MOUSE	CREB-binding protein OS=Mus musculus GN=Crebbp PE=2 SV=1	MOUSE	1.54937	3.03	7	0.0252747
tr|Q3UVN5|Q3UVN5_MOUSE	Putative uncharacterized protein OS=Mus musculus GN=Nsfl1c PE=2 SV=1	MOUSE	1.55237	3.23	5	0.169351
sp|Q80WJ7|LYRIC_MOUSE	Protein LYRIC OS=Mus musculus GN=Mtdh PE=1 SV=1	MOUSE	1.55431	10.62	4	0.0373422
tr|E9PUA7|E9PUA7_MOUSE	Tumor protein D52 OS=Mus musculus GN=Tpd52 PE=2 SV=1	MOUSE	1.55606	15.66	4	0.262561
tr|B2RT97|B2RT97_MOUSE	Proteasome (Prosome, macropain) 26S subunit, non-ATPase, 13 OS=Mus musculus GN=Psmd13 PE=2 SV=1	MOUSE	1.55643	9.94	5	0.0175619
sp|Q9D0I9|SYRC_MOUSE	Arginine--tRNA ligase, cytoplasmic OS=Mus musculus GN=Rars PE=2 SV=2	MOUSE	1.55717	14.71	6	0.0594972
tr|Q6ZWP4|Q6ZWP4_MOUSE	SWI/SNF related, matrix associated, actin dependent regulator of chromatin, subfamily b, member 1, isoform CRA_a OS=Mus musculus GN=Smarcb1 PE=2 SV=1	MOUSE	1.56987	24.39	8	0.239315
sp|P01900|HA12_MOUSE	H-2 class I histocompatibility antigen, D-D alpha chain OS=Mus musculus GN=H2-D1 PE=1 SV=1	MOUSE	1.57029	2.44	13	0.0256241
tr|Q3UJX2|Q3UJX2_MOUSE	Putative uncharacterized protein OS=Mus musculus GN=Ctnnbl1 PE=2 SV=1	MOUSE	1.57382	2.02	4	0.0123164
tr|Q8CDZ5|Q8CDZ5_MOUSE	Putative uncharacterized protein OS=Mus musculus GN=Nup133 PE=2 SV=1	MOUSE	1.57568	7.91	4	5.8682e-06
sp|Q8BKC5|IPO5_MOUSE	Importin-5 OS=Mus musculus GN=Ipo5 PE=1 SV=3	MOUSE	1.57763	5.77	3	0.00079761
tr|Q544Z3|Q544Z3_MOUSE	Heterogeneous nuclear ribonucleoprotein A/B, isoform CRA_c OS=Mus musculus GN=Hnrnpab PE=2 SV=1	MOUSE	1.58025	8.05	2	0.0334755
sp|P63085|MK01_MOUSE	Mitogen-activated protein kinase 1 OS=Mus musculus GN=Mapk1 PE=1 SV=3	MOUSE	1.58226	47.2	5	0.0679506
tr|Q8CEI0|Q8CEI0_MOUSE	Putative uncharacterized protein OS=Mus musculus GN=Lyn PE=2 SV=1	MOUSE	1.59304	8.04	5	0.113224
sp|Q93092|TALDO_MOUSE	Transaldolase OS=Mus musculus GN=Taldo1 PE=1 SV=2	MOUSE	1.59815	2.78	6	0.0163167
sp|O55222|ILK_MOUSE	Integrin-linked protein kinase OS=Mus musculus GN=Ilk PE=1 SV=2	MOUSE	1.59956	15.89	12	0.194778
tr|Q547B5|Q547B5_MOUSE	Osteopontin OS=Mus musculus GN=Spp1 PE=2 SV=1	MOUSE	1.60271	10.08	4	0.0328682
sp|P25799|NFKB1_MOUSE	Nuclear factor NF-kappa-B p105 subunit OS=Mus musculus GN=Nfkb1 PE=1 SV=2	MOUSE	1.60469	44.48	3	0.0203197
sp|Q9JIG7|CCD22_MOUSE	Coiled-coil domain-containing protein 22 OS=Mus musculus GN=Ccdc22 PE=1 SV=1	MOUSE	1.60763	2.14	6	0.00224843
tr|Q546G4|Q546G4_MOUSE	Albumin 1 OS=Mus musculus GN=Alb PE=2 SV=1	MOUSE	1.60963	13.74	3	0.0629829
sp|Q9DA08|SGF29_MOUSE	SAGA-associated factor 29 homolog OS=Mus musculus GN=Ccdc101 PE=2 SV=1	MOUSE	1.60996	5.2	5	0.219607
tr|Q3UMP2|Q3UMP2_MOUSE	Putative uncharacterized protein OS=Mus musculus GN=Hmgcl PE=2 SV=1	MOUSE	1.61497	8.07	5	0.0068271
tr|A2AQA7|A2AQA7_MOUSE	Intron-binding protein aquarius OS=Mus musculus GN=Aqr PE=2 SV=1	MOUSE	1.61704	2.64	5	0.0435245
sp|Q3UFM5|NOM1_MOUSE	Nucleolar MIF4G domain-containing protein 1 OS=Mus musculus GN=Nom1 PE=2 SV=2	MOUSE	1.61771	13.74	5	0.0772072
sp|Q60960|IMA5_MOUSE	Importin subunit alpha-5 OS=Mus musculus GN=Kpna1 PE=1 SV=2	MOUSE	1.62553	18.95	6	0.0117671
sp|P32020|NLTP_MOUSE	Non-specific lipid-transfer protein OS=Mus musculus GN=Scp2 PE=1 SV=3	MOUSE	1.6278	8.47	6	0.331976
tr|Q5M8R9|Q5M8R9_MOUSE	Farnesyl diphosphate synthetase OS=Mus musculus GN=Fdps PE=2 SV=1	MOUSE	1.63024	13.04	4	0.0479385
tr|E9QAS4|E9QAS4_MOUSE	Chromodomain-helicase-DNA-binding protein 4 OS=Mus musculus GN=Chd4 PE=2 SV=1	MOUSE	1.63091	4.9	6	0.127145
tr|Q543X5|Q543X5_MOUSE	CCR4-NOT transcription complex, subunit 7, isoform CRA_b OS=Mus musculus GN=Cnot7 PE=2 SV=1	MOUSE	1.63182	27.2	11	0.132948
tr|Q54AJ5|Q54AJ5_MOUSE	MuSC OS=Mus musculus GN=Alcam PE=2 SV=1	MOUSE	1.63766	25.4	3	0.0440045
sp|Q99JR1|SFXN1_MOUSE	Sideroflexin-1 OS=Mus musculus GN=Sfxn1 PE=1 SV=3	MOUSE	1.64145	6.83	5	0.293429
sp|P09528|FRIH_MOUSE	Ferritin heavy chain OS=Mus musculus GN=Fth1 PE=1 SV=2	MOUSE	1.64159	23.53	5	0.115532
sp|P08228|SODC_MOUSE	Superoxide dismutase [Cu-Zn] OS=Mus musculus GN=Sod1 PE=1 SV=2	MOUSE	1.64177	10.34	6	0.0540858
sp|P04441|HG2A_MOUSE	H-2 class II histocompatibility antigen gamma chain OS=Mus musculus GN=Cd74 PE=1 SV=3	MOUSE	1.64257	7.3412	2	0.0161382
sp|Q9CR67|TMM33_MOUSE	Transmembrane protein 33 OS=Mus musculus GN=Tmem33 PE=2 SV=1	MOUSE	1.65473	6.23	3	0.119891
sp|Q08288|LYAR_MOUSE	Cell growth-regulating nucleolar protein OS=Mus musculus GN=Lyar PE=1 SV=2	MOUSE	1.6572	2.86	4	0.00307681
sp|Q8K297|GT251_MOUSE	Procollagen galactosyltransferase 1 OS=Mus musculus GN=Colgalt1 PE=1 SV=2	MOUSE	1.65783	1.43	5	0.00115404
tr|Q3U741|Q3U741_MOUSE	DEAD (Asp-Glu-Ala-Asp) box polypeptide 17, isoform CRA_a OS=Mus musculus GN=Ddx17 PE=2 SV=1	MOUSE	1.6585	8.13	2	0.00199117
tr|Q9JHG7|Q9JHG7_MOUSE	phosphatidylinositol 3-kinase gamma isoform OS=Mus musculus GN=Pi3kcg PE=1 SV=1	MOUSE	1.65983	31.9	1	0.196818
tr|Q6NZC5|Q6NZC5_MOUSE	Ubiquitin B OS=Mus musculus GN=Ubb PE=2 SV=1	MOUSE	1.66243	2.1	7	0.153744
sp|Q9D8X2|CC124_MOUSE	Coiled-coil domain-containing protein 124 OS=Mus musculus GN=Ccdc124 PE=2 SV=1	MOUSE	1.66286	2.54	6	0.164439
sp|Q8BVE3|VATH_MOUSE	V-type proton ATPase subunit H OS=Mus musculus GN=Atp6v1h PE=1 SV=1	MOUSE	1.66451	19.23	5	0.0443436
tr|Q3UWX7|Q3UWX7_MOUSE	Putative uncharacterized protein OS=Mus musculus GN=Tcea1 PE=2 SV=1	MOUSE	1.66662	5.7	4	0.128376
tr|E9QAH1|E9QAH1_MOUSE	Protein Golgb1 OS=Mus musculus GN=Golgb1 PE=2 SV=1	MOUSE	1.66726	2.37	1	0.489807
tr|Q8K3G7|Q8K3G7_MOUSE	Reticulon OS=Mus musculus GN=Rtn4 PE=2 SV=1	MOUSE	1.6686	5.56	4	0.0410299
tr|G3X956|G3X956_MOUSE	FACT complex subunit SPT16 OS=Mus musculus GN=Supt16 PE=4 SV=1	MOUSE	1.67004	11.69	5	0.230244
tr|Q3U2C3|Q3U2C3_MOUSE	Putative uncharacterized protein OS=Mus musculus GN=Msr1 PE=2 SV=1	MOUSE	1.67056	3.81	4	0.0231683
tr|Q3TL10|Q3TL10_MOUSE	Putative uncharacterized protein OS=Mus musculus GN=Etf1 PE=2 SV=1	MOUSE	1.6748	17.65	4	7.70125e-08
tr|Q3U2Z6|Q3U2Z6_MOUSE	Putative uncharacterized protein OS=Mus musculus GN=Tpp1 PE=2 SV=1	MOUSE	1.68298	7.36	4	0.120494
sp|Q9CZD3|SYG_MOUSE	Glycine--tRNA ligase OS=Mus musculus GN=Gars PE=1 SV=1	MOUSE	1.69055	5.56	5	0.0596837
tr|Q5M9N8|Q5M9N8_MOUSE	Ribosomal protein L7 OS=Mus musculus GN=Rpl7 PE=2 SV=1	MOUSE	1.69073	6.59	2	0.00662745
tr|B7ZP01|B7ZP01_MOUSE	Stap1 protein OS=Mus musculus GN=Stap1 PE=2 SV=1	MOUSE	1.69324	10.24	5	0.042482
tr|D6RFB1|D6RFB1_MOUSE	Interferon-induced 35 kDa protein homolog OS=Mus musculus GN=Ifi35 PE=4 SV=1 - [D6RFB1_MOUSE]	MOUSE	1.69433	5.1	13	0.0587959
tr|Q6GTF2|Q6GTF2_MOUSE	Gardner-Rasheed feline sarcoma viral (Fgr) oncogene homolog OS=Mus musculus GN=Fgr PE=2 SV=1	MOUSE	1.69616	2.51	3	0.127335
sp|Q3URQ0|TEX10_MOUSE	Testis-expressed sequence 10 protein OS=Mus musculus GN=Tex10 PE=1 SV=1	MOUSE	1.70523	4.66	5	0.0886894
tr|B2RS09|B2RS09_MOUSE	Bromodomain containing 2 OS=Mus musculus GN=Brd2 PE=2 SV=1	MOUSE	1.70903	19.44	4	0.0256366
tr|E9PZB3|E9PZB3_MOUSE	Protein Gm5093 OS=Mus musculus GN=Gm5093 PE=3 SV=1	MOUSE	1.71267	6.51	3	0.00491451
tr|Q6A0D1|Q6A0D1_MOUSE	MKIAA0103 protein (Fragment) OS=Mus musculus GN=Emc2 PE=2 SV=1	MOUSE	1.71764	9.29	4	0.601657
sp|P01899|HA11_MOUSE	H-2 class I histocompatibility antigen, D-B alpha chain OS=Mus musculus GN=H2-D1 PE=1 SV=2	MOUSE	1.72155	8.63	4	0.0108351
sp|Q63932|MP2K2_MOUSE	Dual specificity mitogen-activated protein kinase kinase 2 OS=Mus musculus GN=Map2k2 PE=1 SV=2	MOUSE	1.72167	32.2	4	0.0232385
sp|Q8C1B7|SEP11_MOUSE	Septin-11 OS=Mus musculus GN=Sept11 PE=1 SV=4	MOUSE	1.73191	24.56	1	5.70897e-16
sp|Q8R326|PSPC1_MOUSE	Paraspeckle component 1 OS=Mus musculus GN=Pspc1 PE=1 SV=1	MOUSE	1.73666	1.42	5	0.0548794
sp|Q8VHZ7|IMP4_MOUSE	U3 small nucleolar ribonucleoprotein protein IMP4 OS=Mus musculus GN=Imp4 PE=2 SV=1	MOUSE	1.7453	21.43	5	5.11109e-06
tr|D3YTQ3|D3YTQ3_MOUSE	Heterogeneous nuclear ribonucleoprotein D-like OS=Mus musculus GN=Hnrnpdl PE=2 SV=1	MOUSE	1.7483	2.15	8	0.128818
sp|Q07797|LG3BP_MOUSE	Galectin-3-binding protein OS=Mus musculus GN=Lgals3bp PE=1 SV=1	MOUSE	1.74875	8.86	6	0.089406
sp|P99026|PSB4_MOUSE	Proteasome subunit beta type-4 OS=Mus musculus GN=Psmb4 PE=1 SV=1	MOUSE	1.76174	3.93	4	0.0929508
sp|Q00899|TYY1_MOUSE	Transcriptional repressor protein YY1 OS=Mus musculus GN=Yy1 PE=1 SV=1	MOUSE	1.7633	20.88	5	0.000441912
tr|Q542D9|Q542D9_MOUSE	Transferrin receptor, isoform CRA_a OS=Mus musculus GN=Tfrc PE=2 SV=1	MOUSE	1.76513	0.56	3	0.0164127
tr|F8WI22|F8WI22_MOUSE	Bcl-2-associated transcription factor 1 OS=Mus musculus GN=Bclaf1 PE=2 SV=1	MOUSE	1.76987	6.8	26	5.07729e-16
sp|Q8BLF1|NCEH1_MOUSE	Neutral cholesterol ester hydrolase 1 OS=Mus musculus GN=Nceh1 PE=1 SV=1	MOUSE	1.77517	0.61	7	0.0996261
tr|D3Z2J3|D3Z2J3_MOUSE	Putative ATP-dependent RNA helicase DHX30 OS=Mus musculus GN=Dhx30 PE=2 SV=1	MOUSE	1.77772	1.34	4	3.83174e-06
tr|Q91V38|Q91V38_MOUSE	Heat shock protein 90, beta (Grp94), member 1 OS=Mus musculus GN=Hsp90b1 PE=2 SV=1	MOUSE	1.7836	12.31	14	0.00251869
sp|P09411|PGK1_MOUSE	Phosphoglycerate kinase 1 OS=Mus musculus GN=Pgk1 PE=1 SV=4	MOUSE	1.78407	4.12	4	0.247221
sp|O09110|MP2K3_MOUSE	Dual specificity mitogen-activated protein kinase kinase 3 OS=Mus musculus GN=Map2k3 PE=1 SV=2	MOUSE	1.78649	30.4	1	0.0570271
tr|Q3UDQ7|Q3UDQ7_MOUSE	Putative uncharacterized protein OS=Mus musculus GN=Afg3l2 PE=2 SV=1	MOUSE	1.78922	8.87	4	0.0308776
tr|Q6A0A3|Q6A0A3_MOUSE	MKIAA0209 protein (Fragment) OS=Mus musculus GN=Dock2 PE=2 SV=1	MOUSE	1.79113	3.95	4	0.214491
tr|Q9CQW9|Q9CQW9_MOUSE	Interferon-induced transmembrane protein 3 OS=Mus musculus GN=Ifitm3 PE=1 SV=1 - [IFM3_MOUSE]	MOUSE	1.79453	6.7	8	0.0073027
tr|Q3U1B1|Q3U1B1_MOUSE	Putative uncharacterized protein OS=Mus musculus GN=Gnb1 PE=2 SV=1	MOUSE	1.80212	2.95	2	0.000316195
tr|Q3U7B7|Q3U7B7_MOUSE	Putative uncharacterized protein OS=Mus musculus GN=Nop9 PE=2 SV=1	MOUSE	1.80611	2.61	3	0.182674
tr|Q5SUC3|Q5SUC3_MOUSE	Calnexin, isoform CRA_a OS=Mus musculus GN=Canx PE=2 SV=1	MOUSE	1.81103	39.259	22	0.0201242
tr|Q3ULG5|Q3ULG5_MOUSE	Putative uncharacterized protein OS=Mus musculus GN=Mcm6 PE=2 SV=1	MOUSE	1.81368	8.44	4	0.0262722
sp|Q91XV3|BASP1_MOUSE	Brain acid soluble protein 1 OS=Mus musculus GN=Basp1 PE=1 SV=3	MOUSE	1.81459	6.77	4	2.16856e-15
tr|A0ZVB6|A0ZVB6_MOUSE	TBP-associated factor 170 OS=Mus musculus GN=Btaf1 PE=2 SV=1	MOUSE	1.81663	5.88	3	0.00395278
sp|Q91VT4|CBR4_MOUSE	Carbonyl reductase family member 4 OS=Mus musculus GN=Cbr4 PE=1 SV=2	MOUSE	1.81869	5.24	4	0.00386783
sp|Q6ZWN5|RS9_MOUSE	40S ribosomal protein S9 OS=Mus musculus GN=Rps9 PE=1 SV=3	MOUSE	1.81954	2.28	3	0.0991816
sp|Q9JHS3|LTOR2_MOUSE	Ragulator complex protein LAMTOR2 OS=Mus musculus GN=Lamtor2 PE=1 SV=1	MOUSE	1.82596	1.93	5	0.108774
sp|P54071|IDHP_MOUSE	Isocitrate dehydrogenase [NADP], mitochondrial OS=Mus musculus GN=Idh2 PE=1 SV=3	MOUSE	1.83061	6.95	4	0.0381014
sp|Q80VD1|FA98B_MOUSE	Protein FAM98B OS=Mus musculus GN=Fam98b PE=2 SV=1	MOUSE	1.8307	8.02	4	0.0839227
tr|B2RQV1|B2RQV1_MOUSE	RIKEN cDNA C330023M02, isoform CRA_a OS=Mus musculus GN=Naa25 PE=2 SV=1	MOUSE	1.84695	6.47	5	0.0647585
sp|Q9CQF0|RM11_MOUSE	39S ribosomal protein L11, mitochondrial OS=Mus musculus GN=Mrpl11 PE=2 SV=1	MOUSE	1.84799	5.67	1	0.126661
tr|Q3UMT5|Q3UMT5_MOUSE	Putative uncharacterized protein (Fragment) OS=Mus musculus GN=Rock2 PE=2 SV=1	MOUSE	1.85991	15.94	6	0.0246677
tr|D3Z5M2|D3Z5M2_MOUSE	Protein Gm10110 OS=Mus musculus GN=Gm10110 PE=4 SV=1	MOUSE	1.86298	3.54	1	7.71041e-09
sp|Q9EPL8|IPO7_MOUSE	Importin-7 OS=Mus musculus GN=Ipo7 PE=1 SV=2	MOUSE	1.86556	10.2	5	0.0111437
sp|Q8CIM8|INT4_MOUSE	Integrator complex subunit 4 OS=Mus musculus GN=Ints4 PE=1 SV=1	MOUSE	1.86945	0.6	4	0.101303
sp|Q6ZWX6|IF2A_MOUSE	Eukaryotic translation initiation factor 2 subunit 1 OS=Mus musculus GN=Eif2s1 PE=1 SV=3	MOUSE	1.86985	4.01	8	0.299303
tr|A2A6U3|A2A6U3_MOUSE	Septin-9 OS=Mus musculus GN=Sept9 PE=2 SV=1	MOUSE	1.8721	2.46	8	0.000954898
tr|Q8CE21|Q8CE21_MOUSE	Putative uncharacterized protein OS=Mus musculus GN=Nolc1 PE=2 SV=1	MOUSE	1.88073	25.56	7	0.0135373
sp|Q8R4R6|NUP53_MOUSE	Nucleoporin NUP53 OS=Mus musculus GN=Nup35 PE=1 SV=2	MOUSE	1.88129	17.86	6	0.00509711
sp|Q9DBP5|KCY_MOUSE	UMP-CMP kinase OS=Mus musculus GN=Cmpk1 PE=1 SV=1	MOUSE	1.88395	4.15	8	0.0645078
tr|Q3TSQ2|Q3TSQ2_MOUSE	Putative uncharacterized protein OS=Mus musculus GN=Pogz PE=2 SV=1	MOUSE	1.88641	3.58	7	0.632979
tr|B2RXQ8|B2RXQ8_MOUSE	MCG19514, isoform CRA_a OS=Mus musculus GN=Wdr82 PE=2 SV=1	MOUSE	1.88921	5.36	6	0.0645509
tr|Q3U506|Q3U506_MOUSE	Putative uncharacterized protein OS=Mus musculus GN=Cdk5rap3 PE=2 SV=1	MOUSE	1.90402	4.01	6	0.0329793
tr|Q1PCS1|Q1PCS1_MUSMM	Neutrophil cytosolic factor 2 OS=Mus musculus molossinus GN=Ncf2 PE=2 SV=1	MOUSE	1.92554	4.76	6	0.0620577
tr|A2A513|A2A513_MOUSE	Keratin, type I cytoskeletal 10 OS=Mus musculus GN=Krt10 PE=3 SV=1	MOUSE	1.92744	16.67	7	0.0310354
sp|Q61411|RASH_MOUSE	GTPase HRas OS=Mus musculus GN=Hras PE=1 SV=2	MOUSE	1.92897	14	13	0.0374573
sp|Q9CPS7|PNO1_MOUSE	RNA-binding protein PNO1 OS=Mus musculus GN=Pno1 PE=2 SV=1	MOUSE	1.93354	2.51	3	0.106246
tr|Q3TKQ3|Q3TKQ3_MOUSE	Exosome component 2 OS=Mus musculus GN=Exosc2 PE=2 SV=1	MOUSE	1.95311	6.7	4	0.00371924
sp|P20491|FCERG_MOUSE	High affinity immunoglobulin epsilon receptor subunit gamma OS=Mus musculus GN=Fcer1g PE=1 SV=1	MOUSE	1.95636	6.96	5	1.92302e-10
tr|Q3TMJ8|Q3TMJ8_MOUSE	Mitogen activated protein kinase kinase 1 OS=Mus musculus GN=Map2k1 PE=2 SV=1	MOUSE	1.95885	9.4	3	5.81461e-07
sp|Q9Z2E1|MBD2_MOUSE	Methyl-CpG-binding domain protein 2 OS=Mus musculus GN=Mbd2 PE=2 SV=2	MOUSE	1.96223	4.69	7	6.14603e-11
tr|Q3TXR9|Q3TXR9_MOUSE	Beta-hexosaminidase OS=Mus musculus GN=Hexb PE=2 SV=1	MOUSE	1.97345	9.69	8	0.250011
sp|Q9CQF3|CPSF5_MOUSE	Cleavage and polyadenylation specificity factor subunit 5 OS=Mus musculus GN=Nudt21 PE=1 SV=1	MOUSE	1.97446	4.67	5	0.0797379
tr|J3QNU6|J3QNU6_MOUSE	Beta-arrestin-1 OS=Mus musculus GN=Arrb1 PE=2 SV=1	MOUSE	1.98598	10.67	6	0.0210354
sp|P53569|CEBPZ_MOUSE	CCAAT/enhancer-binding protein zeta OS=Mus musculus GN=Cebpz PE=1 SV=2	MOUSE	1.98632	8.33	2	0.0141871
sp|Q9D2V7|CORO7_MOUSE	Coronin-7 OS=Mus musculus GN=Coro7 PE=2 SV=2	MOUSE	1.99028	10.19	7	0.0175455
sp|Q99PT1|GDIR1_MOUSE	Rho GDP-dissociation inhibitor 1 OS=Mus musculus GN=Arhgdia PE=1 SV=3	MOUSE	1.99391	5.04	6	0.330506
tr|Q5BLJ9|Q5BLJ9_MOUSE	60S ribosomal protein L27 OS=Mus musculus GN=Rpl27 PE=2 SV=1	MOUSE	1.99707	4.12	7	1.05172e-10
tr|E9PYH6|E9PYH6_MOUSE	Protein Setd1a OS=Mus musculus GN=Setd1a PE=4 SV=1	MOUSE	1.99827	4.73	6	0.0697078
tr|Q3TIJ1|Q3TIJ1_MOUSE	Putative uncharacterized protein OS=Mus musculus GN=Cops4 PE=2 SV=1	MOUSE	2.01022	12	7	0.328999
tr|Q543B9|Q543B9_MOUSE	Prolyl endopeptidase OS=Mus musculus GN=Prep PE=2 SV=1	MOUSE	2.02772	5.11	6	1.14533e-07
sp|P62869|ELOB_MOUSE	Transcription elongation factor B polypeptide 2 OS=Mus musculus GN=Tceb2 PE=1 SV=1	MOUSE	2.03324	1.42	6	0.0812858
sp|P43274|H14_MOUSE	Histone H1.4 OS=Mus musculus GN=Hist1h1e PE=1 SV=2	MOUSE	2.03437	3.25	3	0.000702104
sp|Q9CWK3|CD2B2_MOUSE	CD2 antigen cytoplasmic tail-binding protein 2 OS=Mus musculus GN=Cd2bp2 PE=1 SV=1	MOUSE	2.04569	24.68	9	6.16e-09
sp|P11031|TCP4_MOUSE	Activated RNA polymerase II transcriptional coactivator p15 OS=Mus musculus GN=Sub1 PE=1 SV=3	MOUSE	2.04605	3.37	1	0.0633282
sp|Q9DAA6|EXOS1_MOUSE	Exosome complex component CSL4 OS=Mus musculus GN=Exosc1 PE=2 SV=1	MOUSE	2.05379	7.92	6	0.0267105
sp|Q9EPE9|AT131_MOUSE	Probable cation-transporting ATPase 13A1 OS=Mus musculus GN=Atp13a1 PE=2 SV=2	MOUSE	2.06213	10.73	6	4.59845e-10
sp|Q922Q9|CHID1_MOUSE	Chitinase domain-containing protein 1 OS=Mus musculus GN=Chid1 PE=2 SV=1	MOUSE	2.06395	4.12	8	0.126453
tr|Q3ULN5|Q3ULN5_MOUSE	Peptidyl-prolyl cis-trans isomerase OS=Mus musculus GN=Fkbp1a PE=4 SV=1	MOUSE	2.07594	4	2	0.632979
tr|N0E4C0|N0E4C0_MOUSE	Csnk2b splicing isoform 670 OS=Mus musculus GN=Csnk2b PE=2 SV=1	MOUSE	2.09932	11.73	7	0.0127784
sp|Q921T2|TOIP1_MOUSE	Torsin-1A-interacting protein 1 OS=Mus musculus GN=Tor1aip1 PE=1 SV=3	MOUSE	2.10595	1.9	4	0.0528608
tr|Q4FZH7|Q4FZH7_MOUSE	Enhancer of rudimentary homolog OS=Mus musculus GN=Erh PE=3 SV=1	MOUSE	2.10999	6.07	5	0.0401896
sp|Q9CXV9|DCNL5_MOUSE	DCN1-like protein 5 OS=Mus musculus GN=Dcun1d5 PE=2 SV=1	MOUSE	2.11033	12.12	56	0.0615994
sp|Q60806|PLK3_MOUSE	Serine/threonine-protein kinase PLK3 OS=Mus musculus GN=Plk3 PE=1 SV=2	MOUSE	2.12461	21.8	33	6.6859e-09
tr|Q4FJX9|Q4FJX9_MOUSE	Superoxide dismutase OS=Mus musculus GN=Sod2 PE=2 SV=1	MOUSE	2.13385	36.84	3	0.325332
sp|Q9WV55|VAPA_MOUSE	Vesicle-associated membrane protein-associated protein A OS=Mus musculus GN=Vapa PE=1 SV=2	MOUSE	2.13574	2.63	4	0.225758
tr|E0CYQ2|E0CYQ2_MOUSE	NudC domain-containing protein 2 OS=Mus musculus GN=Nudcd2 PE=2 SV=1	MOUSE	2.14374	2.38	5	0.0329793
tr|Q5PRE9|Q5PRE9_MOUSE	Ncor1 protein OS=Mus musculus GN=Ncor1 PE=2 SV=1	MOUSE	2.14797	10.56	4	0.00281413
tr|A1L3S7|A1L3S7_MOUSE	Gatad2b protein OS=Mus musculus GN=Gatad2b PE=2 SV=1	MOUSE	2.14815	2.48	2	0.431692
sp|Q61033|LAP2A_MOUSE	Lamina-associated polypeptide 2, isoforms alpha/zeta OS=Mus musculus GN=Tmpo PE=1 SV=4	MOUSE	2.14995	5.24	26	0.00800799
sp|Q9WTX8|MD1L1_MOUSE	Mitotic spindle assembly checkpoint protein MAD1 OS=Mus musculus GN=Mad1l1 PE=2 SV=1	MOUSE	2.15522	12.99	4	0.0495746
tr|P14436|P14436_MOUSE	MHC class II antigen (Fragment) OS=Mus musculus GN=Ha2R PE=2 SV=1	MOUSE	2.15606	17.49	4	0.0152408
tr|Q5HZH8|Q5HZH8_MOUSE	MAD2 mitotic arrest deficient-like 1 (Yeast) OS=Mus musculus GN=Mad2l1 PE=2 SV=1	MOUSE	2.16429	5.09	4	0.101443
sp|Q8K1M6|DNM1L_MOUSE	Dynamin-1-like protein OS=Mus musculus GN=Dnm1l PE=1 SV=2	MOUSE	2.17142	3.67	4	0.0524173
tr|D3YYT1|D3YYT1_MOUSE	Putative oxidoreductase GLYR1 OS=Mus musculus GN=Glyr1 PE=4 SV=1	MOUSE	2.17875	3.42	2	0.0666191
sp|Q8BJ05|ZC3HE_MOUSE	Zinc finger CCCH domain-containing protein 14 OS=Mus musculus GN=Zc3h14 PE=1 SV=1	MOUSE	2.18776	3.76	2	0.1441
sp|Q6PFD9|NUP98_MOUSE	Nuclear pore complex protein Nup98-Nup96 OS=Mus musculus GN=Nup98 PE=1 SV=2	MOUSE	2.19454	7.48	4	0.0381073
tr|D3Z6S1|D3Z6S1_MOUSE	Transmembrane protein 214 OS=Mus musculus GN=Tmem214 PE=2 SV=1	MOUSE	2.2052	2.54	4	0.632979
tr|Q4VBG1|Q4VBG1_MOUSE	DEAD (Asp-Glu-Ala-Asp) box polypeptide 47 OS=Mus musculus GN=Ddx47 PE=2 SV=1	MOUSE	2.20866	3.56	3	0.141548
tr|Q9DCC5|Q9DCC5_MOUSE	Cbx3 protein OS=Mus musculus GN=Cbx3 PE=2 SV=1	MOUSE	2.21082	15.69	2	0.0401875
tr|H3BKM0|H3BKM0_MOUSE	AP-2 complex subunit beta OS=Mus musculus GN=Ap2b1 PE=2 SV=1	MOUSE	2.23207	16.79	5	0.0144351
sp|Q99LI7|CSTF3_MOUSE	Cleavage stimulation factor subunit 3 OS=Mus musculus GN=Cstf3 PE=1 SV=1	MOUSE	2.25109	3.37	3	0.203214
tr|Q4FZK2|Q4FZK2_MOUSE	Eukaryotic translation elongation factor 1 gamma OS=Mus musculus GN=Eef1g PE=2 SV=1	MOUSE	2.26077	14.81	2	0.030212
sp|Q9Z0P5|TWF2_MOUSE	Twinfilin-2 OS=Mus musculus GN=Twf2 PE=1 SV=1	MOUSE	2.26863	16.18	3	0.431035
sp|P97797|SHPS1_MOUSE	Tyrosine-protein phosphatase non-receptor type substrate 1 OS=Mus musculus GN=Sirpa PE=1 SV=1	MOUSE	2.2713	27.03	3	0.112632
tr|Q31148|Q31148_MOUSE	H2-K protein OS=Mus musculus GN=H2-K1 PE=2 SV=1	MOUSE	2.31333	12.76	8	0.0318702
sp|E9Q634|MYO1E_MOUSE	Unconventional myosin-Ie OS=Mus musculus GN=Myo1e PE=1 SV=1	MOUSE	2.32648	9.6	4	0.0402899
tr|Q3UCC5|Q3UCC5_MOUSE	MCG130899 OS=Mus musculus GN=Pcnp PE=2 SV=1	MOUSE	2.33681	3.9	3	1.53439e-14
sp|Q9QZH3|PPIE_MOUSE	Peptidyl-prolyl cis-trans isomerase E OS=Mus musculus GN=Ppie PE=2 SV=2	MOUSE	2.34046	4.19	3	0.0154188
sp|P97814|PPIP1_MOUSE	Proline-serine-threonine phosphatase-interacting protein 1 OS=Mus musculus GN=Pstpip1 PE=1 SV=1	MOUSE	2.35086	4.89	4	0.16525
tr|F7A6H4|F7A6H4_MOUSE	E3 ubiquitin-protein ligase RNF213 OS=Mus musculus GN=Rnf213 PE=2 SV=2	MOUSE	2.37062	4.4	5	2.04679e-14
tr|Q5M8Q0|Q5M8Q0_MOUSE	Ribosomal protein L15 OS=Mus musculus GN=Rpl15 PE=2 SV=1	MOUSE	2.38339	8.33	3	0.0645078
tr|Q860C1|Q860C1_MOUSE	H2-Aa protein OS=Mus musculus GN=H2-Aa PE=2 SV=1	MOUSE	2.38514	6.348	11	0.0318889
tr|F6RJ39|F6RJ39_MOUSE	Apoptotic chromatin condensation inducer in the nucleus (Fragment) OS=Mus musculus GN=Acin1 PE=4 SV=1	MOUSE	2.40245	3.01	3	0.0122203
sp|Q8K3X4|I2BPL_MOUSE	Interferon regulatory factor 2-binding protein-like OS=Mus musculus GN=Irf2bpl PE=1 SV=1	MOUSE	2.40378	3.7	5	0.00710917
tr|Q8BWV2|Q8BWV2_MOUSE	Putative uncharacterized protein OS=Mus musculus GN=Vps16 PE=2 SV=1	MOUSE	2.40809	1.65	3	4.9689e-07
tr|A2RS22|A2RS22_MOUSE	Coronin OS=Mus musculus GN=Coro1b PE=2 SV=1	MOUSE	2.41854	9.24	4	0.0021875
tr|Q14C24|Q14C24_MOUSE	MCG14259, isoform CRA_a OS=Mus musculus GN=U2af1 PE=2 SV=1	MOUSE	2.44657	1.37	5	2.01144e-06
sp|P23611|IRF8_MOUSE	Interferon regulatory factor 8 OS=Mus musculus GN=Irf8 PE=1 SV=1	MOUSE	2.44783	6.9	8	0.000225705
sp|P47930|FOSL2_MOUSE	Fos-related antigen 2 OS=Mus musculus GN=Fosl2 PE=1 SV=2	MOUSE	2.49399	7.04	3	0.0441875
sp|Q91VW5|GOGA4_MOUSE	Golgin subfamily A member 4 OS=Mus musculus GN=Golga4 PE=1 SV=2	MOUSE	2.51724	2.23	4	0.0310354
sp|Q8BYC6|TAOK3_MOUSE	Serine/threonine-protein kinase TAO3 OS=Mus musculus GN=Taok3 PE=1 SV=2	MOUSE	2.53232	11.91	6	0.0153604
tr|G3X949|G3X949_MOUSE	TRAF3 interacting protein 3 OS=Mus musculus GN=Traf3ip3 PE=4 SV=1	MOUSE	2.53753	31	31	0.00181924
tr|Q58E70|Q58E70_MOUSE	Tpm3 protein OS=Mus musculus GN=Tpm3 PE=2 SV=1	MOUSE	2.57514	3.33	4	0.323937
sp|Q6A028|SWP70_MOUSE	Switch-associated protein 70 OS=Mus musculus GN=Swap70 PE=1 SV=2	MOUSE	2.57578	7.14	4	1.21769e-06
sp|P33609|DPOLA_MOUSE	DNA polymerase alpha catalytic subunit OS=Mus musculus GN=Pola1 PE=1 SV=2	MOUSE	2.59517	27.27	5	0.0645078
tr|Q3UZV1|Q3UZV1_MOUSE	Putative uncharacterized protein (Fragment) OS=Mus musculus GN=Golga3 PE=2 SV=1	MOUSE	2.63265	7.83	5	0.0734016
tr|I7DM66|I7DM66_MOUSE	PexRAP OS=Mus musculus GN=Dhrs7b PE=2 SV=1	MOUSE	2.65179	2.8	4	0.0645078
sp|Q62418|DBNL_MOUSE	Drebrin-like protein OS=Mus musculus GN=Dbnl PE=1 SV=2	MOUSE	2.67156	2.57	11	0.233836
sp|Q9DAV9|TM38B_MOUSE	Trimeric intracellular cation channel type B OS=Mus musculus GN=Tmem38b PE=2 SV=1	MOUSE	2.68034	14.84	14	0.0645078
tr|Q9D3C4|Q9D3C4_MOUSE	Putative uncharacterized protein OS=Mus musculus GN=Arpc4 PE=2 SV=1	MOUSE	2.72154	6.32	4	0.168083
sp|Q8K2Q0|COMD9_MOUSE	COMM domain-containing protein 9 OS=Mus musculus GN=Commd9 PE=2 SV=3	MOUSE	2.72524	1.74	3	0.0267431
sp|Q8R1G6|PDLI2_MOUSE	PDZ and LIM domain protein 2 OS=Mus musculus GN=Pdlim2 PE=1 SV=1	MOUSE	2.73167	1.57	3	0.0577734
tr|Q3U6V4|Q3U6V4_MOUSE	Antigen peptide transporter 1 OS=Mus musculus GN=Tap1 PE=2 SV=1	MOUSE	2.75423	16.4	15	0.0778795
tr|Q3TA96|Q3TA96_MOUSE	Lysosomal membrane glycoprotein 1, isoform CRA_c OS=Mus musculus GN=Lamp1 PE=2 SV=1	MOUSE	2.75698	21.8	3	3.04206e-08
tr|Q3U169|Q3U169_MOUSE	Interferon regulatory factor 5 OS=Mus musculus GN=Irf5 PE=2 SV=1	MOUSE	2.80543	9.07	11	0.00212138
tr|Q9D3J1|Q9D3J1_MOUSE	Putative uncharacterized protein OS=Mus musculus GN=Ppil4 PE=2 SV=1	MOUSE	2.81565	2.99	2	0.196979
sp|Q9CQA5|MED4_MOUSE	Mediator of RNA polymerase II transcription subunit 4 OS=Mus musculus GN=Med4 PE=2 SV=1	MOUSE	2.82865	6.59	4	0.11547
sp|Q5SUA5|MYO1G_MOUSE	Unconventional myosin-Ig OS=Mus musculus GN=Myo1g PE=2 SV=1	MOUSE	2.83139	11.59	3	3.34264e-13
tr|Q3U2G2|Q3U2G2_MOUSE	Heat shock 70 kDa protein 4 OS=Mus musculus GN=Hspa4 PE=2 SV=1	MOUSE	2.86312	20.55	9	0.0220361
tr|Q14DU0|Q14DU0_MOUSE	Sciellin OS=Mus musculus GN=Scel PE=2 SV=1	MOUSE	2.88028	1.37	2	0.296848
sp|P22366|MYD88_MOUSE	Myeloid differentiation primary response protein MyD88 OS=Mus musculus GN=Myd88 PE=1 SV=3	MOUSE	2.88514	34.6	8	0.023433
tr|Q3UDZ1|Q3UDZ1_MOUSE	Ras homolog gene family, member G OS=Mus musculus GN=Rhog PE=2 SV=1	MOUSE	2.90732	7.28	4	0.0206486
tr|Q5EBQ0|Q5EBQ0_MOUSE	Voltage-dependent anion channel 3 OS=Mus musculus GN=Vdac3 PE=2 SV=1	MOUSE	2.9162	21.54	4	0.055941
sp|Q9EPU0|RENT1_MOUSE	Regulator of nonsense transcripts 1 OS=Mus musculus GN=Upf1 PE=1 SV=2	MOUSE	2.94319	10.26	3	0.0287373
sp|Q9JI11|STK4_MOUSE	Serine/threonine-protein kinase 4 OS=Mus musculus GN=Stk4 PE=1 SV=1	MOUSE	2.98535	3.08	3	0.0250694
tr|Q3UKQ3|Q3UKQ3_MOUSE	Putative uncharacterized protein OS=Mus musculus GN=Wbp11 PE=2 SV=1	MOUSE	3.05806	1.76	2	0.127833
tr|H9KV15|H9KV15_MOUSE	Protein SON OS=Mus musculus GN=Son PE=2 SV=1	MOUSE	3.08755	3.53	3	0.0558006
tr|Q148R8|Q148R8_MOUSE	Integrator complex subunit 2 OS=Mus musculus GN=Ints2 PE=2 SV=1	MOUSE	3.11387	10.08	3	0.0446454
sp|P12382|K6PL_MOUSE	6-phosphofructokinase, liver type OS=Mus musculus GN=Pfkl PE=1 SV=4	MOUSE	3.12996	53.33	3	0.0107411
tr|J3QN21|J3QN21_MOUSE	Uncharacterized protein OS=Mus musculus GN=Gm5828 PE=4 SV=1	MOUSE	3.17019	1.56	2	0.168386
tr|Q3U4W8|Q3U4W8_MOUSE	Ubiquitin carboxyl-terminal hydrolase OS=Mus musculus GN=Usp5 PE=2 SV=1	MOUSE	3.25909	8.38	4	0.342855
sp|Q14C51|PTCD3_MOUSE	Pentatricopeptide repeat domain-containing protein 3, mitochondrial OS=Mus musculus GN=Ptcd3 PE=2 SV=2	MOUSE	3.26289	5.93	3	0.0065829
sp|Q8BGT7|SPF30_MOUSE	Survival of motor neuron-related-splicing factor 30 OS=Mus musculus GN=Smndc1 PE=2 SV=1	MOUSE	3.30265	4.24	3	0.0312772
tr|Q3UJS0|Q3UJS0_MOUSE	Putative uncharacterized protein OS=Mus musculus GN=Rpl8 PE=2 SV=1	MOUSE	3.3272	1.29	4	0.116633
tr|Q8C4Y1|Q8C4Y1_MOUSE	Max protein OS=Mus musculus GN=Max PE=2 SV=1	MOUSE	3.47155	1.64	4	0.30033
tr|E0CYH0|E0CYH0_MOUSE	MCG16685, isoform CRA_d OS=Mus musculus GN=Wtap PE=4 SV=1	MOUSE	3.47657	32.35	3	0.978454
sp|P52479|UBP10_MOUSE	Ubiquitin carboxyl-terminal hydrolase 10 OS=Mus musculus GN=Usp10 PE=1 SV=3	MOUSE	3.50581	5.2	1	0.231339
sp|Q8CGY8|OGT1_MOUSE	UDP-N-acetylglucosamine--peptide N-acetylglucosaminyltransferase 110 kDa subunit OS=Mus musculus GN=Ogt PE=1 SV=2	MOUSE	3.66904	9.49	2	0.00524079
sp|Q9CQU1|MFAP1_MOUSE	Microfibrillar-associated protein 1 OS=Mus musculus GN=Mfap1 PE=1 SV=1	MOUSE	3.67835	2.66	2	0.209376
sp|Q99MR6|SRRT_MOUSE	Serrate RNA effector molecule homolog OS=Mus musculus GN=Srrt PE=1 SV=1	MOUSE	3.69093	13	1	0.0291401
tr|Q920X9|Q920X9_MOUSE	CD14 antigen (Fragment) OS=Mus musculus GN=CD14 PE=4 SV=1	MOUSE	3.8311	15.16	5	0.0874068
tr|Q8CBB7|Q8CBB7_MOUSE	AP-1 complex subunit gamma-1 OS=Mus musculus GN=Ap1g1 PE=2 SV=1	MOUSE	3.86756	7.9	6	0.0431171
sp|Q9WV30|NFAT5_MOUSE	Nuclear factor of activated T-cells 5 OS=Mus musculus GN=Nfat5 PE=2 SV=1	MOUSE	4.01791	5.5	9	0.0263991
tr|A3KGQ6|A3KGQ6_MOUSE	Actin-related protein 2/3 complex subunit 5 OS=Mus musculus GN=Arpc5l PE=2 SV=1	MOUSE	4.12903	15	5	0.0650233
tr|Q3UYC8|Q3UYC8_MOUSE	Putative uncharacterized protein OS=Mus musculus GN=Adnp PE=2 SV=1	MOUSE	4.17953	24.7	4	0.392251
sp|Q56A08|GPKOW_MOUSE	G patch domain and KOW motifs-containing protein OS=Mus musculus GN=Gpkow PE=2 SV=2	MOUSE	4.41189	10.4	1	0.20651
sp|P63154|CRNL1_MOUSE	Crooked neck-like protein 1 OS=Mus musculus GN=Crnkl1 PE=1 SV=1	MOUSE	4.41463	21.3	4	0.0121935
tr|Q5SZA3|Q5SZA3_MOUSE	Histone cluster 1, H1c OS=Mus musculus GN=Hist1h1c PE=2 SV=1	MOUSE	4.56438	1.5	2	0.00736491
tr|Q5QNU0|Q5QNU0_MOUSE	Nucleoporin 88, isoform CRA_b OS=Mus musculus GN=Nup88 PE=2 SV=1	MOUSE	4.71606	12.4	3	0.114645
sp|Q8VD65|PI3R4_MOUSE	Phosphoinositide 3-kinase regulatory subunit 4 OS=Mus musculus GN=Pik3r4 PE=1 SV=3	MOUSE	4.80722	23.6	23	0.532616
sp|Q6PGC1|DHX29_MOUSE	ATP-dependent RNA helicase Dhx29 OS=Mus musculus GN=Dhx29 PE=2 SV=1	MOUSE	4.81647	7.2	1	0.0314363
sp|Q8BUI3|LRWD1_MOUSE	Leucine-rich repeat and WD repeat-containing protein 1 OS=Mus musculus GN=LRWD1 PE=2 SV=1	MOUSE	5.13808	13.3	9	0.0884537
tr|Q3U593|Q3U593_MOUSE	Tumor necrosis factor OS=Mus musculus GN=Tnf PE=2 SV=1	MOUSE	5.15229	21.2	25	0.036715
tr|A2AEW9|A2AEW9_MOUSE	GRIP1-associated protein 1 OS=Mus musculus GN=Gripap1 PE=2 SV=1	MOUSE	5.22694	24.9	6	1.19458e-07
sp|Q6PGG2|GMIP_MOUSE	GEM-interacting protein OS=Mus musculus GN=Gmip PE=1 SV=1	MOUSE	5.52155	28	1	5.23552e-13
sp|Q60597|ODO1_MOUSE	2-oxoglutarate dehydrogenase, mitochondrial OS=Mus musculus GN=Ogdh PE=1 SV=3	MOUSE	5.55932	3.3	4	0.200835
sp|P83877|TXN4A_MOUSE	Thioredoxin-like protein 4A OS=Mus musculus GN=Txnl4a PE=2 SV=1	MOUSE	5.5636	19	2	0.0100018
sp|Q99KG3|RBM10_MOUSE	RNA-binding protein 10 OS=Mus musculus GN=Rbm10 PE=1 SV=1	MOUSE	6.54669	13.7	4	2.3881e-08
tr|Q3THJ6|Q3THJ6_MOUSE	Putative uncharacterized protein OS=Mus musculus PE=2 SV=1	MOUSE	6.5944	26.7	1	0.00527502
sp|P54823|DDX6_MOUSE	Probable ATP-dependent RNA helicase DDX6 OS=Mus musculus GN=Ddx6 PE=1 SV=1	MOUSE	6.64852	2	2	0.0242347
tr|Q3UDS4|Q3UDS4_MOUSE	Putative uncharacterized protein OS=Mus musculus GN=Sqrdl PE=2 SV=1	MOUSE	6.9997	16.6	2	0.0439092
tr|Q3TKH5|Q3TKH5_MOUSE	Putative uncharacterized protein (Fragment) OS=Mus musculus GN=Zcchc8 PE=2 SV=1	MOUSE	7.22109	30.8	18	0.329744
sp|Q8BS95|GPHR_MOUSE	Golgi pH regulator OS=Mus musculus GN=Gpr89a PE=2 SV=2	MOUSE	8.19626	43.1	29	0.00864511
sp|Q8C1D8|IWS1_MOUSE	Protein IWS1 homolog OS=Mus musculus GN=Iws1 PE=1 SV=1	MOUSE	8.50148	21.8	5	0.175488
tr|E9PXY1|E9PXY1_MOUSE	Cullin-4B OS=Mus musculus GN=Cul4b PE=2 SV=2	MOUSE	9.74109	4.4	2	0.0128449
tr|Q544R1|Q544R1_MOUSE	Proline synthetase co-transcribed OS=Mus musculus GN=Prosc PE=2 SV=1	MOUSE	10.3018	5.1	19	0.000694717
