# Supplementary material for: PPE26 induces TLR2-dependent activation of macrophages and drives Th1-type T-cell immunity by triggering the cross-talk of multiple pathways involved in the host response
Source: Oncotarget. 2015 Oct 2;6(36):38517–37. doi: 10.18632/oncotarget.5956 (PMC4770718; doi:10.18632/oncotarget.5956)
Supplement: Supplementary file 4 [file oncotarget-06-38517-s004.xls]

## Sheet: Sheet1
Accession	Protein Description	MOUSE	Ratio(117:116)	%Coverage(95)	Unique Peptides(95%)	P value(117:116)
Q64433	10 kDa heat shock protein, mitochondrial OS=Mus musculus GN=Hspe1 PE=1 SV=2 - [CH10_MOUSE]	MOUSE	0.0210292	23.53	1	2.23e-05
O08810	116 kDa U5 small nuclear ribonucleoprotein component OS=Mus musculus GN=Eftud2 PE=2 SV=1 - [U5S1_MOUSE]	MOUSE	0.0831764	24	1	0.0473484
P62259	14-3-3 protein epsilon OS=Mus musculus GN=Ywhae PE=1 SV=1 - [1433E_MOUSE]	MOUSE	0.114757	50.98	2	0.0559447
Q99N15	17beta-hydroxysteroid dehydrogenase type 10/short chain L-3-hydroxyacyl-CoA dehydrogenase OS=Mus musculus GN=Hsd17b10 PE=2 SV=1 - [Q99N15_MOUSE]	MOUSE	0.121339	15.04	2	0.00441353
Q8VI93	2'-5'-oligoadenylate synthase 3 OS=Mus musculus GN=Oas3 PE=2 SV=1 - [OAS3_MOUSE]	MOUSE	0.124738	31.98	3	0.0287267
Q8VI94	2'-5'-oligoadenylate synthase-like protein 1 OS=Mus musculus GN=Oasl1 PE=2 SV=1 - [OASL1_MOUSE]	MOUSE	0.138038	50.2	3	0.0411777
Q8K1K2	26S protease regulatory subunit 8 OS=Mus musculus GN=Psmc5 PE=2 SV=1 - [Q8K1K2_MOUSE]	MOUSE	0.146989	37.55	9	0.443188
Q9CX56	26S proteasome non-ATPase regulatory subunit 8 OS=Mus musculus GN=Psmd8 PE=1 SV=2 - [PSMD8_MOUSE]	MOUSE	0.152757	4.39	33	0.0411777
Q3UHX2	28 kDa heat- and acid-stable phosphoprotein OS=Mus musculus GN=Pdap1 PE=1 SV=1 - [HAP28_MOUSE]	MOUSE	0.164437	2.54	1	0.12306
Q99N96	39S ribosomal protein L1, mitochondrial OS=Mus musculus GN=Mrpl1 PE=1 SV=2 - [RM01_MOUSE]	MOUSE	0.185353	20.4	2	0.0469019
Q921H8	3-ketoacyl-CoA thiolase A, peroxisomal OS=Mus musculus GN=Acaa1a PE=2 SV=1 - [THIKA_MOUSE]	MOUSE	0.190546	8.78	1	0.0556844
Q3UW83	40S ribosomal protein S10 OS=Mus musculus GN=Rps10 PE=2 SV=1 - [Q3UW83_MOUSE]	MOUSE	0.192309	16.57	2	0.00436016
P63038	60 kDa heat shock protein, mitochondrial OS=Mus musculus GN=Hspd1 PE=1 SV=1 - [CH60_MOUSE]	MOUSE	0.192309	7.14	7	0.0469019
P14869	60S acidic ribosomal protein P0 OS=Mus musculus GN=Rplp0 PE=1 SV=3 - [RLA0_MOUSE]	MOUSE	0.192309	32.78	20	0.00726012
I7HLV2	60S ribosomal protein L10 (Fragment) OS=Mus musculus GN=Rpl10 PE=4 SV=1 - [I7HLV2_MOUSE]	MOUSE	0.195884	5.84	1	0.00865914
Q8C605	6-phosphofructokinase OS=Mus musculus GN=Pfkp PE=2 SV=1 - [Q8C605_MOUSE]	MOUSE	0.218776	12.98	14	0.000703559
Q9DCD0	6-phosphogluconate dehydrogenase, decarboxylating OS=Mus musculus GN=Pgd PE=2 SV=3 - [6PGD_MOUSE]	MOUSE	0.220801	24.75	1	0.0362497
P20029	78 kDa glucose-regulated protein OS=Mus musculus GN=Hspa5 PE=1 SV=3 - [GRP78_MOUSE]	MOUSE	0.223014	30.54	5	0.00688562
Q9JHF5	A3 subunit of vacuolar-adenosine triphosphatase OS=Mus musculus GN=Tcirg1 PE=2 SV=1 - [Q9JHF5_MOUSE]	MOUSE	0.229087	29.34	2	0.167189
Q8QZT1	Acetyl-CoA acetyltransferase, mitochondrial OS=Mus musculus GN=Acat1 PE=1 SV=1 - [THIL_MOUSE]	MOUSE	0.258226	20.4	2	0.390922
D3Z505	Acid ceramidase (Fragment) OS=Mus musculus GN=Asah1 PE=2 SV=1 - [D3Z505_MOUSE]	MOUSE	0.260615	45.45	5	0.0175292
O35381	Acidic leucine-rich nuclear phosphoprotein 32 family member A OS=Mus musculus GN=Anp32a PE=1 SV=1 - [AN32A_MOUSE]	MOUSE	0.267917	18.07	20	0.674642
Q99KI0	Aconitate hydratase, mitochondrial OS=Mus musculus GN=Aco2 PE=1 SV=1 - [ACON_MOUSE]	MOUSE	0.267917	7.91	1	0.0469019
P68033	Actin, alpha cardiac muscle 1 OS=Mus musculus GN=Actc1 PE=1 SV=1 - [ACTC_MOUSE]	MOUSE	0.270396	15.53	1	0.0556844
P61161	Actin-related protein 2 OS=Mus musculus GN=Actr2 PE=1 SV=1 - [ARP2_MOUSE]	MOUSE	0.275423	33.89	9	0.00712931
Q99JY9	Actin-related protein 3 OS=Mus musculus GN=Actr3 PE=1 SV=3 - [ARP3_MOUSE]	MOUSE	0.277971	1.32	1	1.48e-05
P31786	Acyl-CoA-binding protein OS=Mus musculus GN=Dbi PE=1 SV=2 - [ACBP_MOUSE]	MOUSE	0.277971	20.52	1	0.0473484
Q9D1J1	Adaptin ear-binding coat-associated protein 2 OS=Mus musculus GN=Necap2 PE=1 SV=1 - [NECP2_MOUSE]	MOUSE	0.280543	15	5	0.0559447
P08030	Adenine phosphoribosyltransferase OS=Mus musculus GN=Aprt PE=2 SV=2 - [APT_MOUSE]	MOUSE	0.283139	10.93	2	7.84e-05
P28650	Adenylosuccinate synthetase isozyme 1 OS=Mus musculus GN=Adssl1 PE=1 SV=2 - [PURA1_MOUSE]	MOUSE	0.283139	11.67	4	0.0535557
P40124	Adenylyl cyclase-associated protein 1 OS=Mus musculus GN=Cap1 PE=1 SV=4 - [CAP1_MOUSE]	MOUSE	0.288403	30.5	2	0.0288528
P48962	ADP/ATP translocase 1 OS=Mus musculus GN=Slc25a4 PE=1 SV=4 - [ADT1_MOUSE]	MOUSE	0.293765	74.93	4	0.0579231
P61205	ADP-ribosylation factor 3 OS=Mus musculus GN=Arf3 PE=2 SV=2 - [ARF3_MOUSE]	MOUSE	0.296483	74.93	4	0.000208095
Q9DBR0	A-kinase anchor protein 8 OS=Mus musculus GN=Akap8 PE=1 SV=1 - [AKAP8_MOUSE]	MOUSE	0.299226	36.76	2	0.0101603
P58742	Aladin OS=Mus musculus GN=Aaas PE=1 SV=1 - [AAAS_MOUSE]	MOUSE	0.301995	33.5	10	0.0185132
B1AXW3	Alcohol dehydrogenase [NADP(+)] (Fragment) OS=Mus musculus GN=Akr1a1 PE=2 SV=1 - [B1AXW3_MOUSE]	MOUSE	0.30479	44.98	21	0.0126052
P47738	Aldehyde dehydrogenase, mitochondrial OS=Mus musculus GN=Aldh2 PE=1 SV=1 - [ALDH2_MOUSE]	MOUSE	0.319154	36.78	2	0.0131349
P45376	Aldose reductase OS=Mus musculus GN=Akr1b1 PE=1 SV=3 - [ALDR_MOUSE]	MOUSE	0.328095	5.26	1	0.0151392
A2AL49	Alkyldihydroxyacetonephosphate synthase, peroxisomal OS=Mus musculus GN=Agps PE=2 SV=1 - [A2AL49_MOUSE]	MOUSE	0.340408	11.11	1	0.00431143
A1BN54	Alpha actinin 1a OS=Mus musculus GN=Actn1 PE=2 SV=1 - [A1BN54_MOUSE]	MOUSE	0.340408	3.06	1	0.00328052
P55302	Alpha-2-macroglobulin receptor-associated protein OS=Mus musculus GN=Lrpap1 PE=1 SV=1 - [AMRP_MOUSE]	MOUSE	0.340408	29.75	1	0.0211613
P61164	Alpha-centractin OS=Mus musculus GN=Actr1a PE=2 SV=1 - [ACTZ_MOUSE]	MOUSE	0.343558	27.18	3	0.00896354
P17182	Alpha-enolase OS=Mus musculus GN=Eno1 PE=1 SV=3 - [ENOA_MOUSE]	MOUSE	0.359749	16.02	1	0.0559286
A8Y5J8	Alpha-taxilin (Fragment) OS=Mus musculus GN=Txlna PE=2 SV=1 - [A8Y5J8_MOUSE]	MOUSE	0.363078	3.46	1	0.755559
P31230	Aminoacyl tRNA synthase complex-interacting multifunctional protein 1 OS=Mus musculus GN=Aimp1 PE=1 SV=2 - [AIMP1_MOUSE]	MOUSE	0.368713	6.84	2	0.0015612
P10107	Annexin A1 OS=Mus musculus GN=Anxa1 PE=1 SV=2 - [ANXA1_MOUSE]	MOUSE	0.369828	5.86	1	0.0316292
E9Q748	Antileukoproteinase OS=Mus musculus GN=Slpi PE=2 SV=1 - [E9Q748_MOUSE]	MOUSE	0.37325	5.88	1	0.058056
P22892	AP-1 complex subunit gamma-1 OS=Mus musculus GN=Ap1g1 PE=1 SV=3 - [AP1G1_MOUSE]	MOUSE	0.37325	5.2	1	5.3e-09
O35841	Apoptosis inhibitor 5 OS=Mus musculus GN=Api5 PE=2 SV=2 - [API5_MOUSE]	MOUSE	0.387258	8.23	1	0.0039213
B1AU25	Apoptosis-inducing factor 1, mitochondrial OS=Mus musculus GN=Aifm1 PE=2 SV=1 - [B1AU25_MOUSE]	MOUSE	0.387258	6.89	7	0.0304467
F6RJ39	Apoptotic chromatin condensation inducer in the nucleus (Fragment) OS=Mus musculus GN=Acin1 PE=4 SV=1 - [F6RJ39_MOUSE]	MOUSE	0.390841	8.46	3	0.576949
Q9D0I9	Arginine--tRNA ligase, cytoplasmic OS=Mus musculus GN=Rars PE=2 SV=2 - [SYRC_MOUSE]	MOUSE	0.390841	3.61	4	0.011164
Q80ZP8	Armet protein OS=Mus musculus GN=Manf PE=2 SV=1 - [Q80ZP8_MOUSE]	MOUSE	0.398107	20.07	1	0.0153957
Q5F2D9	Arrestin, beta 2 OS=Mus musculus GN=Arrb2 PE=4 SV=1 - [Q5F2D9_MOUSE]	MOUSE	0.401791	10.11	3	0.226263
Q8BP47	Asparagine--tRNA ligase, cytoplasmic OS=Mus musculus GN=Nars PE=1 SV=2 - [SYNC_MOUSE]	MOUSE	0.405508	69.82	1	0.000723882
Q8CBM2	Aspartyl/asparaginyl beta-hydroxylase OS=Mus musculus GN=Asph PE=2 SV=1 - [Q8CBM2_MOUSE]	MOUSE	0.405508	25.56	1	0.0726606
Q03265	ATP synthase subunit alpha, mitochondrial OS=Mus musculus GN=Atp5a1 PE=1 SV=1 - [ATPA_MOUSE]	MOUSE	0.409261	5.48	3	0.666361
E9PV44	ATPase inhibitor, mitochondrial OS=Mus musculus GN=Atpif1 PE=2 SV=1 - [E9PV44_MOUSE]	MOUSE	0.42462	29.77	1	0.604239
P61222	ATP-binding cassette sub-family E member 1 OS=Mus musculus GN=Abce1 PE=2 SV=1 - [ABCE1_MOUSE]	MOUSE	0.42462	11.21	3	0.00992996
Q91V92	ATP-citrate synthase OS=Mus musculus GN=Acly PE=1 SV=1 - [ACLY_MOUSE]	MOUSE	0.42462	1.7	1	0.00182972
Q91VR5	ATP-dependent RNA helicase DDX1 OS=Mus musculus GN=Ddx1 PE=1 SV=1 - [DDX1_MOUSE]	MOUSE	0.42462	10.13	1	9.78e-08
Q9CQC6	Basic leucine zipper and W2 domain-containing protein 1 OS=Mus musculus GN=Bzw1 PE=1 SV=1 - [BZW1_MOUSE]	MOUSE	0.436516	11.41	1	0.0226964
J3QP71	Basigin (Fragment) OS=Mus musculus GN=Bsg PE=4 SV=1 - [J3QP71_MOUSE]	MOUSE	0.440555	25.3	6	0.204311
F8WI22	Bcl-2-associated transcription factor 1 OS=Mus musculus GN=Bclaf1 PE=2 SV=1 - [F8WI22_MOUSE]	MOUSE	0.444631	26.39	2	0.297447
Q9CWL8	Beta-catenin-like protein 1 OS=Mus musculus GN=Ctnnbl1 PE=1 SV=1 - [CTBL1_MOUSE]	MOUSE	0.444631	2.47	1	0.00461003
P29416	Beta-hexosaminidase subunit alpha OS=Mus musculus GN=Hexa PE=2 SV=2 - [HEXA_MOUSE]	MOUSE	0.444631	2.04	5	0.0139745
Q9ES46	Beta-parvin OS=Mus musculus GN=Parvb PE=1 SV=1 - [PARVB_MOUSE]	MOUSE	0.444631	8.64	9	0.0236357
Q8CGC7	Bifunctional glutamate/proline--tRNA ligase OS=Mus musculus GN=Eprs PE=1 SV=4 - [SYEP_MOUSE]	MOUSE	0.446387	55.76	2	0.00988603
P18155	Bifunctional methylenetetrahydrofolate dehydrogenase/cyclohydrolase, mitochondrial OS=Mus musculus GN=Mthfd2 PE=1 SV=1 - [MTDC_MOUSE]	MOUSE	0.448746	3.45	7	2.48e-06
E9Q9A5	Bifunctional polynucleotide phosphatase/kinase OS=Mus musculus GN=Pnkp PE=2 SV=1 - [E9Q9A5_MOUSE]	MOUSE	0.448746	9.66	1	0.0201563
Q9CWJ9	Bifunctional purine biosynthesis protein PURH OS=Mus musculus GN=Atic PE=1 SV=2 - [PUR9_MOUSE]	MOUSE	0.457088	2.79	2	3.44e-11
Q9D8S9	BolA-like protein 1 OS=Mus musculus GN=Bola1 PE=1 SV=1 - [BOLA1_MOUSE]	MOUSE	0.461318	14.94	1	0.00106786
Q91XV3	Brain acid soluble protein 1 OS=Mus musculus GN=Basp1 PE=1 SV=3 - [BASP1_MOUSE]	MOUSE	0.474242	15.96	3	0.000604825
Q9CWI3	BRCA2 and CDKN1A-interacting protein OS=Mus musculus GN=Bccip PE=2 SV=1 - [BCCIP_MOUSE]	MOUSE	0.47863	28.57	1	0.0349038
Q8BXV2	BRI3-binding protein OS=Mus musculus GN=Bri3bp PE=2 SV=1 - [BRI3B_MOUSE]	MOUSE	0.483059	28.38	4	0.148977
G3UWZ0	Bromodomain adjacent to zinc finger domain protein 1A OS=Mus musculus GN=Baz1a PE=2 SV=1 - [G3UWZ0_MOUSE]	MOUSE	0.483059	10.18	1	0.0297767
Q8CGZ0	Calcium homeostasis endoplasmic reticulum protein OS=Mus musculus GN=Cherp PE=1 SV=1 - [CHERP_MOUSE]	MOUSE	0.487528	5.14	2	0.106515
F6ZIE1	Calcium/calmodulin-dependent protein kinase type II subunit beta (Fragment) OS=Mus musculus GN=Camk2d PE=2 SV=1 - [F6ZIE1_MOUSE]	MOUSE	0.49204	1.28	1	0.0217391
Q8BH59	Calcium-binding mitochondrial carrier protein Aralar1 OS=Mus musculus GN=Slc25a12 PE=1 SV=1 - [CMC1_MOUSE]	MOUSE	0.496592	5.41	6	0.13633
Q9CXW3	Calcyclin-binding protein OS=Mus musculus GN=Cacybp PE=1 SV=1 - [CYBP_MOUSE]	MOUSE	0.501187	6.68	1	0.0211675
P62204	Calmodulin OS=Mus musculus GN=Calm1 PE=1 SV=2 - [CALM_MOUSE]	MOUSE	0.501187	11.68	1	0.0942912
P35564	Calnexin OS=Mus musculus GN=Canx PE=1 SV=1 - [CALX_MOUSE]	MOUSE	0.505824	7.13	5	4.54e-09
D3YW48	Calpain small subunit 1 (Fragment) OS=Mus musculus GN=Capns1 PE=2 SV=1 - [D3YW48_MOUSE]	MOUSE	0.510505	10.66	1	0.469344
P14211	Calreticulin OS=Mus musculus GN=Calr PE=1 SV=1 - [CALR_MOUSE]	MOUSE	0.510505	5.11	13	0.0154469
P12367	cAMP-dependent protein kinase type II-alpha regulatory subunit OS=Mus musculus GN=Prkar2a PE=1 SV=2 - [KAP2_MOUSE]	MOUSE	0.515229	11.23	1	0.789299
Q99LB4	Capping protein (Actin filament), gelsolin-like OS=Mus musculus GN=Capg PE=1 SV=1 - [Q99LB4_MOUSE]	MOUSE	0.519996	1.52	5	0.00122695
Q60865	Caprin-1 OS=Mus musculus GN=Caprin1 PE=1 SV=2 - [CAPR1_MOUSE]	MOUSE	0.524807	13.14	1	0.0622051
P00920	Carbonic anhydrase 2 OS=Mus musculus GN=Ca2 PE=1 SV=4 - [CAH2_MOUSE]	MOUSE	0.524807	10.49	1	0.0872398
Q60737	Casein kinase II subunit alpha OS=Mus musculus GN=Csnk2a1 PE=1 SV=2 - [CSK21_MOUSE]	MOUSE	0.524808	2.53	3	0.00394512
A2AL20	Catalase OS=Mus musculus GN=Cat PE=4 SV=1 - [A2AL20_MOUSE]	MOUSE	0.529664	12.41	1	0.170569
D3Z2H7	Catenin delta-1 OS=Mus musculus GN=Ctnnd1 PE=2 SV=1 - [D3Z2H7_MOUSE]	MOUSE	0.534564	43.81	3	0.00775283
P24668	Cation-dependent mannose-6-phosphate receptor OS=Mus musculus GN=M6pr PE=1 SV=1 - [MPRD_MOUSE]	MOUSE	0.534564	7.28	1	0.141796
Q9DCC5	Cbx3 protein OS=Mus musculus GN=Cbx3 PE=2 SV=1 - [Q9DCC5_MOUSE]	MOUSE	0.539511	7.51	7	0.0255116
P14097	C-C motif chemokine 4 OS=Mus musculus GN=Ccl4 PE=2 SV=3 - [CCL4_MOUSE]	MOUSE	0.539511	4.19	1	0.0223568
Q9CWK3	CD2 antigen cytoplasmic tail-binding protein 2 OS=Mus musculus GN=Cd2bp2 PE=1 SV=1 - [CD2B2_MOUSE]	MOUSE	0.544503	19.23	1	0.105244
D3Z3X4	CDGSH iron-sulfur domain-containing protein 2 OS=Mus musculus GN=Cisd2 PE=4 SV=1 - [D3Z3X4_MOUSE]	MOUSE	0.544503	2.66	2	3.79e-05
Q8BI72	CDKN2A-interacting protein OS=Mus musculus GN=Cdkn2aip PE=2 SV=1 - [CARF_MOUSE]	MOUSE	0.544503	3.25	1	0.00487624
Q9D211	CDKN2AIP N-terminal-like protein OS=Mus musculus GN=Cdkn2aipnl PE=2 SV=1 - [C2AIL_MOUSE]	MOUSE	0.549541	33.19	4	0.00282768
P60766	Cell division control protein 42 homolog OS=Mus musculus GN=Cdc42 PE=1 SV=2 - [CDC42_MOUSE]	MOUSE	0.549541	30.87	5	0.147121
Q6A068	Cell division cycle 5-like protein OS=Mus musculus GN=Cdc5l PE=1 SV=2 - [CDC5L_MOUSE]	MOUSE	0.554626	4.74	5	0.019961
Q08288	Cell growth-regulating nucleolar protein OS=Mus musculus GN=Lyar PE=1 SV=2 - [LYAR_MOUSE]	MOUSE	0.554626	3.73	5	0.194018
Q8BJF9	Charged multivesicular body protein 2b OS=Mus musculus GN=Chmp2b PE=2 SV=1 - [CHM2B_MOUSE]	MOUSE	0.554626	24.28	1	0.00721347
Q9Z1Q5	Chloride intracellular channel protein 1 OS=Mus musculus GN=Clic1 PE=1 SV=3 - [CLIC1_MOUSE]	MOUSE	0.559757	4.24	2	0.0963225
Q9D0N7	Chromatin assembly factor 1 subunit B OS=Mus musculus GN=Chaf1b PE=2 SV=1 - [CAF1B_MOUSE]	MOUSE	0.559758	31.23	1	0.0344605
E9QAS4	Chromodomain-helicase-DNA-binding protein 4 OS=Mus musculus GN=Chd4 PE=2 SV=1 - [E9QAS4_MOUSE]	MOUSE	0.559758	8.91	7	0.115382
Q9CZU6	Citrate synthase, mitochondrial OS=Mus musculus GN=Cs PE=1 SV=1 - [CISY_MOUSE]	MOUSE	0.559758	15.77	1	0.0848226
Q68FD5	Clathrin heavy chain 1 OS=Mus musculus GN=Cltc PE=1 SV=3 - [CLH1_MOUSE]	MOUSE	0.564937	20.2	2	0.0689898
Q9EPU4	Cleavage and polyadenylation specificity factor subunit 1 OS=Mus musculus GN=Cpsf1 PE=1 SV=1 - [CPSF1_MOUSE]	MOUSE	0.564937	20.73	3	0.021844
Q9CQI6	Coactosin-like protein OS=Mus musculus GN=Cotl1 PE=1 SV=3 - [COTL1_MOUSE]	MOUSE	0.564937	6.82	6	0.478631
Q9JIF7	Coatomer subunit beta OS=Mus musculus GN=Copb1 PE=1 SV=1 - [COPB_MOUSE]	MOUSE	0.570164	4.43	5	0.0216672
P18760	Cofilin-1 OS=Mus musculus GN=Cfl1 PE=1 SV=3 - [COF1_MOUSE]	MOUSE	0.570164	11.51	3	0.105431
O35638	Cohesin subunit SA-2 OS=Mus musculus GN=Stag2 PE=1 SV=3 - [STAG2_MOUSE]	MOUSE	0.570164	37.16	4	2.8e-05
Q91W50	Cold shock domain-containing protein E1 OS=Mus musculus GN=Csde1 PE=2 SV=1 - [CSDE1_MOUSE]	MOUSE	0.57544	22.83	6	0.0591008
Q8R5L1	Complement component 1 Q subcomponent-binding protein, mitochondrial OS=Mus musculus GN=C1qbp PE=2 SV=1 - [Q8R5L1_MOUSE]	MOUSE	0.57544	4.39	4	0.0019484
Q8K2Z4	Condensin complex subunit 1 OS=Mus musculus GN=Ncapd2 PE=1 SV=2 - [CND1_MOUSE]	MOUSE	0.57544	3.22	1	0.524518
O88543	COP9 signalosome complex subunit 3 OS=Mus musculus GN=Cops3 PE=1 SV=3 - [CSN3_MOUSE]	MOUSE	0.580764	12.96	2	0.0022677
O89053	Coronin-1A OS=Mus musculus GN=Coro1a PE=1 SV=5 - [COR1A_MOUSE]	MOUSE	0.580765	4.62	3	0.01995
E9Q0T4	C-terminal-binding protein 2 (Fragment) OS=Mus musculus GN=Ctbp2 PE=2 SV=1 - [E9Q0T4_MOUSE]	MOUSE	0.591562	8.62	4	0.000110132
E0CYT5	Cullin-2 (Fragment) OS=Mus musculus GN=Cul2 PE=2 SV=1 - [E0CYT5_MOUSE]	MOUSE	0.597035	14.14	2	0.964216
E9Q4T8	Cullin-3 OS=Mus musculus GN=Cul3 PE=2 SV=1 - [E9Q4T8_MOUSE]	MOUSE	0.602559	14.34	1	0.00241822
Q6ZQ38	Cullin-associated NEDD8-dissociated protein 1 OS=Mus musculus GN=Cand1 PE=2 SV=2 - [CAND1_MOUSE]	MOUSE	0.602559	13.14	3	0.0355723
P10889	C-X-C motif chemokine 2 OS=Mus musculus GN=Cxcl2 PE=1 SV=2 - [CXCL2_MOUSE]	MOUSE	0.60256	4.69	4	0.0624557
D6RHP4	Cyclin-dependent kinase 9 OS=Mus musculus GN=Cdk9 PE=2 SV=1 - [D6RHP4_MOUSE]	MOUSE	0.613762	13.39	6	0.524518
Q9QWV9	Cyclin-T1 OS=Mus musculus GN=Ccnt1 PE=1 SV=3 - [CCNT1_MOUSE]	MOUSE	0.619441	21.58	1	0.0022677
A2APX3	Cystatin-C (Fragment) OS=Mus musculus GN=Cst3 PE=2 SV=1 - [A2APX3_MOUSE]	MOUSE	0.619441	3.85	8	0.0102668
P97315	Cysteine and glycine-rich protein 1 OS=Mus musculus GN=Csrp1 PE=1 SV=3 - [CSRP1_MOUSE]	MOUSE	0.619441	19.14	2	0.896786
Q61093	Cytochrome b-245 heavy chain OS=Mus musculus GN=Cybb PE=2 SV=1 - [CY24B_MOUSE]	MOUSE	0.625172	26.72	2	0.000718963
Q9CZ13	Cytochrome b-c1 complex subunit 1, mitochondrial OS=Mus musculus GN=Uqcrc1 PE=1 SV=2 - [QCR1_MOUSE]	MOUSE	0.625173	30.69	6	0.224006
P56391	Cytochrome c oxidase subunit 6B1 OS=Mus musculus GN=Cox6b1 PE=1 SV=2 - [CX6B1_MOUSE]	MOUSE	0.625173	14.81	2	0.077219
Q9JHU4	Cytoplasmic dynein 1 heavy chain 1 OS=Mus musculus GN=Dync1h1 PE=1 SV=2 - [DYHC1_MOUSE]	MOUSE	0.625173	6.5	7	0.0591008
A2BFF8	Cytoplasmic dynein 1 intermediate chain 2 OS=Mus musculus GN=Dync1i2 PE=2 SV=1 - [A2BFF8_MOUSE]	MOUSE	0.630957	2.85	3	0.896786
Q7TMB8	Cytoplasmic FMR1-interacting protein 1 OS=Mus musculus GN=Cyfip1 PE=1 SV=1 - [CYFP1_MOUSE]	MOUSE	0.630957	6.14	1	0.000718963
J3QNW0	Cytosine-specific methyltransferase OS=Mus musculus GN=Dnmt1 PE=3 SV=1 - [J3QNW0_MOUSE]	MOUSE	0.630957	6.5	1	0.000110132
Q8BMK4	Cytoskeleton-associated protein 4 OS=Mus musculus GN=Ckap4 PE=2 SV=2 - [CKAP4_MOUSE]	MOUSE	0.630957	30.28	20	9.11e-05
Q9D1A2	Cytosolic non-specific dipeptidase OS=Mus musculus GN=Cndp2 PE=1 SV=1 - [CNDP2_MOUSE]	MOUSE	0.630957	1.15	12	0.0485034
Q61753	D-3-phosphoglycerate dehydrogenase OS=Mus musculus GN=Phgdh PE=1 SV=3 - [SERA_MOUSE]	MOUSE	0.630957	5.29	5	0.077219
Q8VDP4	DBIRD complex subunit KIAA1967 homolog OS=Mus musculus PE=1 SV=2 - [K1967_MOUSE]	MOUSE	0.636795	20.9	1	9.11e-05
Q9CXV9	DCN1-like protein 5 OS=Mus musculus GN=Dcun1d5 PE=2 SV=1 - [DCNL5_MOUSE]	MOUSE	0.636795	79.52	6	9.37e-07
Q80X98	DEAH (Asp-Glu-Ala-His) box polypeptide 38 OS=Mus musculus GN=Dhx38 PE=2 SV=1 - [Q80X98_MOUSE]	MOUSE	0.636796	5.44	6	0.714013
Q91XC8	Death-associated protein 1 OS=Mus musculus GN=Dap PE=1 SV=3 - [DAP1_MOUSE]	MOUSE	0.642687	4.26	8	0.00167715
Q8C9B9	Death-inducer obliterator 1 OS=Mus musculus GN=Dido1 PE=1 SV=4 - [DIDO1_MOUSE]	MOUSE	0.648634	7.17	1	0.0276348
Q8BZN6	Dedicator of cytokinesis protein 10 OS=Mus musculus GN=Dock10 PE=1 SV=3 - [DOC10_MOUSE]	MOUSE	0.648634	1.22	1	0.0858475
E9Q0G1	Density-regulated protein (Fragment) OS=Mus musculus GN=Denr PE=2 SV=1 - [E9Q0G1_MOUSE]	MOUSE	0.648634	10.4	1	0.0991102
P32233	Developmentally-regulated GTP-binding protein 1 OS=Mus musculus GN=Drg1 PE=1 SV=1 - [DRG1_MOUSE]	MOUSE	0.648634	7.91	2	0.0135825
Q8BTT6	Digestive organ expansion factor homolog OS=Mus musculus GN=Diexf PE=2 SV=2 - [DIEXF_MOUSE]	MOUSE	0.648634	6.7	2	0.107407
O08749	Dihydrolipoyl dehydrogenase, mitochondrial OS=Mus musculus GN=Dld PE=1 SV=2 - [DLDH_MOUSE]	MOUSE	0.648634	50.54	2	2.1e-05
Q8BMF4	Dihydrolipoyllysine-residue acetyltransferase component of pyruvate dehydrogenase complex, mitochondrial OS=Mus musculus GN=Dlat PE=1 SV=2 - [ODP2_MOUSE]	MOUSE	0.648635	7.02	5	0.024638
O08553	Dihydropyrimidinase-related protein 2 OS=Mus musculus GN=Dpysl2 PE=1 SV=2 - [DPYL2_MOUSE]	MOUSE	0.654636	30.38	3	0.00382092
F6WZH1	Dipeptidase 3 (Fragment) OS=Mus musculus GN=Mbd3 PE=4 SV=1 - [F6WZH1_MOUSE]	MOUSE	0.654636	4.88	2	0.162913
Q3U1J4	DNA damage-binding protein 1 OS=Mus musculus GN=Ddb1 PE=1 SV=2 - [DDB1_MOUSE]	MOUSE	0.660694	6.21	1	0.0198161
D3YUC0	DNA ligase (Fragment) OS=Mus musculus GN=Lig1 PE=3 SV=1 - [D3YUC0_MOUSE]	MOUSE	0.660694	1.89	6	2.43e-07
P54276	DNA mismatch repair protein Msh6 OS=Mus musculus GN=Msh6 PE=1 SV=3 - [MSH6_MOUSE]	MOUSE	0.666807	1.99	1	0.00564616
Q9JKP7	DNA polymerase epsilon subunit 3 OS=Mus musculus GN=Pole3 PE=2 SV=1 - [DPOE3_MOUSE]	MOUSE	0.666807	9.51	1	0.0365541
Q61881	DNA replication licensing factor MCM7 OS=Mus musculus GN=Mcm7 PE=2 SV=1 - [MCM7_MOUSE]	MOUSE	0.666807	16	2	0.00315789
Q04750	DNA topoisomerase 1 OS=Mus musculus GN=Top1 PE=1 SV=2 - [TOP1_MOUSE]	MOUSE	0.666807	18.03	19	0.000277749
P28352	DNA-(apurinic or apyrimidinic site) lyase OS=Mus musculus GN=Apex1 PE=1 SV=2 - [APEX1_MOUSE]	MOUSE	0.666807	4.7	1	0.0302963
Q76KJ5	DNA-directed RNA polymerase I subunit RPA34 OS=Mus musculus GN=Cd3eap PE=1 SV=2 - [RPA34_MOUSE]	MOUSE	0.672977	16.67	2	0.0836209
B1AXY0	DnaJ homolog subfamily A member 1 (Fragment) OS=Mus musculus GN=Dnaja1 PE=2 SV=1 - [B1AXY0_MOUSE]	MOUSE	0.672977	16.58	4	0.0939242
O54734	Dolichyl-diphosphooligosaccharide--protein glycosyltransferase 48 kDa subunit OS=Mus musculus GN=Ddost PE=1 SV=2 - [OST48_MOUSE]	MOUSE	0.672977	10.88	1	1.96e-07
Q61550	Double-strand-break repair protein rad21 homolog OS=Mus musculus GN=Rad21 PE=1 SV=3 - [RAD21_MOUSE]	MOUSE	0.672977	6.88	1	0.395714
P31938	Dual specificity mitogen-activated protein kinase kinase 1 OS=Mus musculus GN=Map2k1 PE=1 SV=2 - [MP2K1_MOUSE]	MOUSE	0.672977	46.51	1	0.00391645
O35492	Dual specificity protein kinase CLK3 OS=Mus musculus GN=Clk3 PE=1 SV=2 - [CLK3_MOUSE]	MOUSE	0.672977	5.77	5	0.00167715
G3UZZ3	Dynamin-2 (Fragment) OS=Mus musculus GN=Dnm2 PE=3 SV=1 - [G3UZZ3_MOUSE]	MOUSE	0.672977	3.44	8	0.0767029
P63168	Dynein light chain 1, cytoplasmic OS=Mus musculus GN=Dynll1 PE=1 SV=1 - [DYL1_MOUSE]	MOUSE	0.679203	4.31	3	0.0956174
P62627	Dynein light chain roadblock-type 1 OS=Mus musculus GN=Dynlrb1 PE=1 SV=3 - [DLRB1_MOUSE]	MOUSE	0.679204	11.53	1	0.0858475
Q9ERU9	E3 SUMO-protein ligase RanBP2 OS=Mus musculus GN=Ranbp2 PE=1 SV=2 - [RBP2_MOUSE]	MOUSE	0.679204	5.39	3	0.0965542
Q5SU72	E3 ubiquitin/ISG15 ligase TRIM25 OS=Mus musculus GN=Trim25 PE=2 SV=1 - [Q5SU72_MOUSE]	MOUSE	0.679204	2.32	10	5.42e-07
Q8C845	EF-hand domain-containing protein D2 OS=Mus musculus GN=Efhd2 PE=2 SV=1 - [Q8C845_MOUSE]	MOUSE	0.679204	5.25	2	0.0991102
Q9WVK4	EH domain-containing protein 1 OS=Mus musculus GN=Ehd1 PE=1 SV=1 - [EHD1_MOUSE]	MOUSE	0.679204	17.03	1	0.00231233
Q9EQP2	EH domain-containing protein 4 OS=Mus musculus GN=Ehd4 PE=1 SV=1 - [EHD4_MOUSE]	MOUSE	0.679204	5.06	3	0.152188
P70372	ELAV-like protein 1 OS=Mus musculus GN=Elavl1 PE=1 SV=2 - [ELAV1_MOUSE]	MOUSE	0.679204	0.98	8	0.000606805
Q99LC5	Electron transfer flavoprotein subunit alpha, mitochondrial OS=Mus musculus GN=Etfa PE=1 SV=2 - [ETFA_MOUSE]	MOUSE	0.685488	14.71	5	0.000172757
Q9DCW4	Electron transfer flavoprotein subunit beta OS=Mus musculus GN=Etfb PE=1 SV=3 - [ETFB_MOUSE]	MOUSE	0.685488	3.68	1	0.000287765
P10126	Elongation factor 1-alpha 1 OS=Mus musculus GN=Eef1a1 PE=1 SV=3 - [EF1A1_MOUSE]	MOUSE	0.691831	0.74	1	0.0289712
Q9CZR8	Elongation factor Ts, mitochondrial OS=Mus musculus GN=Tsfm PE=2 SV=1 - [EFTS_MOUSE]	MOUSE	0.691831	21.31	2	0.16299
Q9JLJ5	Elongation of very long chain fatty acids protein 1 OS=Mus musculus GN=Elovl1 PE=2 SV=1 - [ELOV1_MOUSE]	MOUSE	0.691831	19.89	1	0.0257154
P57759	Endoplasmic reticulum resident protein 29 OS=Mus musculus GN=Erp29 PE=1 SV=2 - [ERP29_MOUSE]	MOUSE	0.691831	1.68	1	0.00752072
Q8BPU7	Engulfment and cell motility protein 1 OS=Mus musculus GN=Elmo1 PE=1 SV=2 - [ELMO1_MOUSE]	MOUSE	0.698232	3.54	6	0.0617118
P84089	Enhancer of rudimentary homolog OS=Mus musculus GN=Erh PE=1 SV=1 - [ERH_MOUSE]	MOUSE	0.698232	7.79	2	0.00456876
Q8BH95	Enoyl-CoA hydratase, mitochondrial OS=Mus musculus GN=Echs1 PE=1 SV=1 - [ECHM_MOUSE]	MOUSE	0.698232	8.74	2	0.121737
Q08509	Epidermal growth factor receptor kinase substrate 8 OS=Mus musculus GN=Eps8 PE=1 SV=2 - [EPS8_MOUSE]	MOUSE	0.698232	34.59	7	0.325619
Q8R180	ERO1-like protein alpha OS=Mus musculus GN=Ero1l PE=1 SV=2 - [ERO1A_MOUSE]	MOUSE	0.704693	1.4	1	0.0319575
P50171	Estradiol 17-beta-dehydrogenase 8 OS=Mus musculus GN=Hsd17b8 PE=1 SV=2 - [DHB8_MOUSE]	MOUSE	0.704693	3.64	2	0.00754723
P60843	Eukaryotic initiation factor 4A-I OS=Mus musculus GN=Eif4a1 PE=2 SV=1 - [IF4A1_MOUSE]	MOUSE	0.711213	6.73	1	0.337449
Q8BWY3	Eukaryotic peptide chain release factor subunit 1 OS=Mus musculus GN=Etf1 PE=1 SV=4 - [ERF1_MOUSE]	MOUSE	0.711214	0.88	1	5.69e-09
Q6ZWX6	Eukaryotic translation initiation factor 2 subunit 1 OS=Mus musculus GN=Eif2s1 PE=1 SV=3 - [IF2A_MOUSE]	MOUSE	0.711214	23.45	3	0.291509
O55135	Eukaryotic translation initiation factor 6 OS=Mus musculus GN=Eif6 PE=1 SV=2 - [IF6_MOUSE]	MOUSE	0.711214	7.51	6	9.58e-09
A2AV19	Exosome complex component RRP4 (Fragment) OS=Mus musculus GN=Exosc2 PE=2 SV=1 - [A2AV19_MOUSE]	MOUSE	0.711214	9.78	3	0.836563
F6VYQ6	Exosome component 10 OS=Mus musculus GN=Exosc10 PE=2 SV=1 - [F6VYQ6_MOUSE]	MOUSE	0.711214	25.87	2	0.110072
Q6P5F9	Exportin-1 OS=Mus musculus GN=Xpo1 PE=1 SV=1 - [XPO1_MOUSE]	MOUSE	0.717794	3.76	4	0.0965612
P26040	Ezrin OS=Mus musculus GN=Ezr PE=1 SV=3 - [EZRI_MOUSE]	MOUSE	0.717794	2.08	1	0.385
A2AW05	FACT complex subunit SSRP1 (Fragment) OS=Mus musculus GN=Ssrp1 PE=2 SV=1 - [A2AW05_MOUSE]	MOUSE	0.717794	8.38	1	0.112573
P47753	F-actin-capping protein subunit alpha-1 OS=Mus musculus GN=Capza1 PE=1 SV=4 - [CAZA1_MOUSE]	MOUSE	0.717794	12.38	1	0.0189961
Q3TUE1	Far upstream element-binding protein 1 OS=Mus musculus GN=Fubp1 PE=2 SV=1 - [Q3TUE1_MOUSE]	MOUSE	0.717794	10.58	6	0.0115551
Q920E5	Farnesyl pyrophosphate synthase OS=Mus musculus GN=Fdps PE=2 SV=1 - [FPPS_MOUSE]	MOUSE	0.717794	2.49	1	0.0183723
Q05816	Fatty acid-binding protein, epidermal OS=Mus musculus GN=Fabp5 PE=1 SV=3 - [FABP5_MOUSE]	MOUSE	0.717794	5.98	5	0.016812
Q8BHJ5	F-box-like/WD repeat-containing protein TBL1XR1 OS=Mus musculus GN=Tbl1xr1 PE=2 SV=1 - [TBL1R_MOUSE]	MOUSE	0.724436	8.65	22	0.425994
Q8K1B8	Fermitin family homolog 3 OS=Mus musculus GN=Fermt3 PE=1 SV=1 - [URP2_MOUSE]	MOUSE	0.724436	3.13	5	0.0292321
B7FAV1	Filamin, alpha (Fragment) OS=Mus musculus GN=Flna PE=4 SV=1 - [B7FAV1_MOUSE]	MOUSE	0.724436	11.52	1	0.0180996
Q80X90	Filamin-B OS=Mus musculus GN=Flnb PE=1 SV=3 - [FLNB_MOUSE]	MOUSE	0.724436	37.08	1	0.44616
Q91Z50	Flap endonuclease 1 OS=Mus musculus GN=Fen1 PE=2 SV=1 - [Q91Z50_MOUSE]	MOUSE	0.724436	12.5	1	8.85e-06
Q60987	Forkhead box protein G1 OS=Mus musculus GN=Foxg1 PE=2 SV=1 - [FOXG1_MOUSE]	MOUSE	0.714536	15.93	1	0.174113
Q6ZQ03	Formin-binding protein 4 OS=Mus musculus GN=Fnbp4 PE=1 SV=2 - [FNBP4_MOUSE]	MOUSE	0.744436	10.15	1	0.10165
P05064	Fructose-bisphosphate aldolase A OS=Mus musculus GN=Aldoa PE=1 SV=2 - [ALDOA_MOUSE]	MOUSE	0.724462	4.65	3	0.341866
P05063	Fructose-bisphosphate aldolase C OS=Mus musculus GN=Aldoc PE=1 SV=4 - [ALDOC_MOUSE]	MOUSE	0.724436	6.67	1	0.0165395
Q00422	GA-binding protein alpha chain OS=Mus musculus GN=Gabpa PE=1 SV=2 - [GABPA_MOUSE]	MOUSE	0.724436	18.16	3	0.0359784
P16045	Galectin-1 OS=Mus musculus GN=Lgals1 PE=1 SV=3 - [LEG1_MOUSE]	MOUSE	0.724436	24.03	1	0.0264234
P16110	Galectin-3 OS=Mus musculus GN=Lgals3 PE=1 SV=3 - [LEG3_MOUSE]	MOUSE	0.724436	30.06	2	0.665488
Q07797	Galectin-3-binding protein OS=Mus musculus GN=Lgals3bp PE=1 SV=1 - [LG3BP_MOUSE]	MOUSE	0.731139	16.52	1	0.0221132
Q9ESY9	Gamma-interferon-inducible lysosomal thiol reductase OS=Mus musculus GN=Ifi30 PE=1 SV=3 - [GILT_MOUSE]	MOUSE	0.731139	6.67	4	0.00509793
Q9D0D5	General transcription factor IIE subunit 1 OS=Mus musculus GN=Gtf2e1 PE=2 SV=1 - [T2EA_MOUSE]	MOUSE	0.731139	69.26	1	0.00218899
Q9CQI3	Glia maturation factor beta OS=Mus musculus GN=Gmfb PE=1 SV=3 - [GMFB_MOUSE]	MOUSE	0.731139	8.33	1	0.000195994
Q9D7M1	Glucose-induced degradation protein 8 homolog OS=Mus musculus GN=Gid8 PE=2 SV=1 - [GID8_MOUSE]	MOUSE	0.731139	4.66	1	0.00474375
P26443	Glutamate dehydrogenase 1, mitochondrial OS=Mus musculus GN=Glud1 PE=1 SV=1 - [DHE3_MOUSE]	MOUSE	0.737904	25.57	1	3.54e-06
D3Z7P4	Glutaminase kidney isoform, mitochondrial OS=Mus musculus GN=Gls PE=2 SV=1 - [D3Z7P4_MOUSE]	MOUSE	0.737904	2.96	7	0.0163406
Q80Y14	Glutaredoxin-related protein 5, mitochondrial OS=Mus musculus GN=Glrx5 PE=2 SV=2 - [GLRX5_MOUSE]	MOUSE	0.737904	13.59	1	0.0203481
P16858	Glyceraldehyde-3-phosphate dehydrogenase OS=Mus musculus GN=Gapdh PE=1 SV=2 - [G3P_MOUSE]	MOUSE	0.737904	3.71	8	0.0184165
Q9D964	Glycine amidinotransferase, mitochondrial OS=Mus musculus GN=Gatm PE=1 SV=1 - [GATM_MOUSE]	MOUSE	0.737904	43.27	1	0.0154383
O70310	Glycylpeptide N-tetradecanoyltransferase 1 OS=Mus musculus GN=Nmt1 PE=1 SV=1 - [NMT1_MOUSE]	MOUSE	0.744732	7.24	2	0.307782
Q3THK7	GMP synthase [glutamine-hydrolyzing] OS=Mus musculus GN=Gmps PE=1 SV=2 - [GUAA_MOUSE]	MOUSE	0.744732	5.85	2	0.0141469
F8WHM5	Golgi apparatus protein 1 (Fragment) OS=Mus musculus GN=Glg1 PE=2 SV=1 - [F8WHM5_MOUSE]	MOUSE	0.744732	20.91	4	0.0213315
Q6PD26	GPI transamidase component PIG-S OS=Mus musculus GN=Pigs PE=1 SV=3 - [PIGS_MOUSE]	MOUSE	0.744732	10.81	1	0.019308
Q3U432	Growth arrest-specific protein 7 OS=Mus musculus GN=Gas7 PE=2 SV=1 - [Q3U432_MOUSE]	MOUSE	0.744732	37.93	7	0.0450912
Q99LP6	GrpE protein homolog 1, mitochondrial OS=Mus musculus GN=Grpel1 PE=1 SV=1 - [GRPE1_MOUSE]	MOUSE	0.744732	10.37	1	0.213187
P62827	GTP-binding nuclear protein Ran OS=Mus musculus GN=Ran PE=1 SV=3 - [RAN_MOUSE]	MOUSE	0.744732	5.03	2	0.0163382
P08752	Guanine nucleotide-binding protein G(i) subunit alpha-2 OS=Mus musculus GN=Gnai2 PE=1 SV=5 - [GNAI2_MOUSE]	MOUSE	0.744732	31.75	2	0.60107
Q9CRB2	H/ACA ribonucleoprotein complex subunit 2 OS=Mus musculus GN=Nhp2 PE=2 SV=1 - [NHP2_MOUSE]	MOUSE	0.751623	15.51	1	6.77e-05
Q9CQS2	H/ACA ribonucleoprotein complex subunit 3 OS=Mus musculus GN=Nop10 PE=3 SV=1 - [NOP10_MOUSE]	MOUSE	0.751623	6.07	1	0.878326
Q9ESX5	H/ACA ribonucleoprotein complex subunit 4 OS=Mus musculus GN=Dkc1 PE=1 SV=4 - [DKC1_MOUSE]	MOUSE	0.751623	11	1	0.356007
P01897	H-2 class I histocompatibility antigen, L-D alpha chain OS=Mus musculus GN=H2-L PE=1 SV=2 - [HA1L_MOUSE]	MOUSE	0.751623	10.92	8	0.67813
Q99M31	Heat shock 70 kDa protein 14 OS=Mus musculus GN=Hspa14 PE=2 SV=2 - [HSP7E_MOUSE]	MOUSE	0.751623	8.36	1	1.05e-05
P63017	Heat shock cognate 71 kDa protein OS=Mus musculus GN=Hspa8 PE=1 SV=1 - [HSP7C_MOUSE]	MOUSE	0.751623	6.1	17	0.000924124
Q9CQN1	Heat shock protein 75 kDa, mitochondrial OS=Mus musculus GN=Trap1 PE=1 SV=1 - [TRAP1_MOUSE]	MOUSE	0.751623	5.24	3	0.0622069
P07901	Heat shock protein HSP 90-alpha OS=Mus musculus GN=Hsp90aa1 PE=1 SV=4 - [HS90A_MOUSE]	MOUSE	0.758577	37.07	1	0.000924124
P11499	Heat shock protein HSP 90-beta OS=Mus musculus GN=Hsp90ab1 PE=1 SV=3 - [HS90B_MOUSE]	MOUSE	0.758578	9.35	2	0.878326
P49710	Hematopoietic lineage cell-specific protein OS=Mus musculus GN=Hcls1 PE=1 SV=2 - [HCLS1_MOUSE]	MOUSE	0.758578	25.93	1	0.0031568
P14901	Heme oxygenase 1 OS=Mus musculus GN=Hmox1 PE=1 SV=1 - [HMOX1_MOUSE]	MOUSE	0.758578	5.06	12	0.00116656
P01942	Hemoglobin subunit alpha OS=Mus musculus GN=Hba PE=1 SV=2 - [HBA_MOUSE]	MOUSE	0.758578	15.04	3	0.304541
P51859	Hepatoma-derived growth factor OS=Mus musculus GN=Hdgf PE=1 SV=2 - [HDGF_MOUSE]	MOUSE	0.758578	14.98	10	0.000924124
Q99020	Heterogeneous nuclear ribonucleoprotein A/B OS=Mus musculus GN=Hnrnpab PE=1 SV=1 - [ROAA_MOUSE]	MOUSE	0.765596	9.61	1	0.878326
G3UVV4	Hexokinase 1, isoform CRA_f OS=Mus musculus GN=Hk1 PE=3 SV=1 - [G3UVV4_MOUSE]	MOUSE	0.765597	23.68	3	0.0048747
O08528	Hexokinase-2 OS=Mus musculus GN=Hk2 PE=1 SV=1 - [HXK2_MOUSE]	MOUSE	0.765597	1.66	5	0.0340489
Q9JL35	High mobility group nucleosome-binding domain-containing protein 5 OS=Mus musculus GN=Hmgn5 PE=1 SV=2 - [HMGN5_MOUSE]	MOUSE	0.765597	3.3	2	0.00429009
P63158	High mobility group protein B1 OS=Mus musculus GN=Hmgb1 PE=1 SV=2 - [HMGB1_MOUSE]	MOUSE	0.765597	62.09	7	0.0142763
Q61035	Histidine--tRNA ligase, cytoplasmic OS=Mus musculus GN=Hars PE=2 SV=2 - [SYHC_MOUSE]	MOUSE	0.77268	11.57	5	0.0623226
O09106	Histone deacetylase 1 OS=Mus musculus GN=Hdac1 PE=1 SV=1 - [HDAC1_MOUSE]	MOUSE	0.772681	2.64	1	0.0586257
P70288	Histone deacetylase 2 OS=Mus musculus GN=Hdac2 PE=1 SV=1 - [HDAC2_MOUSE]	MOUSE	0.772681	45.19	1	0.0136455
D3YY73	Histone deacetylase complex subunit SAP18 OS=Mus musculus GN=Sap18 PE=4 SV=1 - [D3YY73_MOUSE]	MOUSE	0.772681	30.3	1	0.119081
P10922	Histone H1.0 OS=Mus musculus GN=H1f0 PE=2 SV=4 - [H10_MOUSE]	MOUSE	0.772681	9.36	1	0.0915031
Q8CGP6	Histone H2A type 1-H OS=Mus musculus GN=Hist1h2ah PE=1 SV=3 - [H2A1H_MOUSE]	MOUSE	0.772681	10.08	5	3.97e-08
G3X9D5	Histone H2B type 2-B OS=Mus musculus GN=Hist2h2bb PE=3 SV=1 - [G3X9D5_MOUSE]	MOUSE	0.772681	5.45	1	0.140519
E0CZ27	Histone H3 (Fragment) OS=Mus musculus GN=H3f3a PE=2 SV=1 - [E0CZ27_MOUSE]	MOUSE	0.77983	6.51	1	0.289667
P62806	Histone H4 OS=Mus musculus GN=Hist1h4a PE=1 SV=2 - [H4_MOUSE]	MOUSE	0.77983	30.99	1	0.0254677
Q60972	Histone-binding protein RBBP4 OS=Mus musculus GN=Rbbp4 PE=1 SV=5 - [RBBP4_MOUSE]	MOUSE	0.77983	2.72	3	0.00116656
A2AFJ1	Histone-binding protein RBBP7 OS=Mus musculus GN=Rbbp7 PE=2 SV=1 - [A2AFJ1_MOUSE]	MOUSE	0.77983	16.13	7	0.304541
E9QKE9	Homeobox protein cut-like 1 OS=Mus musculus GN=Cux1 PE=2 SV=1 - [E9QKE9_MOUSE]	MOUSE	0.77983	9.65	2	0.000924124
Q61191	Host cell factor 1 OS=Mus musculus GN=Hcfc1 PE=1 SV=2 - [HCFC1_MOUSE]	MOUSE	0.787046	1.97	14	0.878326
E9Q1V0	Hsc70-interacting protein (Fragment) OS=Mus musculus GN=St13 PE=2 SV=1 - [E9Q1V0_MOUSE]	MOUSE	0.787046	3.05	2	0.0048747
Q61081	Hsp90 co-chaperone Cdc37 OS=Mus musculus GN=Cdc37 PE=2 SV=1 - [CDC37_MOUSE]	MOUSE	0.787046	17.11	1	0.0340489
Q61425	Hydroxyacyl-coenzyme A dehydrogenase, mitochondrial OS=Mus musculus GN=Hadh PE=1 SV=2 - [HCDH_MOUSE]	MOUSE	0.787046	51.95	1	0.00429009
Q9JKR6	Hypoxia up-regulated protein 1 OS=Mus musculus GN=Hyou1 PE=1 SV=1 - [HYOU1_MOUSE]	MOUSE	0.787046	11.58	1	0.119081
Q9CR20	Immediate early response 3-interacting protein 1 OS=Mus musculus GN=Ier3ip1 PE=2 SV=1 - [IR3IP_MOUSE]	MOUSE	0.787046	23.19	1	0.0623226
P54987	Immune-responsive gene 1 protein OS=Mus musculus GN=Irg1 PE=2 SV=2 - [IRG1_MOUSE]	MOUSE	0.787046	6.64	2	0.0142763
D6RES6	Importin 4, isoform CRA_a OS=Mus musculus GN=Ipo4 PE=4 SV=1 - [D6RES6_MOUSE]	MOUSE	0.787046	4.47	1	0.0136455
Q4FJZ2	Importin subunit alpha OS=Mus musculus GN=Kpna6 PE=2 SV=1 - [Q4FJZ2_MOUSE]	MOUSE	0.787046	3.78	11	0.0586257
Q9EPL8	Importin-7 OS=Mus musculus GN=Ipo7 PE=1 SV=2 - [IPO7_MOUSE]	MOUSE	0.787046	22.6	1	0.0915031
Q6P4S8	Integrator complex subunit 1 OS=Mus musculus GN=Ints1 PE=1 SV=2 - [INT1_MOUSE]	MOUSE	0.787046	5.07	1	0.289667
D3YYP8	Integrin beta (Fragment) OS=Mus musculus GN=Itgb2 PE=2 SV=1 - [D3YYP8_MOUSE]	MOUSE	0.787046	12.96	1	0.140519
Q8K3X4	Interferon regulatory factor 2-binding protein-like OS=Mus musculus GN=Irf2bpl PE=1 SV=1 - [I2BPL_MOUSE]	MOUSE	0.794328	14.41	4	3.97e-08
F6Z6C6	Interferon regulatory factor 5 (Fragment) OS=Mus musculus GN=Irf5 PE=4 SV=1 - [F6Z6C6_MOUSE]	MOUSE	0.794328	15.29	2	0.0204388
Q9CXY6	Interleukin enhancer-binding factor 2 OS=Mus musculus GN=Ilf2 PE=1 SV=1 - [ILF2_MOUSE]	MOUSE	0.801678	21.57	1	0.0294213
Q9Z1X4	Interleukin enhancer-binding factor 3 OS=Mus musculus GN=Ilf3 PE=1 SV=2 - [ILF3_MOUSE]	MOUSE	0.801678	40.63	3	0.165072
A2AQA7	Intron-binding protein aquarius OS=Mus musculus GN=Aqr PE=2 SV=1 - [A2AQA7_MOUSE]	MOUSE	0.801678	6.29	1	0.0558767
P54071	Isocitrate dehydrogenase [NADP], mitochondrial OS=Mus musculus GN=Idh2 PE=1 SV=3 - [IDHP_MOUSE]	MOUSE	0.801678	8.56	2	0.0321453
Q91VA7	Isocitrate dehydrogenase 3 (NAD+) beta OS=Mus musculus GN=Idh3b PE=2 SV=1 - [Q91VA7_MOUSE]	MOUSE	0.801678	3.14	2	0.296477
Q9QZQ8	Core histone macro-H2A.1 OS=Mus musculus GN=H2afy - [H2AY_MOUSE]	MOUSE	0.801678	51.39	3	0.0321453
P10711	Transcription elongation factor A protein 1 OS=Mus musculus GN=Tcea1 - [TCEA1_MOUSE]	MOUSE	0.801678	4.11	1	0.296477
P15379	CD44 antigen OS=Mus musculus GN=Cd44 - [CD44_MOUSE]	MOUSE	0.801678	15.14	6	0.00417444
P68254	14-3-3 protein theta OS=Mus musculus GN=Ywhaq - [1433T_MOUSE]	MOUSE	0.801678	28.73	1	0.0671738
P62849	40S ribosomal protein S24 OS=Mus musculus GN=Rps24 - [RS24_MOUSE]	MOUSE	0.809096	18.72	4	6.52e-08
Q9DBR1	5'-3' exoribonuclease 2 OS=Mus musculus GN=Xrn2 - [XRN2_MOUSE]	MOUSE	0.809096	18.34	2	0.00417444
Q9WTP6	Adenylate kinase 2, mitochondrial OS=Mus musculus GN=Ak2 - [KAD2_MOUSE]	MOUSE	0.809096	10.56	3	1.7e-07
Q9QYC0	Alpha-adducin OS=Mus musculus GN=Add1 - [ADDA_MOUSE]	MOUSE	0.809096	40.93	1	0.0836209
O70133	ATP-dependent RNA helicase A OS=Mus musculus GN=Dhx9 - [DHX9_MOUSE]	MOUSE	0.809096	41.4	1	0.0939242
Q810A7	ATP-dependent RNA helicase DDX42 OS=Mus musculus GN=Ddx42 - [DDX42_MOUSE]	MOUSE	0.813389	17.99	2	0.0671738
Q8R149	BUD13 homolog OS=Mus musculus GN=Bud13 - [BUD13_MOUSE]	MOUSE	0.816582	11.01	3	2.97e-06
Q8BK63	Casein kinase I isoform alpha OS=Mus musculus GN=Csnk1a1 - [KC1A_MOUSE]	MOUSE	0.816582	23.89	2	5.88e-07
Q14B71	Cell division cycle-associated protein 2 OS=Mus musculus GN=Cdca2 - [CDCA2_MOUSE]	MOUSE	0.816582	35.35	2	0.0359125
P53996	Cellular nucleic acid-binding protein OS=Mus musculus GN=Cnbp - [CNBP_MOUSE]	MOUSE	0.816582	4.32	5	0.000136899
Q99KN9	Clathrin interactor 1 OS=Mus musculus GN=Clint1 - [EPN4_MOUSE]	MOUSE	0.816582	22.82	1	0.000120899
Q8BIQ5	Cleavage stimulation factor subunit 2 OS=Mus musculus GN=Cstf2 - [CSTF2_MOUSE]	MOUSE	0.816582	14.34	1	0.890905
P28659	CUGBP Elav-like family member 1 OS=Mus musculus GN=Celf1 - [CELF1_MOUSE]	MOUSE	0.816583	14.13	2	0.809299
Q14AX6	Cyclin-dependent kinase 12 OS=Mus musculus GN=Cdk12 - [CDK12_MOUSE]	MOUSE	0.819701	18.56	2	0.000349141
Q61462	Cytochrome b-245 light chain OS=Mus musculus GN=Cyba - [CY24A_MOUSE]	MOUSE	0.824138	28.91	59	0.00267213
Q8BJ03	Cytochrome c oxidase assembly protein COX15 homolog OS=Mus musculus GN=Cox15 - [COX15_MOUSE]	MOUSE	0.830268	9.17	2	0.00315789
Q9JII5	DAZ-associated protein 1 OS=Mus musculus GN=Dazap1 - [DAZP1_MOUSE]	MOUSE	0.831386	5.88	1	8.92e-05
Q9D2G2	Dihydrolipoyllysine-residue succinyltransferase component of 2-oxoglutarate dehydrogenase complex, mitochondrial OS=Mus musculus GN=Dlst - [ODO2_MOUSE]	MOUSE	0.831764	50.49	3	0.117119
P70388	DNA repair protein RAD50 OS=Mus musculus GN=Rad50 - [RAD50_MOUSE]	MOUSE	0.831764	18.35	4	0.0616439
Q3UIR3	E3 ubiquitin-protein ligase DTX3L OS=Mus musculus GN=Dtx3l - [DTX3L_MOUSE]	MOUSE	0.831764	25.96	10	0.000371678
P97868	E3 ubiquitin-protein ligase RBBP6 OS=Mus musculus GN=Rbbp6 - [RBBP6_MOUSE]	MOUSE	0.831764	7.08	2	0.00167715
Q8VDF2	E3 ubiquitin-protein ligase UHRF1 OS=Mus musculus GN=Uhrf1 - [UHRF1_MOUSE]	MOUSE	0.831764	10.56	1	0.00045324
P57776	Elongation factor 1-delta OS=Mus musculus GN=Eef1d - [EF1D_MOUSE]	MOUSE	0.831764	10.85	6	0.0903279
Q8BFR5	Elongation factor Tu, mitochondrial OS=Mus musculus GN=Tufm - [EFTU_MOUSE]	MOUSE	0.831764	8.18	38	0.0560175
O70503	Estradiol 17-beta-dehydrogenase 12 OS=Mus musculus GN=Hsd17b12 - [DHB12_MOUSE]	MOUSE	0.831764	4.14	1	0.000265337
Q8BJW6	Eukaryotic translation initiation factor 2A OS=Mus musculus GN=Eif2a - [EIF2A_MOUSE]	MOUSE	0.831764	10.81	3	0.0858475
Q62448	Eukaryotic translation initiation factor 4 gamma 2 OS=Mus musculus GN=Eif4g2 - [IF4G2_MOUSE]	MOUSE	0.831764	24.39	2	0.0991102
Q9DAA6	Exosome complex component CSL4 OS=Mus musculus GN=Exosc1 - [EXOS1_MOUSE]	MOUSE	0.833458	25.2	2	0.0241496
P47757	F-actin-capping protein subunit beta OS=Mus musculus GN=Capzb - [CAPZB_MOUSE]	MOUSE	0.835936	11.22	4	3.4e-05
P13020	Gelsolin OS=Mus musculus GN=Gsn - [GELS_MOUSE]	MOUSE	0.835947	2.63	7	0.0288942
P01895	H-2 class I histocompatibility antigen, alpha chain OS=Mus musculus GN=H2-D1 - [HA1Y_MOUSE]	MOUSE	0.836538	19.09	8	0.00511425
Q3UMU9	Hepatoma-derived growth factor-related protein 2 OS=Mus musculus GN=Hdgfrp2 - [HDGR2_MOUSE]	MOUSE	0.83946	6.14	1	0.015362
Q3TEA8	Heterochromatin protein 1-binding protein 3 OS=Mus musculus GN=Hp1bp3 - [HP1B3_MOUSE]	MOUSE	0.83946	3.26	4	0.00123139
Q7TMK9	Heterogeneous nuclear ribonucleoprotein Q OS=Mus musculus GN=Syncrip - [HNRPQ_MOUSE]	MOUSE	0.83946	20.09	9	0.00679637
Q8BKC5	Importin-5 OS=Mus musculus GN=Ipo5 - [IPO5_MOUSE]	MOUSE	0.84233	1.06	12	0.0290354
P05555	Integrin alpha-M OS=Mus musculus GN=Itgam - [ITAM_MOUSE]	MOUSE	0.84343	0.77	1	0.0165433
P15092	Interferon-activable protein 204 OS=Mus musculus GN=Ifi204 - [IFI4_MOUSE]	MOUSE	0.847227	1.25	3	0.385198
Q9JL16	Interferon-stimulated gene 20 kDa protein OS=Mus musculus GN=Isg20 - [ISG20_MOUSE]	MOUSE	0.847227	3.84	1	0.00197382
P25085	Interleukin-1 receptor antagonist protein OS=Mus musculus GN=Il1rn - [IL1RA_MOUSE]	MOUSE	0.847227	4.14	2	0.0197045
Q9D6R2	Isocitrate dehydrogenase [NAD] subunit alpha, mitochondrial OS=Mus musculus GN=Idh3a - [IDH3A_MOUSE]	MOUSE	0.847227	13.08	2	0.014787
Q9D0L8	mRNA cap guanine-N7 methyltransferase OS=Mus musculus GN=Rnmt - [MCES_MOUSE]	MOUSE	0.847227	3.32	1	0.00511592
Q9DCN2	NADH-cytochrome b5 reductase 3 OS=Mus musculus GN=Cyb5r3 - [NB5R3_MOUSE]	MOUSE	0.847227	3.87	1	0.00348753
Q8BWZ3	N-alpha-acetyltransferase 25, NatB auxiliary subunit OS=Mus musculus GN=Naa25 - [NAA25_MOUSE]	MOUSE	0.847227	6.19	41	0.0142352
Q6KCD5	Nipped-B-like protein OS=Mus musculus GN=Nipbl - [NIPBL_MOUSE]	MOUSE	0.847227	31.48	1	0.00146342
Q9CZ44	NSFL1 cofactor p47 OS=Mus musculus GN=Nsfl1c - [NSF1C_MOUSE]	MOUSE	0.847228	30.66	1	0.00342351
Q9CZ30	Obg-like ATPase 1 OS=Mus musculus GN=Ola1 - [OLA1_MOUSE]	MOUSE	0.847383	10.77	1	0.00065221
A6H5X4	PHD finger protein 11 OS=Mus musculus GN=Phf11 - [PHF11_MOUSE]	MOUSE	0.855067	13.03	6	0.00348832
Q7M6Y3	Phosphatidylinositol-binding clathrin assembly protein OS=Mus musculus GN=Picalm - [PICAL_MOUSE]	MOUSE	0.855067	4.86	4	0.239817
Q8BG07	Phospholipase D4 OS=Mus musculus GN=Pld4 - [PLD4_MOUSE]	MOUSE	0.855067	11.06	2	0.939149
Q2EMV9	Poly [ADP-ribose] polymerase 14 OS=Mus musculus GN=Parp14 - [PAR14_MOUSE]	MOUSE	0.855067	4.43	16	7.81e-06
Q61990	Poly(rC)-binding protein 2 OS=Mus musculus GN=Pcbp2 - [PCBP2_MOUSE]	MOUSE	0.855067	5.96	1	0.107148
Q8CCS6	Polyadenylate-binding protein 2 OS=Mus musculus GN=Pabpn1 - [PABP2_MOUSE]	MOUSE	0.855067	31.58	1	0.0119258
Q9R1C7	Pre-mRNA-processing factor 40 homolog A OS=Mus musculus GN=Prpf40a - [PR40A_MOUSE]	MOUSE	0.855067	3.31	3	0.0129833
Q921N6	Probable ATP-dependent RNA helicase DDX27 OS=Mus musculus GN=Ddx27 - [DDX27_MOUSE]	MOUSE	0.855067	29.22	1	0.000185075
Q9WU78	Programmed cell death 6-interacting protein OS=Mus musculus GN=Pdcd6ip - [PDC6I_MOUSE]	MOUSE	0.855067	11.54	1	0.012819
Q9JIF0	Protein arginine N-methyltransferase 1 OS=Mus musculus GN=Prmt1 - [ANM1_MOUSE]	MOUSE	0.858925	8.66	4	0.00472081
Q9DAU1	Protein canopy homolog 3 OS=Mus musculus GN=Cnpy3 - [CNPY3_MOUSE]	MOUSE	0.862978	9.91	8	0.277104
Q4VAA2	Protein CDV3 OS=Mus musculus GN=Cdv3 - [CDV3_MOUSE]	MOUSE	0.862978	1.9	2	0.00345494
Q3TZ89	Protein transport protein Sec31B OS=Mus musculus GN=Sec31b - [SC31B_MOUSE]	MOUSE	0.862978	16.8	2	0.00625824
Q6NXI6	Regulation of nuclear pre-mRNA domain-containing protein 2 OS=Mus musculus GN=Rprd2 - [RPRD2_MOUSE]	MOUSE	0.862978	9.51	1	0.00177629
A2BE28	Ribosomal biogenesis protein LAS1L OS=Mus musculus GN=Las1l - [LAS1L_MOUSE]	MOUSE	0.862978	2.8	1	0.164912
Q9CY97	RNA polymerase II subunit A C-terminal domain phosphatase SSU72 OS=Mus musculus GN=Ssu72 - [SSU72_MOUSE]	MOUSE	0.862979	3.69	1	0.000429558
Q62018	RNA polymerase-associated protein CTR9 homolog OS=Mus musculus GN=Ctr9 - [CTR9_MOUSE]	MOUSE	0.862979	3.83	2	0.0138321
Q9WV02	RNA-binding motif protein, X chromosome OS=Mus musculus GN=Rbmx - [RBMX_MOUSE]	MOUSE	0.862979	21.18	2	0.165352
Q99KG3	RNA-binding protein 10 OS=Mus musculus GN=Rbm10 - [RBM10_MOUSE]	MOUSE	0.862979	7.33	11	0.0143676
Q9CWZ3	RNA-binding protein 8A OS=Mus musculus GN=Rbm8a - [RBM8A_MOUSE]	MOUSE	0.862979	16.47	36	0.0182064
Q8CH25	SAFB-like transcription modulator OS=Mus musculus GN=Sltm - [SLTM_MOUSE]	MOUSE	0.870963	10.17	8	0.0932849
Q8C650	Septin-10 OS=Mus musculus GN=Sept10 - [SEP10_MOUSE]	MOUSE	0.870963	1.19	1	0.0126521
Q80UG5	Septin-9 OS=Mus musculus GN=Sept9 - [SEPT9_MOUSE]	MOUSE	0.870964	17.07	1	0.642144
Q80X41	Serine/threonine-protein kinase VRK1 OS=Mus musculus GN=Vrk1 - [VRK1_MOUSE]	MOUSE	0.870964	4.55	1	0.0103319
Q80W00	Serine/threonine-protein phosphatase 1 regulatory subunit 10 OS=Mus musculus GN=Ppp1r10 - [PP1RA_MOUSE]	MOUSE	0.870964	11.11	5	0.405681
P16546	Spectrin alpha chain, non-erythrocytic 1 OS=Mus musculus GN=Sptan1 - [SPTN1_MOUSE]	MOUSE	0.870964	20.4	4	0.101528
Q9Z2I8	Succinyl-CoA ligase [GDP-forming] subunit beta, mitochondrial OS=Mus musculus GN=Suclg2 - [SUCB2_MOUSE]	MOUSE	0.879022	4	3	0.465546
Q6PDG5	SWI/SNF complex subunit SMARCC2 OS=Mus musculus GN=Smarcc2 - [SMRC2_MOUSE]	MOUSE	0.879022	2.32	5	0.288806
Q99JR8	SWI/SNF-related matrix-associated actin-dependent regulator of chromatin subfamily D member 2 OS=Mus musculus GN=Smarcd2 - [SMRD2_MOUSE]	MOUSE	0.879022	1.71	3	0.000784551
Q6PR54	Telomere-associated protein RIF1 OS=Mus musculus GN=Rif1 - [RIF1_MOUSE]	MOUSE	0.879022	7.36		0.102705
Q7TMY4	THO complex subunit 7 homolog OS=Mus musculus GN=Thoc7 - [THOC7_MOUSE]	MOUSE	0.879023	29.18	1	0.200027
O55201	Transcription elongation factor SPT5 OS=Mus musculus GN=Supt5h - [SPT5H_MOUSE]	MOUSE	0.879023	8.74	4	0.305936
Q8CGF7	Transcription elongation regulator 1 OS=Mus musculus GN=Tcerg1 - [TCRG1_MOUSE]	MOUSE	0.879023	8.47	1	0.810781
Q64152	Transcription factor BTF3 OS=Mus musculus GN=Btf3 - [BTF3_MOUSE]	MOUSE	0.817302	15.2	8	1.97e-05
Q8VHR5	Transcriptional repressor p66-beta OS=Mus musculus GN=Gatad2b - [P66B_MOUSE]	MOUSE	0.879587	21.43	5	0.272342
Q9DCF9	Translocon-associated protein subunit gamma OS=Mus musculus GN=Ssr3 - [SSRG_MOUSE]	MOUSE	0.879713	20.96	1	0.00596
Q9D1D4	Transmembrane emp24 domain-containing protein 10 OS=Mus musculus GN=Tmed10 - [TMEDA_MOUSE]	MOUSE	0.884032	1.78	2	0.362318
P21107	Tropomyosin alpha-3 chain OS=Mus musculus GN=Tpm3 - [TPM3_MOUSE]	MOUSE	0.886225	8.77	1	0.00616276
P32921	Tryptophan--tRNA ligase, cytoplasmic OS=Mus musculus GN=Wars - [SYWC_MOUSE]	MOUSE	0.886488	1.65	2	0.119356
P70399	Tumor suppressor p53-binding protein 1 OS=Mus musculus GN=Tp53bp1 - [TP53B_MOUSE]	MOUSE	0.887156	6.65	1	0.908207
Q9Z0P5	Twinfilin-2 OS=Mus musculus GN=Twf2 - [TWF2_MOUSE]	MOUSE	0.887156	20.46	6	0.104289
P25911	Tyrosine-protein kinase Lyn OS=Mus musculus GN=Lyn - [LYN_MOUSE]	MOUSE	0.887156	3.28	3	0.307427
Q8CCF0	U4/U6 small nuclear ribonucleoprotein Prp31 OS=Mus musculus GN=Prpf31 - [PRP31_MOUSE]	MOUSE	0.887156	1.64	1	0.790887
Q9WUP7	Ubiquitin carboxyl-terminal hydrolase isozyme L5 OS=Mus musculus GN=Uchl5 - [UCHL5_MOUSE]	MOUSE	0.887156	24.44	5	0.00215726
Q80X50	Ubiquitin-associated protein 2-like OS=Mus musculus GN=Ubap2l - [UBP2L_MOUSE]	MOUSE	0.887156	4.42	1	0.0165395
P35456	Urokinase plasminogen activator surface receptor OS=Mus musculus GN=Plaur - [UPAR_MOUSE]	MOUSE	0.887991	9.43	4	0.0201569
Q5SSL4	Active breakpoint cluster region-related protein OS=Mus musculus GN=Abr - [ABR_MOUSE]	MOUSE	0.894328	5.9	7	0.00475948
P60840	Alpha-endosulfine OS=Mus musculus GN=Ensa - [ENSA_MOUSE]	MOUSE	0.894328	5.15	14	0.631344
Q8K2K6	Arf-GAP domain and FG repeat-containing protein 1 OS=Mus musculus GN=Agfg1 - [AGFG1_MOUSE]	MOUSE	0.894328	6.83	1	0.43398
A2BH40	AT-rich interactive domain-containing protein 1A OS=Mus musculus GN=Arid1a - [ARI1A_MOUSE]	MOUSE	0.894328	1.39	1	0.0152819
Q8CH18	Cell division cycle and apoptosis regulator protein 1 OS=Mus musculus GN=Ccar1 - [CCAR1_MOUSE]	MOUSE	0.895365	2.19	2	0.0584282
Q62418	Drebrin-like protein OS=Mus musculus GN=Dbnl - [DBNL_MOUSE]	MOUSE	0.895365	6.06	1	0.00986908
Q60902	Epidermal growth factor receptor substrate 15-like 1 OS=Mus musculus GN=Eps15l1 - [EP15R_MOUSE]	MOUSE	0.895365	5.56	6	9.45e-05
Q60668	Heterogeneous nuclear ribonucleoprotein D0 OS=Mus musculus GN=Hnrnpd - [HNRPD_MOUSE]	MOUSE	0.895365	8.92	3	0.806867
O88569	Heterogeneous nuclear ribonucleoproteins A2/B1 OS=Mus musculus GN=Hnrnpa2b1 - [ROA2_MOUSE]	MOUSE	0.895365	12.56	4	0.088129
Q8CIM8	of Integrator complex subunit 4 OS=Mus musculus GN=Ints4 - [INT4_MOUSE]	MOUSE	0.895365	5.86	2	0.110134
Q3TBD2	Minor histocompatibility protein HA-1 OS=Mus musculus GN=Hmha1 - [HMHA1_MOUSE]	MOUSE	0.895365	0.98	2	0.00631062
Q8C854	Myelin expression factor 2 OS=Mus musculus GN=Myef2 - [MYEF2_MOUSE]	MOUSE	0.895365	36.56	2	0.485749
Q69ZN7	Myoferlin OS=Mus musculus GN=Myof - [MYOF_MOUSE]	MOUSE	0.895365	9.25	2	0.185332
Q8CEC0	Nuclear pore complex protein Nup88 OS=Mus musculus GN=Nup88 - [NUP88_MOUSE]	MOUSE	0.895365	2.41	6	0.0138321
Q9CY58	Plasminogen activator inhibitor 1 RNA-binding protein OS=Mus musculus GN=Serbp1 - [PAIRB_MOUSE]	MOUSE	0.903649	3.08	13	0.00679637
Q8CAS9	Poly [ADP-ribose] polymerase 9 OS=Mus musculus GN=Parp9 - [PARP9_MOUSE]	MOUSE	0.903649	8.11	1	0.137858
Q3UEB3	Poly(U)-binding-splicing factor PUF60 OS=Mus musculus GN=Puf60 - [PUF60_MOUSE]	MOUSE	0.903649	16.15	17	0.692534
Q3TZX8	Polynucleotide 5'-hydroxyl-kinase NOL9 OS=Mus musculus GN=Nol9 - [NOL9_MOUSE]	MOUSE	0.90365	12.58	1	0.00414441
Q61210	Rho guanine nucleotide exchange factor 1 OS=Mus musculus GN=Arhgef1 - [ARHG1_MOUSE]	MOUSE	0.90365	12.71	1	0.0547861
Q8C1B7	Septin-11 OS=Mus musculus GN=Sept11 - [SEP11_MOUSE]	MOUSE	0.904893	0.7	5	0.0811628
Q8BTI8	Serine/arginine repetitive matrix protein 2 OS=Mus musculus GN=Srrm2 - [SRRM2_MOUSE]	MOUSE	0.908005	2.32	2	0.00542307
Q6PDM2	Serine/arginine-rich splicing factor 1 OS=Mus musculus GN=Srsf1 - [SRSF1_MOUSE]	MOUSE	0.910441	11.99	4	0.10316
Q8BL97	Serine/arginine-rich splicing factor 7 OS=Mus musculus GN=Srsf7 - [SRSF7_MOUSE]	MOUSE	0.91201	6.59	3	0.503376
Q8BRG8	Transmembrane protein 209 OS=Mus musculus GN=Tmem209 - [TM209_MOUSE]	MOUSE	0.912011	28.72	11	0.0152819
Q6NV83	U2 snRNP-associated SURP motif-containing protein OS=Mus musculus GN=U2surp - [SR140_MOUSE]	MOUSE	0.912011	1.29	3	0.00986908
Q6A4J8	Ubiquitin carboxyl-terminal hydrolase 7 OS=Mus musculus GN=Usp7 - [UBP7_MOUSE]	MOUSE	0.912011	10.98	3	0.130503
Q9Z1Z0	General vesicular transport factor p115 OS=Mus musculus GN=Uso1 - [USO1_MOUSE]	MOUSE	0.912011	1.38	1	0.953471
Q6ZWR6	Nesprin-1 OS=Mus musculus GN=Syne1 - [SYNE1_MOUSE]	MOUSE	0.919296	4.92	1	0.0390637
P97300	Neuroplastin OS=Mus musculus GN=Nptn - [NPTN_MOUSE]	MOUSE	0.92045	25.75	2	0.00264297
Q7M6Y3	Phosphatidylinositol-binding clathrin assembly protein OS=Mus musculus GN=Picalm - [PICAL_MOUSE]	MOUSE	0.92045	10.1	5	0.0999482
Q9WTI7	Unconventional myosin-Ic OS=Mus musculus GN=Myo1c - [MYO1C_MOUSE]	MOUSE	0.92045	8.24	1	0.0738194
Q8CBW3	Abl interactor 1 OS=Mus musculus GN=Abi1 - [ABI1_MOUSE]	MOUSE	0.92045	0.49	1	0.143815
Q9CY57	Chromatin target of PRMT1 protein OS=Mus musculus GN=Chtop - [CHTOP_MOUSE]	MOUSE	0.92045	3.65	1	0.00251874
Q61464	Zinc finger protein 638 OS=Mus musculus GN=Znf638 - [ZN638_MOUSE]	MOUSE	0.923092	6.55	1	0.0518665
P51125	Calpastatin OS=Mus musculus GN=Cast - [ICAL_MOUSE]	MOUSE	0.924372	6.2	6	0.0167385
Q9Z0H4	CUGBP Elav-like family member 2 OS=Mus musculus GN=Celf2 - [CELF2_MOUSE]	MOUSE	0.928966	2.84	3	0.00047077
P17426	AP-2 complex subunit alpha-1 OS=Mus musculus GN=Ap2a1 - [AP2A1_MOUSE]	MOUSE	0.928966	10.22	5	0.214639
Q9Z0H3	SWI/SNF-related matrix-associated actin-dependent regulator of chromatin subfamily B member 1 OS=Mus musculus GN=Smarcb1 - [SNF5_MOUSE]	MOUSE	0.928966	1.69	7	1.7e-06
P21619	Lamin-B2 OS=Mus musculus GN=Lmnb2 - [LMNB2_MOUSE]	MOUSE	0.928966	8.9	29	0.000110443
Q99MR6	Serrate RNA effector molecule homolog OS=Mus musculus GN=Srrt - [SRRT_MOUSE]	MOUSE	0.928966	41.36	1	0.0360539
Q9Z204	Heterogeneous nuclear ribonucleoproteins C1/C2 OS=Mus musculus GN=Hnrnpc - [HNRPC_MOUSE]	MOUSE	0.928966	6.21	2	0.00213139
P97807	Fumarate hydratase, mitochondrial OS=Mus musculus GN=Fh - [FUMH_MOUSE]	MOUSE	0.928966	15.46	1	0.101273
P99029	Cytoplasmic+peroxisomal of Peroxiredoxin-5, mitochondrial OS=Mus musculus GN=Prdx5 - [PRDX5_MOUSE]	MOUSE	0.928967	7.82	14	0.171937
Q61029	Lamina-associated polypeptide 2, isoforms beta/delta/epsilon/gamma OS=Mus musculus GN=Tmpo - [LAP2B_MOUSE]	MOUSE	0.929296	18.09	1	0.000118728
P17095	HMG-Y of High mobility group protein HMG-I/HMG-Y OS=Mus musculus GN=Hmga1 - [HMGA1_MOUSE]	MOUSE	0.937562	51.61	2	0.0837276
Q61699	HSP105-beta of Heat shock protein 105 kDa OS=Mus musculus GN=Hsph1 - [HS105_MOUSE]	MOUSE	0.937562	2.74	5	0.00264297
Q03267	I of DNA-binding protein Ikaros OS=Mus musculus GN=Ikzf1 - [IKZF1_MOUSE]	MOUSE	0.937562	2.47	1	0.00309388
P30204	II of Macrophage scavenger receptor types I and II OS=Mus musculus GN=Msr1 - [MSRE_MOUSE]	MOUSE	0.937562	4.9	1	0.0613134
P52480	Pyruvate kinase isozymes M1/M2 OS=Mus musculus GN=Pkm - [KPYM_MOUSE]	MOUSE	0.937562	2.85	3	0.000135549
Q9QXS1	PLEC-1H of Plectin OS=Mus musculus GN=Plec - [PLEC_MOUSE]	MOUSE	0.937562	2.64	6	0.000402816
P32020	SCP2 of Non-specific lipid-transfer protein OS=Mus musculus GN=Scp2 - [NLTP_MOUSE]	MOUSE	0.937562	4.27	1	0.217064
Q9CQV8	14-3-3 protein beta/alpha OS=Mus musculus GN=Ywhab - [1433B_MOUSE]	MOUSE	0.937562	1.87	1	5.62e-06
Q9Z110	Delta-1-pyrroline-5-carboxylate synthase OS=Mus musculus GN=Aldh18a1 - [P5CS_MOUSE]	MOUSE	0.937801	7.21	1	0.143815
Q9WUK2	Eukaryotic translation initiation factor 4H OS=Mus musculus GN=Eif4h - [IF4H_MOUSE]	MOUSE	0.945644	2.03	9	0.600001
Q9QUJ7	Long-chain-fatty-acid--CoA ligase 4 OS=Mus musculus GN=Acsl4 - [ACSL4_MOUSE]	MOUSE	0.946237	31.94	2	0.19598
P84104	Serine/arginine-rich splicing factor 3 OS=Mus musculus GN=Srsf3 - [SRSF3_MOUSE]	MOUSE	0.946237	4.34	8	5.07e-06
Q60749	KH domain-containing, RNA-binding, signal transduction-associated protein 1 OS=Mus musculus GN=Khdrbs1 PE=1 SV=2 - [KHDR1_MOUSE]	MOUSE	0.946237	0.97	2	0.0112127
P97329	Kinesin-like protein KIF20A OS=Mus musculus GN=Kif20a PE=2 SV=1 - [KI20A_MOUSE]	MOUSE	0.946237	13.01	3	0.00170641
Q61033	Lamina-associated polypeptide 2, isoforms alpha/zeta OS=Mus musculus GN=Tmpo PE=1 SV=4 - [LAP2A_MOUSE]	MOUSE	0.946237	21.06	5	0.279337
Q3U9G9	Lamin-B receptor OS=Mus musculus GN=Lbr PE=1 SV=2 - [LBR_MOUSE]	MOUSE	0.946237	2.33	1	0.0642696
P14733	Lamin-B1 OS=Mus musculus GN=Lmnb1 PE=1 SV=3 - [LMNB1_MOUSE]	MOUSE	0.946566	43.79	5	0.618288
O89017	Legumain OS=Mus musculus GN=Lgmn PE=1 SV=1 - [LGMN_MOUSE]	MOUSE	0.954229	63.79	2	0.0149299
Q9Z2I0	LETM1 and EF-hand domain-containing protein 1, mitochondrial OS=Mus musculus GN=Letm1 PE=2 SV=1 - [LETM1_MOUSE]	MOUSE	0.954992	9.42	9	0.0669884
Q6PB66	Leucine-rich PPR motif-containing protein, mitochondrial OS=Mus musculus GN=Lrpprc PE=1 SV=2 - [LPPRC_MOUSE]	MOUSE	0.954992	2.23	53	0.396325
Q3UZ39	Leucine-rich repeat flightless-interacting protein 1 OS=Mus musculus GN=Lrrfip1 PE=1 SV=2 - [LRRF1_MOUSE]	MOUSE	0.954993	15.57	1	0.00999824
Q8BMJ2	Leucine--tRNA ligase, cytoplasmic OS=Mus musculus GN=Lars PE=2 SV=2 - [SYLC_MOUSE]	MOUSE	0.954993	4.45	7	0.346578
A2A6G9	LIM and SH3 domain protein 1 (Fragment) OS=Mus musculus GN=Lasp1 PE=2 SV=1 - [A2A6G9_MOUSE]	MOUSE	0.954993	5.12	1	0.182006
Q8BGB5	LIM domain-containing protein 2 OS=Mus musculus GN=Limd2 PE=2 SV=1 - [LIMD2_MOUSE]	MOUSE	0.954993	9.84	1	2.45e-05
P53395	Lipoamide acyltransferase component of branched-chain alpha-keto acid dehydrogenase complex, mitochondrial OS=Mus musculus GN=Dbt PE=2 SV=2 - [ODB2_MOUSE]	MOUSE	0.954993	1.92	2	0.0158073
P11152	Lipoprotein lipase OS=Mus musculus GN=Lpl PE=1 SV=3 - [LIPL_MOUSE]	MOUSE	0.963829	21.24	2	0.0298218
P06151	L-lactate dehydrogenase A chain OS=Mus musculus GN=Ldha PE=1 SV=3 - [LDHA_MOUSE]	MOUSE	0.963829	5.42	1	0.434291
Q8CGK3	Lon protease homolog, mitochondrial OS=Mus musculus GN=Lonp1 PE=1 SV=2 - [LONM_MOUSE]	MOUSE	0.963829	1.9	1	0.109354
P51174	Long-chain specific acyl-CoA dehydrogenase, mitochondrial OS=Mus musculus GN=Acadl PE=2 SV=2 - [ACADL_MOUSE]	MOUSE	0.963829	19.06	7	0.641087
Q5SUF2	Luc7-like protein 3 OS=Mus musculus GN=Luc7l3 PE=1 SV=1 - [LC7L3_MOUSE]	MOUSE	0.970363	5.26	3	0.109144
P32067	Lupus La protein homolog OS=Mus musculus GN=Ssb PE=2 SV=1 - [LA_MOUSE]	MOUSE	0.972747	32.65	1	0.0590415
Q60787	Lymphocyte cytosolic protein 2 OS=Mus musculus GN=Lcp2 PE=1 SV=2 - [LCP2_MOUSE]	MOUSE	0.972747	24.2	1	0.566242
A2A6J4	Lymphocyte-specific protein 1 OS=Mus musculus GN=Lsp1 PE=2 SV=1 - [A2A6J4_MOUSE]	MOUSE	0.972747	2.36	5	0.000114735
F6Z4I3	Lysine-specific histone demethylase 1A (Fragment) OS=Mus musculus GN=Kdm1a PE=4 SV=1 - [F6Z4I3_MOUSE]	MOUSE	0.972747	3.65	2	0.0153416
Q99MN1	Lysine--tRNA ligase OS=Mus musculus GN=Kars PE=1 SV=1 - [SYK_MOUSE]	MOUSE	0.972747	1.83	2	0.149954
A2A5J9	Lysosomal protective protein (Fragment) OS=Mus musculus GN=Ctsa PE=2 SV=1 - [A2A5J9_MOUSE]	MOUSE	0.972747	6.09	9	0.0323676
F6SPQ1	Lysosomal thioesterase PPT2 (Fragment) OS=Mus musculus GN=Ppt2 PE=4 SV=1 - [F6SPQ1_MOUSE]	MOUSE	0.972747	4.25	1	0.0030382
P11438	Lysosome-associated membrane glycoprotein 1 OS=Mus musculus GN=Lamp1 PE=1 SV=2 - [LAMP1_MOUSE]	MOUSE	0.972747	0.07	2	0.145524
P17897	Lysozyme C-1 OS=Mus musculus GN=Lyz1 PE=1 SV=1 - [LYZ1_MOUSE]	MOUSE	0.972748	8.77	12	0.0035778
P34884	Macrophage migration inhibitory factor OS=Mus musculus GN=Mif PE=1 SV=2 - [MIF_MOUSE]	MOUSE	0.972748	13.11	1	0.0106473
P14152	Malate dehydrogenase, cytoplasmic OS=Mus musculus GN=Mdh1 PE=1 SV=3 - [MDHC_MOUSE]	MOUSE	0.981748	3.01	12	0.16227
P08249	Malate dehydrogenase, mitochondrial OS=Mus musculus GN=Mdh2 PE=1 SV=3 - [MDHM_MOUSE]	MOUSE	0.981748	4.12	2	0.0338788
Q9DB27	Malignant T-cell-amplified sequence 1 OS=Mus musculus GN=Mcts1 PE=2 SV=1 - [MCTS1_MOUSE]	MOUSE	0.981748	23.73	1	0.159585
P28667	MARCKS-related protein OS=Mus musculus GN=Marcksl1 PE=1 SV=2 - [MRP_MOUSE]	MOUSE	0.981748	3.87	6	0.211647
Q8K310	Matrin-3 OS=Mus musculus GN=Matr3 PE=1 SV=1 - [MATR3_MOUSE]	MOUSE	0.981748	6.67	1	0.146649
Q8C4Y1	Max protein OS=Mus musculus GN=Max PE=2 SV=1 - [Q8C4Y1_MOUSE]	MOUSE	0.981748	15.91	1	0.0667769
O08789	Max-binding protein MNT OS=Mus musculus GN=Mnt PE=2 SV=2 - [MNT_MOUSE]	MOUSE	0.981748	9.42	3	0.137539
D3Z637	MCG10134, isoform CRA_c OS=Mus musculus GN=Tpd52 PE=4 SV=1 - [D3Z637_MOUSE]	MOUSE	0.981748	15.43	1	0.231796
J3QPX3	MCG1125 OS=Mus musculus GN=Gm9790 PE=4 SV=1 - [J3QPX3_MOUSE]	MOUSE	0.981748	5.49	1	0.0019381
G3UWG1	MCG115977 OS=Mus musculus GN=Gm10108 PE=3 SV=1 - [G3UWG1_MOUSE]	MOUSE	0.990832	16.78	6	8.75e-05
A2AJ72	MCG130458 OS=Mus musculus GN=Fubp3 PE=4 SV=1 - [A2AJ72_MOUSE]	MOUSE	0.990832	29	3	0.00142411
Q8BGJ5	MCG13402, isoform CRA_a OS=Mus musculus GN=Ptbp1 PE=2 SV=1 - [Q8BGJ5_MOUSE]	MOUSE	0.990832	8.99	1	5.78e-05
G3X926	MCG1407, isoform CRA_a OS=Mus musculus GN=Rpf2 PE=4 SV=1 - [G3X926_MOUSE]	MOUSE	0.990832	24.69	15	0.00353549
D3YVE6	MCG18601 OS=Mus musculus GN=Rpl7a-ps10 PE=4 SV=1 - [D3YVE6_MOUSE]	MOUSE	0.990832	31.31	1	0.00043154
D3YX47	MCG20932 OS=Mus musculus GN=Rpl21-ps6 PE=4 SV=1 - [D3YX47_MOUSE]	MOUSE	0.990832	34.38	8	0.0099825
B9EJ54	MCG21756, isoform CRA_b OS=Mus musculus GN=Nup205 PE=2 SV=1 - [B9EJ54_MOUSE]	MOUSE	0.990832	6.14	2	0.0680976
G3UW42	MCG49030 OS=Mus musculus GN=Gm6900 PE=4 SV=1 - [G3UW42_MOUSE]	MOUSE	0.990832	3.82	1	0.270968
G3X9L6	MCG55033 OS=Mus musculus GN=Gm10250 PE=4 SV=1 - [G3X9L6_MOUSE]	MOUSE	0.990832	4.52	8	0.00102227
D3YVR9	MCG7316, isoform CRA_b OS=Mus musculus GN=1110004F10Rik PE=4 SV=1 - [D3YVR9_MOUSE]	MOUSE	0.990832	61.21	4	0.0637966
E9QL13	MCG8382, isoform CRA_c OS=Mus musculus GN=Rbm14 PE=4 SV=2 - [E9QL13_MOUSE]	MOUSE	0.990868	17.1	3	0.0010546
Q5PSV9	Mediator of DNA damage checkpoint protein 1 OS=Mus musculus GN=Mdc1 PE=1 SV=1 - [MDC1_MOUSE]	MOUSE	1	13.29	2	0.000756996
Q9CZB6	Mediator of RNA polymerase II transcription subunit 7 OS=Mus musculus GN=Med7 PE=2 SV=2 - [MED7_MOUSE]	MOUSE	1	20.9	4	0.0325325
Q80UU9	Membrane-associated progesterone receptor component 2 OS=Mus musculus GN=Pgrmc2 PE=1 SV=2 - [PGRC2_MOUSE]	MOUSE	1.00925	10.34	2	0.0905897
P02802	Metallothionein-1 OS=Mus musculus GN=Mt1 PE=1 SV=1 - [MT1_MOUSE]	MOUSE	1.00925	7.89	1	0.178764
Q9R190	Metastasis-associated protein MTA2 OS=Mus musculus GN=Mta2 PE=1 SV=1 - [MTA2_MOUSE]	MOUSE	1.00925	7.16	3	0.00115594
H3BLE1	Metastasis-associated protein MTA3 (Fragment) OS=Mus musculus GN=Mta3 PE=2 SV=1 - [H3BLE1_MOUSE]	MOUSE	1.00925	20.16	3	0.0782944
P48377	MHC class II regulatory factor RFX1 OS=Mus musculus GN=Rfx1 PE=2 SV=2 - [RFX1_MOUSE]	MOUSE	1.00925	21.44	10	0.116292
F6Q750	Microtubule-actin cross-linking factor 1 (Fragment) OS=Mus musculus GN=Macf1 PE=2 SV=1 - [F6Q750_MOUSE]	MOUSE	1.00925	1.69	1	0.000102291
E9QPW8	Microtubule-associated protein OS=Mus musculus GN=Map4 PE=2 SV=2 - [E9QPW8_MOUSE]	MOUSE	1.00925	33.19	1	0.0429466
A2ANY6	Midasin OS=Mus musculus GN=Mdn1 PE=2 SV=1 - [A2ANY6_MOUSE]	MOUSE	1.00925	8.31	3	0.106966
P62075	Mitochondrial import inner membrane translocase subunit Tim13 OS=Mus musculus GN=Timm13 PE=1 SV=1 - [TIM13_MOUSE]	MOUSE	1.01372	36.73	1	0.00864456
Q9CYG7	Mitochondrial import receptor subunit TOM34 OS=Mus musculus GN=Tomm34 PE=2 SV=1 - [TOM34_MOUSE]	MOUSE	1.01859	2.76	1	0.00266221
Q3TZK4	Mitochondrial inner membrane protein (Fragment) OS=Mus musculus GN=Immt PE=2 SV=1 - [Q3TZK4_MOUSE]	MOUSE	1.01859	1.63	9	0.0149299
Q9WVA3	Mitotic checkpoint protein BUB3 OS=Mus musculus GN=Bub3 PE=2 SV=2 - [BUB3_MOUSE]	MOUSE	1.01859	8.92	1	0.231796
P10404	MLV-related proviral Env polyprotein OS=Mus musculus PE=2 SV=3 - [ENV1_MOUSE]	MOUSE	1.01859	2.21	2	0.059042
P26041	Moesin OS=Mus musculus GN=Msn PE=1 SV=3 - [MOES_MOUSE]	MOUSE	1.01859	20.93	2	0.000527582
P53986	Monocarboxylate transporter 1 OS=Mus musculus GN=Slc16a1 PE=1 SV=1 - [MOT1_MOUSE]	MOUSE	1.01859	13.28	2	0.045602
P10810	Monocyte differentiation antigen CD14 OS=Mus musculus GN=Cd14 PE=1 SV=1 - [CD14_MOUSE]	MOUSE	1.01859	5.19	2	3.32e-05
Q3V3R1	Monofunctional C1-tetrahydrofolate synthase, mitochondrial OS=Mus musculus GN=Mthfd1l PE=1 SV=2 - [C1TM_MOUSE]	MOUSE	1.01859	6.12	3	0.00664471
A2ASC6	mRNA export factor (Fragment) OS=Mus musculus GN=Rae1 PE=2 SV=1 - [A2ASC6_MOUSE]	MOUSE	1.01859	4.43	1	0.335423
Q9DCL9	Multifunctional protein ADE2 OS=Mus musculus GN=Paics PE=1 SV=4 - [PUR6_MOUSE]	MOUSE	1.01995	7.21	24	0.856442
Q9JKP5	Muscleblind-like protein 1 OS=Mus musculus GN=Mbnl1 PE=1 SV=1 - [MBNL1_MOUSE]	MOUSE	1.01995	10.19	1	0.00130162
Q7TPV4	Myb-binding protein 1A OS=Mus musculus GN=Mybbp1a PE=1 SV=2 - [MBB1A_MOUSE]	MOUSE	1.02802	20.96	1	0.00277223
D0QMC3	Myeloid cell nuclear differentiation antigen-like protein OS=Mus musculus GN=Mndal PE=2 SV=1 - [MNDAL_MOUSE]	MOUSE	1.02802	6.57	9	0.682579
Q60605	Myosin light polypeptide 6 OS=Mus musculus GN=Myl6 PE=1 SV=3 - [MYL6_MOUSE]	MOUSE	1.02802	26.71	3	0.0964025
Q3THE2	Myosin regulatory light chain 12B OS=Mus musculus GN=Myl12b PE=1 SV=2 - [ML12B_MOUSE]	MOUSE	1.02802	10.25	7	0.0773176
Q8VDD5	Myosin-9 OS=Mus musculus GN=Myh9 PE=1 SV=4 - [MYH9_MOUSE]	MOUSE	1.02802	2.52	3	0.00250397
P62774	Myotrophin OS=Mus musculus GN=Mtpn PE=1 SV=2 - [MTPN_MOUSE]	MOUSE	1.02802	9.62	1	0.0459891
Q8K224	N-acetyltransferase 10 OS=Mus musculus GN=Nat10 PE=2 SV=1 - [NAT10_MOUSE]	MOUSE	1.02802	5.67	1	0.101135
Q99KK2	N-acylneuraminate cytidylyltransferase OS=Mus musculus GN=Cmas PE=1 SV=2 - [NEUA_MOUSE]	MOUSE	1.02802	2.71	1	0.00333741
Q99KE1	NAD-dependent malic enzyme, mitochondrial OS=Mus musculus GN=Me2 PE=2 SV=1 - [MAOM_MOUSE]	MOUSE	1.02802	26.35	2	0.000966344
Q99LC3	NADH dehydrogenase [ubiquinone] 1 alpha subcomplex subunit 10, mitochondrial OS=Mus musculus GN=Ndufa10 PE=1 SV=1 - [NDUAA_MOUSE]	MOUSE	1.03236	9.57	4	0.00300956
Q61578	NADPH:adrenodoxin oxidoreductase, mitochondrial OS=Mus musculus GN=Fdxr PE=2 SV=1 - [ADRO_MOUSE]	MOUSE	1.03236	4.79	1	0.00117916
G3X8Y3	N-alpha-acetyltransferase 15, NatA auxiliary subunit OS=Mus musculus GN=Naa15 PE=4 SV=1 - [G3X8Y3_MOUSE]	MOUSE	1.03753	55.03	1	0.0467655
Q60817	Nascent polypeptide-associated complex subunit alpha OS=Mus musculus GN=Naca PE=1 SV=1 - [NACA_MOUSE]	MOUSE	1.03753	26.52	4	0.269043
Q8K1X4	NCK associated protein 1 like OS=Mus musculus GN=Nckap1l PE=2 SV=1 - [Q8K1X4_MOUSE]	MOUSE	1.03753	31	1	0.0482627
P29595	NEDD8 OS=Mus musculus GN=Nedd8 PE=1 SV=2 - [NEDD8_MOUSE]	MOUSE	1.04713	18.91	1	2.21e-05
Q9DB96	Neuroguidin OS=Mus musculus GN=Ngdn PE=1 SV=1 - [NGDN_MOUSE]	MOUSE	1.04713	6.62	2	0.300015
Q09014	Neutrophil cytosol factor 1 OS=Mus musculus GN=Ncf1 PE=1 SV=3 - [NCF1_MOUSE]	MOUSE	1.04713	1.69	2	0.031323
Q99KQ4	Nicotinamide phosphoribosyltransferase OS=Mus musculus GN=Nampt PE=1 SV=1 - [NAMPT_MOUSE]	MOUSE	1.04713	6.79	2	0.147932
P29477	Nitric oxide synthase, inducible OS=Mus musculus GN=Nos2 PE=1 SV=1 - [NOS2_MOUSE]	MOUSE	1.04713	18.95	1	0.000191321
P18608	Non-histone chromosomal protein HMG-14 OS=Mus musculus GN=Hmgn1 PE=1 SV=2 - [HMGN1_MOUSE]	MOUSE	1.04713	52.38	1	0.00495888
P09602	Non-histone chromosomal protein HMG-17 OS=Mus musculus GN=Hmgn2 PE=1 SV=2 - [HMGN2_MOUSE]	MOUSE	1.04713	10.54	1	0.978623
Q99K48	Non-POU domain-containing octamer-binding protein OS=Mus musculus GN=Nono PE=1 SV=3 - [NONO_MOUSE]	MOUSE	1.04713	56.9	2	0.000823204
Q6PIJ4	Nuclear factor related to kappa-B-binding protein OS=Mus musculus GN=Nfrkb PE=2 SV=1 - [NFRKB_MOUSE]	MOUSE	1.04713	4.76	1	0.0488551
Q5F2E7	Nuclear fragile X mental retardation-interacting protein 2 OS=Mus musculus GN=Nufip2 PE=1 SV=1 - [NUFP2_MOUSE]	MOUSE	1.05586	22.18	1	0.0106505
A2ADR8	Nuclear inhibitor of protein phosphatase 1 OS=Mus musculus GN=Ppp1r8 PE=2 SV=1 - [A2ADR8_MOUSE]	MOUSE	1.05682	21.29	1	0.774014
E9Q4V9	Nuclear pore complex protein Nup107 OS=Mus musculus GN=Nup107 PE=2 SV=1 - [E9Q4V9_MOUSE]	MOUSE	1.05682	9.66	2	0.110054
Q7M739	Nuclear pore complex-associated intranuclear coiled-coil protein TPR OS=Mus musculus GN=Tpr PE=2 SV=1 - [Q7M739_MOUSE]	MOUSE	1.05682	50.44	1	0.000741453
Q63850	Nuclear pore glycoprotein p62 OS=Mus musculus GN=Nup62 PE=1 SV=2 - [NUP62_MOUSE]	MOUSE	1.05682	13.13	1	0.0437918
Q9QY81	Nuclear pore membrane glycoprotein 210 OS=Mus musculus GN=Nup210 PE=1 SV=2 - [PO210_MOUSE]	MOUSE	1.05682	16.79	2	0.00159523
B7ZC23	Nuclear receptor coactivator 5 OS=Mus musculus GN=Ncoa5 PE=2 SV=1 - [B7ZC23_MOUSE]	MOUSE	1.05682	11.07	1	0.589124
Q99JX7	Nuclear RNA export factor 1 OS=Mus musculus GN=Nxf1 PE=1 SV=3 - [NXF1_MOUSE]	MOUSE	1.05682	0.64	1	0.105141
F6TWX0	Nuclear transcription factor Y subunit alpha (Fragment) OS=Mus musculus GN=Nfya PE=4 SV=1 - [F6TWX0_MOUSE]	MOUSE	1.05881	9.44	2	0.00435652
P61971	Nuclear transport factor 2 OS=Mus musculus GN=Nutf2 PE=2 SV=1 - [NTF2_MOUSE]	MOUSE	1.05892	11.52	1	0.0437918
P62960	Nuclease-sensitive element-binding protein 1 OS=Mus musculus GN=Ybx1 PE=1 SV=3 - [YBOX1_MOUSE]	MOUSE	1.05892	19.67	1	0.00159523
Q8BHX6	Nucleolar complex protein 2 homolog OS=Mus musculus GN=Noc2l PE=2 SV=1 - [Q8BHX6_MOUSE]	MOUSE	1.0666	21.11	16	0.589124
Q9D6Z1	Nucleolar protein 56 OS=Mus musculus GN=Nop56 PE=1 SV=2 - [NOP56_MOUSE]	MOUSE	1.0666	8.49	1	0.105141
Q6DFW4	Nucleolar protein 58 OS=Mus musculus GN=Nop58 PE=1 SV=1 - [NOP58_MOUSE]	MOUSE	1.0666	2.39	1	0.00435652
Q9JIK5	Nucleolar RNA helicase 2 OS=Mus musculus GN=Ddx21 PE=1 SV=3 - [DDX21_MOUSE]	MOUSE	1.0666	1.87	1	0.0341178
A2AWT6	Nucleolar transcription factor 1 OS=Mus musculus GN=Ubtf PE=4 SV=1 - [A2AWT6_MOUSE]	MOUSE	1.0666	1.29	3	0.0247823
P09405	Nucleolin OS=Mus musculus GN=Ncl PE=1 SV=2 - [NUCL_MOUSE]	MOUSE	1.0666	2.22	10	5.04e-05
Q8CII5	Nucleolysin TIA-1 OS=Mus musculus GN=Tia1 PE=2 SV=1 - [Q8CII5_MOUSE]	MOUSE	1.0666	69.47	1	0.00717944
Q5SQB0	Nucleophosmin OS=Mus musculus GN=Npm1 PE=2 SV=1 - [Q5SQB0_MOUSE]	MOUSE	1.0666	8.74	1	0.596874
Q6ZQH8	Nucleoporin NUP188 homolog OS=Mus musculus GN=Nup188 PE=1 SV=2 - [NU188_MOUSE]	MOUSE	1.0666	4.91	1	0.0145663
A2ATJ2	Nucleoporin NUP53 (Fragment) OS=Mus musculus GN=Nup35 PE=2 SV=1 - [A2ATJ2_MOUSE]	MOUSE	1.0666	5.66	3	1.63e-05
E9PZF0	Nucleoside diphosphate kinase OS=Mus musculus GN=Gm20390 PE=2 SV=1 - [E9PZF0_MOUSE]	MOUSE	1.07057	31.6	2	0.151334
Q78ZA7	Nucleosome assembly protein 1-like 4 OS=Mus musculus GN=Nap1l4 PE=1 SV=1 - [NP1L4_MOUSE]	MOUSE	1.07514	4.06	1	5.8e-06
Q05BJ7	Oas1g protein OS=Mus musculus GN=Oas1g PE=2 SV=1 - [Q05BJ7_MOUSE]	MOUSE	1.07646	50.09	1	0.0367529
Q78XF5	Oligosaccharyltransferase complex subunit OSTC OS=Mus musculus GN=Ostc PE=2 SV=1 - [OSTC_MOUSE]	MOUSE	1.07647	4.06	1	0.0222461
Q62422	Osteoclast-stimulating factor 1 OS=Mus musculus GN=Ostf1 PE=1 SV=2 - [OSTF1_MOUSE]	MOUSE	1.07647	26.23	2	0.0182631
Q9DCE5	p21-activated protein kinase-interacting protein 1 OS=Mus musculus GN=Pak1ip1 PE=2 SV=2 - [PK1IP_MOUSE]	MOUSE	1.07647	11.77	2	0.0156564
Q9EQC8	Papillary renal cell carcinoma (Translocation-associated) OS=Mus musculus GN=Prcc PE=2 SV=1 - [Q9EQC8_MOUSE]	MOUSE	1.07647	6.4	13	0.47631
Q8JZM7	Parafibromin OS=Mus musculus GN=Cdc73 PE=2 SV=1 - [CDC73_MOUSE]	MOUSE	1.07647	6.82	7	0.706289
Q8R326	Paraspeckle component 1 OS=Mus musculus GN=Pspc1 PE=1 SV=1 - [PSPC1_MOUSE]	MOUSE	1.07647	9.68	5	0.00620254
Q8BFQ8	Parkinson disease 7 domain-containing protein 1 OS=Mus musculus GN=Pddc1 PE=1 SV=1 - [PDDC1_MOUSE]	MOUSE	1.07971	36.61	21	0.00120151
Q99JF8	PC4 and SFRS1-interacting protein OS=Mus musculus GN=Psip1 PE=1 SV=1 - [PSIP1_MOUSE]	MOUSE	1.08095	10.59	2	0.0394497
Q8BFV2	PCI domain-containing protein 2 OS=Mus musculus GN=Pcid2 PE=2 SV=1 - [PCID2_MOUSE]	MOUSE	1.08226	47.02	1	0.457706
Q8CI51	PDZ and LIM domain protein 5 OS=Mus musculus GN=Pdlim5 PE=1 SV=4 - [PDLI5_MOUSE]	MOUSE	1.08643	5.81	1	0.204698
P17742	Peptidyl-prolyl cis-trans isomerase A OS=Mus musculus GN=Ppia PE=1 SV=2 - [PPIA_MOUSE]	MOUSE	1.08643	12.6	1	0.116386
Q8CEC6	Peptidylprolyl isomerase domain and WD repeat-containing protein 1 OS=Mus musculus GN=Ppwd1 PE=2 SV=2 - [PPWD1_MOUSE]	MOUSE	1.08643	14.41	5	0.0407546
Q8BU03	Periodic tryptophan protein 2 homolog OS=Mus musculus GN=Pwp2 PE=1 SV=1 - [PWP2_MOUSE]	MOUSE	1.08643	11.52	2	0.000498665
G3UWD4	Periphilin 1, isoform CRA_b OS=Mus musculus GN=Pphln1 PE=4 SV=1 - [G3UWD4_MOUSE]	MOUSE	1.08643	7.18	4	0.0816602
P35700	Peroxiredoxin-1 OS=Mus musculus GN=Prdx1 PE=1 SV=1 - [PRDX1_MOUSE]	MOUSE	1.08643	7.64	1	0.0734494
P51660	Peroxisomal multifunctional enzyme type 2 OS=Mus musculus GN=Hsd17b4 PE=1 SV=3 - [DHB4_MOUSE]	MOUSE	1.08643	6.2	4	0.000123721
Q3TM89	PEST proteolytic signal-containing nuclear protein OS=Mus musculus GN=Pcnp PE=2 SV=1 - [Q3TM89_MOUSE]	MOUSE	1.08643	2.83	14	0.00151042
P83870	PHD finger-like domain-containing protein 5A OS=Mus musculus GN=Phf5a PE=1 SV=1 - [PHF5A_MOUSE]	MOUSE	1.09648	4.28	11	2.07e-05
D6RIJ2	Phenylalanine--tRNA ligase alpha subunit OS=Mus musculus GN=Farsa PE=2 SV=1 - [D6RIJ2_MOUSE]	MOUSE	1.09648	9.82	1	0.00269699
Q9WUA2	Phenylalanine--tRNA ligase beta subunit OS=Mus musculus GN=Farsb PE=2 SV=2 - [SYFB_MOUSE]	MOUSE	1.09648	16.67	6	0.0577419
Q8VEM8	Phosphate carrier protein, mitochondrial OS=Mus musculus GN=Slc25a3 PE=1 SV=1 - [MPCP_MOUSE]	MOUSE	1.09648	28.84	3	0.0671135
F6RJE8	Phosphatidylinositol 5-phosphate 4-kinase type-2 alpha (Fragment) OS=Mus musculus GN=Pip4k2a PE=4 SV=1 - [F6RJE8_MOUSE]	MOUSE	1.09648	4.06	2	0.173429
P09411	Phosphoglycerate kinase 1 OS=Mus musculus GN=Pgk1 PE=1 SV=4 - [PGK1_MOUSE]	MOUSE	1.09648	14.81	8	0.0785225
Q9DBJ1	Phosphoglycerate mutase 1 OS=Mus musculus GN=Pgam1 PE=1 SV=3 - [PGAM1_MOUSE]	MOUSE	1.09648	5.71	1	0.000147726
Q8BQ30	Phostensin OS=Mus musculus GN=Ppp1r18 PE=1 SV=1 - [PPR18_MOUSE]	MOUSE	1.09648	11.03	5	0.132069
Q61233	Plastin-2 OS=Mus musculus GN=Lcp1 PE=1 SV=4 - [PLSL_MOUSE]	MOUSE	1.10057	8.19	1	2.62e-05
Q99K51	Plastin-3 OS=Mus musculus GN=Pls3 PE=1 SV=3 - [PLST_MOUSE]	MOUSE	1.10089	15.77	10	0.00975387
Q8K124	Pleckstrin homology domain-containing family O member 2 OS=Mus musculus GN=Plekho2 PE=1 SV=1 - [PKHO2_MOUSE]	MOUSE	1.10226	9.38	1	0.0404647
Q8CAG6	Pleckstrin OS=Mus musculus GN=Plek PE=2 SV=1 - [Q8CAG6_MOUSE]	MOUSE	1.10226	3.47	1	7.15e-07
F8WI31	Pleiotropic regulator 1 OS=Mus musculus GN=Plrg1 PE=2 SV=1 - [F8WI31_MOUSE]	MOUSE	1.10662	4.07	22	0.143833
Q921K2	Poly (ADP-ribose) polymerase family, member 1 OS=Mus musculus GN=Parp1 PE=2 SV=1 - [Q921K2_MOUSE]	MOUSE	1.10662	1.14	3	0.00935101
P60335	Poly(rC)-binding protein 1 OS=Mus musculus GN=Pcbp1 PE=1 SV=1 - [PCBP1_MOUSE]	MOUSE	1.10662	48.96	2	0.00249257
P29341	Polyadenylate-binding protein 1 OS=Mus musculus GN=Pabpc1 PE=1 SV=2 - [PABP1_MOUSE]	MOUSE	1.10662	28.89	1	4.53e-05
Q3UDD3	Polymerase delta-interacting protein 3 OS=Mus musculus GN=Poldip3 PE=2 SV=1 - [Q3UDD3_MOUSE]	MOUSE	1.10662	50.53	1	0.000724017
G8JL74	Polypyrimidine tract-binding protein 3 OS=Mus musculus GN=Ptbp3 PE=2 SV=1 - [G8JL74_MOUSE]	MOUSE	1.10662	1	6	0.00298066
E9Q5F6	Polyubiquitin-C (Fragment) OS=Mus musculus GN=Ubc PE=2 SV=1 - [E9Q5F6_MOUSE]	MOUSE	1.10662	1.88	2	0.0951606
P48678	Prelamin-A/C OS=Mus musculus GN=Lmna PE=1 SV=2 - [LMNA_MOUSE]	MOUSE	1.11189	10.29	1	0.00139211
D3Z619	Pre-mRNA 3'-end-processing factor FIP1 OS=Mus musculus GN=Fip1l1 PE=2 SV=1 - [D3Z619_MOUSE]	MOUSE	1.11265	5.19	1	0.0956347
P59708	Pre-mRNA branch site protein p14 OS=Mus musculus GN=Sf3b14 PE=2 SV=1 - [PM14_MOUSE]	MOUSE	1.11356	6.83	6	0.0957737
Q91YR7	Pre-mRNA-processing factor 6 OS=Mus musculus GN=Prpf6 PE=2 SV=1 - [PRP6_MOUSE]	MOUSE	1.11686	15.4	2	0.197272
Q99PV0	Pre-mRNA-processing-splicing factor 8 OS=Mus musculus GN=Prpf8 PE=1 SV=2 - [PRP8_MOUSE]	MOUSE	1.11686	14.45	1	0.177115
Q80SY5	Pre-mRNA-splicing factor 38B OS=Mus musculus GN=Prpf38b PE=1 SV=1 - [PR38B_MOUSE]	MOUSE	1.11686	3.02	1	0.190389
Q9DBE9	pre-rRNA processing protein FTSJ3 OS=Mus musculus GN=Ftsj3 PE=1 SV=1 - [SPB1_MOUSE]	MOUSE	1.11686	3.34	2	0.00927888
Q501J6	Probable ATP-dependent RNA helicase DDX17 OS=Mus musculus GN=Ddx17 PE=2 SV=1 - [DDX17_MOUSE]	MOUSE	1.11686	7.44	11	0.0758608
Q8K297	Procollagen galactosyltransferase 1 OS=Mus musculus GN=Colgalt1 PE=1 SV=2 - [GT251_MOUSE]	MOUSE	1.11686	20.19	1	0.013798
Q9R0E1	Procollagen-lysine,2-oxoglutarate 5-dioxygenase 3 OS=Mus musculus GN=Plod3 PE=1 SV=1 - [PLOD3_MOUSE]	MOUSE	1.11686	11.02	1	0.00425795
P62962	Profilin-1 OS=Mus musculus GN=Pfn1 PE=1 SV=2 - [PROF1_MOUSE]	MOUSE	1.11686	42.55	5	0.0148671
P67778	Prohibitin OS=Mus musculus GN=Phb PE=1 SV=1 - [PHB_MOUSE]	MOUSE	1.11686	2.87	1	0.101896
J3QQ26	Proliferating cell nuclear antigen OS=Mus musculus GN=Pcna-ps2 PE=3 SV=1 - [J3QQ26_MOUSE]	MOUSE	1.1272	11.55	26	0.186532
P50580	Proliferation-associated protein 2G4 OS=Mus musculus GN=Pa2g4 PE=1 SV=3 - [PA2G4_MOUSE]	MOUSE	1.1272	11.75	2	0.0803502
Q9DBD5	Proline-, glutamic acid- and leucine-rich protein 1 OS=Mus musculus GN=Pelp1 PE=1 SV=2 - [PELP1_MOUSE]	MOUSE	1.12814	39.13	1	0.00453415
Q99M15	Proline-serine-threonine phosphatase-interacting protein 2 OS=Mus musculus GN=Pstpip2 PE=1 SV=4 - [PPIP2_MOUSE]	MOUSE	1.12814	2.2	1	0.00927888
Q91ZX7	Prolow-density lipoprotein receptor-related protein 1 OS=Mus musculus GN=Lrp1 PE=1 SV=1 - [LRP1_MOUSE]	MOUSE	1.13763	28.43	2	0.220343
E9Q7B0	Prolyl 4-hydroxylase subunit alpha-1 OS=Mus musculus GN=P4ha1 PE=2 SV=1 - [E9Q7B0_MOUSE]	MOUSE	1.14113	4.56	1	0.0145024
Q05769	Prostaglandin G/H synthase 2 OS=Mus musculus GN=Ptgs2 PE=1 SV=1 - [PGH2_MOUSE]	MOUSE	1.14328	68.94	6	0.0957737
Q9JKV1	Proteasomal ubiquitin receptor ADRM1 OS=Mus musculus GN=Adrm1 PE=1 SV=2 - [ADRM1_MOUSE]	MOUSE	1.14771	61.87	6	0.197272
O09061	Proteasome subunit beta type-1 OS=Mus musculus GN=Psmb1 PE=1 SV=1 - [PSB1_MOUSE]	MOUSE	1.14783	29.71	1	0.0696075
E9Q616	Protein Ahnak OS=Mus musculus GN=Ahnak PE=2 SV=1 - [E9Q616_MOUSE]	MOUSE	1.14815	3.01	1	0.0956347
F7CVJ5	Protein Ahnak2 (Fragment) OS=Mus musculus GN=Ahnak2 PE=4 SV=1 - [F7CVJ5_MOUSE]	MOUSE	1.14815	12.69	1	0.0483496
D3Z2E7	Protein AI607873 OS=Mus musculus GN=AI607873 PE=2 SV=1 - [D3Z2E7_MOUSE]	MOUSE	1.14815	35.96	3	0.0156016
E9PVD4	Protein Akap13 (Fragment) OS=Mus musculus GN=Akap13 PE=2 SV=1 - [E9PVD4_MOUSE]	MOUSE	1.14905	4.8	4	0.013798
E9Q6J5	Protein Bod1l OS=Mus musculus GN=Bod1l PE=2 SV=1 - [E9Q6J5_MOUSE]	MOUSE	1.15878	2.56	4	0.295359
E0CX20	Protein BUD31 homolog OS=Mus musculus GN=Bud31 PE=4 SV=1 - [E0CX20_MOUSE]	MOUSE	1.15878	8.05	1	0.0107609
Q7TNV0	Protein DEK OS=Mus musculus GN=Dek PE=1 SV=1 - [DEK_MOUSE]	MOUSE	1.15878	5.58	14	0.0481397
D3Z074	Protein diaphanous homolog 1 OS=Mus musculus GN=Diap1 PE=2 SV=2 - [D3Z074_MOUSE]	MOUSE	1.15878	3.66	7	0.874932
P09103	Protein disulfide-isomerase OS=Mus musculus GN=P4hb PE=1 SV=2 - [PDIA1_MOUSE]	MOUSE	1.1677	1.65	1	0.0161563
Q99LT0	Protein dpy-30 homolog OS=Mus musculus GN=Dpy30 PE=1 SV=1 - [DPY30_MOUSE]	MOUSE	1.1695	4.07	1	0.0685152
Q9D6U8	Protein FAM162A OS=Mus musculus GN=Fam162a PE=2 SV=1 - [F162A_MOUSE]	MOUSE	1.1695	5.65	2	0.0167246
Q921M7	Protein FAM49B OS=Mus musculus GN=Fam49b PE=2 SV=1 - [FA49B_MOUSE]	MOUSE	1.1695	28.49	3	0.0560211
Q80VD1	Protein FAM98B OS=Mus musculus GN=Fam98b PE=2 SV=1 - [FA98B_MOUSE]	MOUSE	1.17057	10.91	6	0.0340821
D3Z5M2	Protein Gm10110 OS=Mus musculus GN=Gm10110 PE=4 SV=1 - [D3Z5M2_MOUSE]	MOUSE	1.17204	11.93	1	2.15e-05
A2AMD0	Protein Gm12666 (Fragment) OS=Mus musculus GN=Gm12666 PE=4 SV=1 - [A2AMD0_MOUSE]	MOUSE	1.17684	7.77	1	0.0927545
F6QL70	Protein Gm17669 OS=Mus musculus GN=Gm17669 PE=4 SV=1 - [F6QL70_MOUSE]	MOUSE	1.17968	3.55	9	0.00416871
E9Q5G6	Protein Gm2022 OS=Mus musculus GN=Gm2022 PE=3 SV=1 - [E9Q5G6_MOUSE]	MOUSE	1.18032	66.46	4	0.0802118
E9PZB3	Protein Gm5093 OS=Mus musculus GN=Gm5093 PE=3 SV=1 - [E9PZB3_MOUSE]	MOUSE	1.18032	12.96	7	0.00032494
E9QMV2	Protein Gm6314 OS=Mus musculus GN=Abracl PE=4 SV=1 - [E9QMV2_MOUSE]	MOUSE	1.18032	31.29	1	0.000703426
F6SVV1	Protein Gm9493 OS=Mus musculus GN=Gm9493 PE=4 SV=1 - [F6SVV1_MOUSE]	MOUSE	1.18032	6.19	1	0.0780799
Q8C1D8	Protein IWS1 homolog OS=Mus musculus GN=Iws1 PE=1 SV=1 - [IWS1_MOUSE]	MOUSE	1.18032	2.07	11	0.0736394
Q80WJ7	Protein LYRIC OS=Mus musculus GN=Mtdh PE=1 SV=1 - [LYRIC_MOUSE]	MOUSE	1.18032	5.46	1	0.386437
E9PVX6	Protein Mki67 OS=Mus musculus GN=Mki67 PE=2 SV=1 - [E9PVX6_MOUSE]	MOUSE	1.19124	63.32	4	0.000309709
D6RCK0	Protein MTO1 homolog, mitochondrial OS=Mus musculus GN=Mto1 PE=2 SV=1 - [D6RCK0_MOUSE]	MOUSE	1.20226	19.7	2	0.228598
E9PWG6	Protein Ncapg OS=Mus musculus GN=Ncapg PE=4 SV=1 - [E9PWG6_MOUSE]	MOUSE	1.20226	25	1	0.000384634
Q62433	Protein NDRG1 OS=Mus musculus GN=Ndrg1 PE=1 SV=1 - [NDRG1_MOUSE]	MOUSE	1.20226	3.67	4	0.0187065
E9Q5C9	Protein Nolc1 OS=Mus musculus GN=Nolc1 PE=2 SV=1 - [E9Q5C9_MOUSE]	MOUSE	1.20226	10.2	1	0.00605951
E9Q7G0	Protein Numa1 OS=Mus musculus GN=Numa1 PE=2 SV=1 - [E9Q7G0_MOUSE]	MOUSE	1.21339	26.36	8	0.0241938
E9Q3G8	Protein Nup153 OS=Mus musculus GN=Nup153 PE=2 SV=1 - [E9Q3G8_MOUSE]	MOUSE	1.21339	10.48	1	0.00981624
Q8BYB9	Protein O-glucosyltransferase 1 OS=Mus musculus GN=Poglut1 PE=2 SV=2 - [PGLT1_MOUSE]	MOUSE	1.21339	3.57	1	0.000721655
D3YYF2	Protein polybromo-1 (Fragment) OS=Mus musculus GN=Pbrm1 PE=2 SV=1 - [D3YYF2_MOUSE]	MOUSE	1.21339	7.84	2	0.533752
D3Z158	Protein Qars OS=Mus musculus GN=Qars PE=2 SV=1 - [D3Z158_MOUSE]	MOUSE	1.21339	6.54	1	0.00457226
Q0VBL3	Protein Rbm15 OS=Mus musculus GN=Rbm15 PE=2 SV=1 - [Q0VBL3_MOUSE]	MOUSE	1.21339	62.59	1	0.0955586
Q63844	Mitogen-activated protein kinase 3	MOUSE	1.21859	6.05	1	0.00104615
Q8BK67	Protein RCC2 OS=Mus musculus GN=Rcc2 PE=2 SV=1 - [RCC2_MOUSE]	MOUSE	1.22462	44.09	2	0.000817492
Q9Z1M8	Protein Red OS=Mus musculus GN=Ik PE=2 SV=2 - [RED_MOUSE]	MOUSE	1.22462	6.57	3	0.264859
Q6NS46	Protein RRP5 homolog OS=Mus musculus GN=Pdcd11 PE=2 SV=2 - [RRP5_MOUSE]	MOUSE	1.22462	21.21	1	0.16716
Q8BVY0	Protein Rsl1d1 OS=Mus musculus GN=Rsl1d1 PE=2 SV=1 - [Q8BVY0_MOUSE]	MOUSE	1.23595	5.08	2	0.0804432
P08207	Protein S100-A10 OS=Mus musculus GN=S100a10 PE=2 SV=2 - [S10AA_MOUSE]	MOUSE	1.23595	14.95	2	8.38e-05
P14069	Protein S100-A6 OS=Mus musculus GN=S100a6 PE=1 SV=3 - [S10A6_MOUSE]	MOUSE	1.23595	26.91	4	0.0585333
Q6PFF0	Protein Scaf4 OS=Mus musculus GN=Scaf4 PE=2 SV=1 - [Q6PFF0_MOUSE]	MOUSE	1.23595	14.62	1	0.0465473
P49138	MAP kinase-activated protein kinase 2	MOUSE	1.24171	8.81	1	0.0239642
Q9D1M0	Protein SEC13 homolog OS=Mus musculus GN=Sec13 PE=2 SV=3 - [SEC13_MOUSE]	MOUSE	1.24738	27.81	1	0.0102457
A2BE93	Protein SET (Fragment) OS=Mus musculus GN=Set PE=2 SV=1 - [A2BE93_MOUSE]	MOUSE	1.24738	42.7	1	0.341767
Q3UJB0	Protein Sf3b2 OS=Mus musculus GN=Sf3b2 PE=2 SV=1 - [Q3UJB0_MOUSE]	MOUSE	1.24738	14.15	1	0.00515423
Q8JZU2	Protein Slc25a1 OS=Mus musculus GN=Slc25a1 PE=2 SV=1 - [Q8JZU2_MOUSE]	MOUSE	1.24738	12.53	2	0.0773555
E9Q1Q0	Protein Slc4a1ap OS=Mus musculus GN=Slc4a1ap PE=2 SV=1 - [E9Q1Q0_MOUSE]	MOUSE	1.25892	25.23	1	0.35899
D3Z4B0	Protein Srsf11 (Fragment) OS=Mus musculus GN=Srsf11 PE=2 SV=1 - [D3Z4B0_MOUSE]	MOUSE	1.25892	19.4	3	0.00300679
Q3TWW8	Protein Srsf6 OS=Mus musculus GN=Srsf6 PE=2 SV=1 - [Q3TWW8_MOUSE]	MOUSE	1.25893	59.25	1	0.336903
Q8BQ46	Protein Taf15 OS=Mus musculus GN=Taf15 PE=2 SV=1 - [Q8BQ46_MOUSE]	MOUSE	1.25893	18.87	1	0.0764266
P61620	Protein transport protein Sec61 subunit alpha isoform 1 OS=Mus musculus GN=Sec61a1 PE=2 SV=2 - [S61A1_MOUSE]	MOUSE	1.25893	24.8	6	0.00281236
Q9CQS8	Protein transport protein Sec61 subunit beta OS=Mus musculus GN=Sec61b PE=1 SV=3 - [SC61B_MOUSE]	MOUSE	1.25893	7.55	1	0.0729013
P60060	Protein transport protein Sec61 subunit gamma OS=Mus musculus GN=Sec61g PE=2 SV=1 - [SC61G_MOUSE]	MOUSE	1.25893	14.95	12	0.0255619
A2AIV2	Protein virilizer homolog OS=Mus musculus GN=Kiaa1429 PE=1 SV=1 - [VIR_MOUSE]	MOUSE	1.27057	3.51	6	0.00100187
D3YYM4	Protein Wdr72 OS=Mus musculus GN=Wdr72 PE=2 SV=1 - [D3YYM4_MOUSE]	MOUSE	1.27057	4.89	5	0.258823
D6RG95	Protein Ythdc1 OS=Mus musculus GN=Ythdc1 PE=2 SV=1 - [D6RG95_MOUSE]	MOUSE	1.27057	22.31	1	0.172918
E9Q784	Protein Zc3h13 OS=Mus musculus GN=Zc3h13 PE=2 SV=1 - [E9Q784_MOUSE]	MOUSE	1.27057	5.67	1	0.0460354
B1AQG7	Protein Zfp207 (Fragment) OS=Mus musculus GN=Zfp207 PE=2 SV=1 - [B1AQG7_MOUSE]	MOUSE	1.28233	1.35	5	0.0413256
Q8BIV1	Protein Zfp719 OS=Mus musculus GN=Zfp719 PE=2 SV=1 - [Q8BIV1_MOUSE]	MOUSE	1.28233	47.14	2	0.323403
H7BX99	Prothrombin OS=Mus musculus GN=F2 PE=2 SV=1 - [H7BX99_MOUSE]	MOUSE	1.28233	14.71	1	0.0678313
P26350	Prothymosin alpha OS=Mus musculus GN=Ptma PE=1 SV=2 - [PTMA_MOUSE]	MOUSE	1.28233	5.69	1	0.000212445
Q69Z38	Pseudopodium-enriched atypical kinase 1 OS=Mus musculus GN=Peak1 PE=1 SV=4 - [PEAK1_MOUSE]	MOUSE	1.2884	23.75	5	0.001364
P23492	Purine nucleoside phosphorylase OS=Mus musculus GN=Pnp PE=1 SV=2 - [PNPH_MOUSE]	MOUSE	1.29107	31.22	2	0.00277223
Q922P9	Putative oxidoreductase GLYR1 OS=Mus musculus GN=Glyr1 PE=2 SV=1 - [GLYR1_MOUSE]	MOUSE	1.2942	5.88	2	0.199309
O35286	Putative pre-mRNA-splicing factor ATP-dependent RNA helicase DHX15 OS=Mus musculus GN=Dhx15 PE=2 SV=2 - [DHX15_MOUSE]	MOUSE	1.2942	3.59	1	0.00268264
E9QN31	Putative ribosomal RNA methyltransferase NOP2 OS=Mus musculus GN=Nop2 PE=4 SV=1 - [E9QN31_MOUSE]	MOUSE	1.2942	0.29	1	0.0365435
O89086	Putative RNA-binding protein 3 OS=Mus musculus GN=Rbm3 PE=1 SV=1 - [RBM3_MOUSE]	MOUSE	1.2942	7.49	7	0.0236755
Q8BG13	Putative RNA-binding protein 3 OS=Mus musculus GN=Rbm3 PE=2 SV=1 - [Q8BG13_MOUSE]	MOUSE	1.2942	34.6	1	0.000250231
Q922Q4	Pyrroline-5-carboxylate reductase 2 OS=Mus musculus GN=Pycr2 PE=2 SV=1 - [P5CR2_MOUSE]	MOUSE	1.302	3.93	1	0.000796722
P35486	Pyruvate dehydrogenase E1 component subunit alpha, somatic form, mitochondrial OS=Mus musculus GN=Pdha1 PE=1 SV=1 - [ODPA_MOUSE]	MOUSE	1.30617	15.77	2	0.165829
Q9D051	Pyruvate dehydrogenase E1 component subunit beta, mitochondrial OS=Mus musculus GN=Pdhb PE=1 SV=1 - [ODPB_MOUSE]	MOUSE	1.30617	27.5	4	0.58734
A2AWH7	Pyruvate dehydrogenase protein X component, mitochondrial (Fragment) OS=Mus musculus GN=Pdhx PE=2 SV=1 - [A2AWH7_MOUSE]	MOUSE	1.30617	31.88	1	0.00600365
P52480	Pyruvate kinase isozymes M1/M2 OS=Mus musculus GN=Pkm PE=1 SV=4 - [KPYM_MOUSE]	MOUSE	1.30617	11.37	2	0.0369946
Q61598	Rab GDP dissociation inhibitor beta OS=Mus musculus GN=Gdi2 PE=1 SV=1 - [GDIB_MOUSE]	MOUSE	1.30617	8.03	1	0.00757864
Q9WVM1	Rac GTPase-activating protein 1 OS=Mus musculus GN=Racgap1 PE=2 SV=1 - [RGAP1_MOUSE]	MOUSE	1.30761	1.15	2	0.000319883
P26043	Radixin OS=Mus musculus GN=Rdx PE=1 SV=3 - [RADI_MOUSE]	MOUSE	1.31826	1.88	5	0.000416356
O88653	Ragulator complex protein LAMTOR3 OS=Mus musculus GN=Lamtor3 PE=1 SV=1 - [LTOR3_MOUSE]	MOUSE	1.31826	6.25	7	0.00268264
Q9D1L9	Ragulator complex protein LAMTOR5 OS=Mus musculus GN=Lamtor5 PE=2 SV=1 - [LTOR5_MOUSE]	MOUSE	1.31826	15.79	6	0.00320755
P46061	Ran GTPase-activating protein 1 OS=Mus musculus GN=Rangap1 PE=1 SV=2 - [RAGP1_MOUSE]	MOUSE	1.31826	1.64	4	0.165829
H7BX22	Ran-specific GTPase-activating protein OS=Mus musculus GN=Ranbp1 PE=2 SV=1 - [H7BX22_MOUSE]	MOUSE	1.3281	35.45	4	0.0294321
P97855	Ras GTPase-activating protein-binding protein 1 OS=Mus musculus GN=G3bp1 PE=1 SV=1 - [G3BP1_MOUSE]	MOUSE	1.33045	11.59	1	0.0116828
Q9JKF1	Ras GTPase-activating-like protein IQGAP1 OS=Mus musculus GN=Iqgap1 PE=1 SV=2 - [IQGA1_MOUSE]	MOUSE	1.33045	76.77	1	0.07563
A2AUR7	Ras suppressor protein 1 OS=Mus musculus GN=Rsu1 PE=4 SV=1 - [A2AUR7_MOUSE]	MOUSE	1.33419	20.65	2	0.00574692
Q05144	Ras-related C3 botulinum toxin substrate 2 OS=Mus musculus GN=Rac2 PE=2 SV=1 - [RAC2_MOUSE]	MOUSE	1.33729	9.88	2	0.325016
P61027	Ras-related protein Rab-10 OS=Mus musculus GN=Rab10 PE=1 SV=1 - [RAB10_MOUSE]	MOUSE	1.34276	5.83	1	0.0258312
G3UZL4	Ras-related protein Rab-11B (Fragment) OS=Mus musculus GN=Rab11b PE=3 SV=1 - [G3UZL4_MOUSE]	MOUSE	1.34276	10.41	2	0.00654356
Q91V41	Ras-related protein Rab-14 OS=Mus musculus GN=Rab14 PE=1 SV=3 - [RAB14_MOUSE]	MOUSE	1.34276	5.51	1	0.192606
Q9D1G1	Ras-related protein Rab-1B OS=Mus musculus GN=Rab1b PE=1 SV=1 - [RAB1B_MOUSE]	MOUSE	1.34276	12.99	5	0.00142867
Q921E2	Ras-related protein Rab-31 OS=Mus musculus GN=Rab31 PE=1 SV=1 - [RAB31_MOUSE]	MOUSE	1.34276	8.33	2	0.00312892
P35278	Ras-related protein Rab-5C OS=Mus musculus GN=Rab5c PE=1 SV=2 - [RAB5C_MOUSE]	MOUSE	1.34356	13.22	1	0.00284022
Q99JI6	Ras-related protein Rap-1b OS=Mus musculus GN=Rap1b PE=2 SV=2 - [RAP1B_MOUSE]	MOUSE	1.34549	19.75	12	0.000661608
O09110	Dual specificity mitogen-activated protein kinase kinase 3	MOUSE	1.35423	7.14	2	0.0964025
Q60870	Receptor expression-enhancing protein 5 OS=Mus musculus GN=Reep5 PE=1 SV=1 - [REEP5_MOUSE]	MOUSE	1.35519	26.04	1	0.000104332
E9Q7W0	Recombining-binding protein suppressor of hairless OS=Mus musculus GN=Rbpj PE=2 SV=1 - [E9Q7W0_MOUSE]	MOUSE	1.35519	4.31	1	0.300015
F6YB25	Regulation of nuclear pre-mRNA domain-containing protein 1B (Fragment) OS=Mus musculus GN=Rprd1b PE=4 SV=1 - [F6YB25_MOUSE]	MOUSE	1.35519	9.5	2	0.170079
Q8VE37	Regulator of chromosome condensation OS=Mus musculus GN=Rcc1 PE=1 SV=1 - [RCC1_MOUSE]	MOUSE	1.35519	18.19	6	0.00250397
G3UWX1	Replication factor C subunit 1 OS=Mus musculus GN=Rfc1 PE=2 SV=1 - [G3UWX1_MOUSE]	MOUSE	1.35519	4.55	1	0.00214005
Q9WUK4	Replication factor C subunit 2 OS=Mus musculus GN=Rfc2 PE=2 SV=1 - [RFC2_MOUSE]	MOUSE	1.35519	5.48	2	0.226754
Q8R323	Replication factor C subunit 3 OS=Mus musculus GN=Rfc3 PE=2 SV=1 - [RFC3_MOUSE]	MOUSE	1.36773	7.36	1	0.00108271
Q9CQ71	Replication protein A 14 kDa subunit OS=Mus musculus GN=Rpa3 PE=2 SV=1 - [RFA3_MOUSE]	MOUSE	1.36773	8.4	1	0.00333741
Q8CFE3	REST corepressor 1 OS=Mus musculus GN=Rcor1 PE=1 SV=2 - [RCOR1_MOUSE]	MOUSE	1.37325	16.57	4	0.000477051
Q9JI58	Retinoic acid early-inducible protein 1-delta OS=Mus musculus GN=Raet1d PE=2 SV=1 - [RAE1D_MOUSE]	MOUSE	1.38038	2.26	3	0.00664471
Q9R1R8	Retinol dehydrogenase 11 OS=Mus musculus GN=Rdh11 PE=2 SV=1 - [Q9R1R8_MOUSE]	MOUSE	1.38038	3.57	3	0.192204
Q99PT1	Rho GDP-dissociation inhibitor 1 OS=Mus musculus GN=Arhgdia PE=1 SV=3 - [GDIR1_MOUSE]	MOUSE	1.38038	1.3	2	0.0221724
D3YWL7	Rho GDP-dissociation inhibitor 2 (Fragment) OS=Mus musculus GN=Arhgdib PE=2 SV=1 - [D3YWL7_MOUSE]	MOUSE	1.39084	2.5	22	0.013961
H3BJU7	Rho guanine nucleotide exchange factor 2 OS=Mus musculus GN=Arhgef2 PE=2 SV=1 - [H3BJU7_MOUSE]	MOUSE	1.39316	3.85	3	0.378693
Q62159	Rho-related GTP-binding protein RhoC OS=Mus musculus GN=Rhoc PE=1 SV=2 - [RHOC_MOUSE]	MOUSE	1.39316	26.35	3	5.51e-05
P84096	Rho-related GTP-binding protein RhoG OS=Mus musculus GN=Rhog PE=2 SV=1 - [RHOG_MOUSE]	MOUSE	1.39316	1.62	2	0.00870054
Q91VI7	Ribonuclease inhibitor OS=Mus musculus GN=Rnh1 PE=1 SV=1 - [RINI_MOUSE]	MOUSE	1.39316	1.13	5	0.000602823
Q9CW46	Ribonucleoprotein PTB-binding 1 OS=Mus musculus GN=Raver1 PE=1 SV=2 - [RAVR1_MOUSE]	MOUSE	1.39316	9.29	1	0.994138
E9QAZ2	Ribosomal protein L15 OS=Mus musculus GN=Gm10020 PE=3 SV=1 - [E9QAZ2_MOUSE]	MOUSE	1.39316	52.58	3	0.183246
Q91YK2	Ribosomal RNA processing protein 1 homolog B OS=Mus musculus GN=Rrp1b PE=2 SV=2 - [RRP1B_MOUSE]	MOUSE	1.40605	19.1	1	0.00623458
A2AVJ7	Ribosome-binding protein 1 OS=Mus musculus GN=Rrbp1 PE=2 SV=1 - [A2AVJ7_MOUSE]	MOUSE	1.40605	1.32	4	0.00472256
Q9D6S7	Ribosome-recycling factor, mitochondrial OS=Mus musculus GN=Mrrf PE=1 SV=1 - [RRFM_MOUSE]	MOUSE	1.40605	18.63	1	0.329775
Q8K2T8	RNA polymerase II-associated factor 1 homolog OS=Mus musculus GN=Paf1 PE=2 SV=1 - [PAF1_MOUSE]	MOUSE	1.40605	12.56	1	0.0323861
B2RY56	RNA-binding protein 25 OS=Mus musculus GN=Rbm25 PE=1 SV=2 - [RBM25_MOUSE]	MOUSE	1.40605	22.67	3	0.174173
E9PUF4	RNA-binding protein 26 OS=Mus musculus GN=Rbm26 PE=2 SV=1 - [E9PUF4_MOUSE]	MOUSE	1.41906	3.86	1	0.0204254
G3UXT7	RNA-binding protein FUS (Fragment) OS=Mus musculus GN=Fus PE=4 SV=1 - [G3UXT7_MOUSE]	MOUSE	1.41906	3.56	3	0.0159631
Q9CPS7	RNA-binding protein PNO1 OS=Mus musculus GN=Pno1 PE=2 SV=1 - [PNO1_MOUSE]	MOUSE	1.41906	13.02	4	0.164291
A2AU61	RNA-binding protein Raly (Fragment) OS=Mus musculus GN=Raly PE=2 SV=1 - [A2AU61_MOUSE]	MOUSE	1.41906	13.27	1	0.0101224
Q6P5B0	RRP12-like protein OS=Mus musculus GN=Rrp12 PE=1 SV=1 - [RRP12_MOUSE]	MOUSE	1.41906	16.52	1	0.171269
Q8BH78	RTN4 OS=Mus musculus GN=Rtn4 PE=2 SV=1 - [Q8BH78_MOUSE]	MOUSE	1.41906	2.73	1	0.00750035
P60122	RuvB-like 1 OS=Mus musculus GN=Ruvbl1 PE=1 SV=1 - [RUVB1_MOUSE]	MOUSE	1.42073	15.63	3	0.676634
Q9WTM5	RuvB-like 2 OS=Mus musculus GN=Ruvbl2 PE=2 SV=3 - [RUVB2_MOUSE]	MOUSE	1.43219	17.65	1	0.100262
E9PYG9	SAM domain and HD domain-containing protein 1 OS=Mus musculus GN=Samhd1 PE=2 SV=1 - [E9PYG9_MOUSE]	MOUSE	1.43219	0.72	2	0.0687921
Q9D1J3	SAP domain-containing ribonucleoprotein OS=Mus musculus GN=Sarnp PE=1 SV=3 - [SARNP_MOUSE]	MOUSE	1.43219	0.54	1	0.212249
J3KMM5	Sarcoplasmic/endoplasmic reticulum calcium ATPase 2 OS=Mus musculus GN=Atp2a2 PE=3 SV=1 - [J3KMM5_MOUSE]	MOUSE	1.43219	2.2	1	0.0096182
D3YXK2	Scaffold attachment factor B1 OS=Mus musculus GN=Safb PE=1 SV=2 - [SAFB1_MOUSE]	MOUSE	1.44055	0.87	1	0.000743008
F8WH72	Schlafen family member 5 (Fragment) OS=Mus musculus GN=Slfn5 PE=2 SV=1 - [F8WH72_MOUSE]	MOUSE	1.44463	5.73	3	0.0536546
Q9ERN0	Secretory carrier-associated membrane protein 2 OS=Mus musculus GN=Scamp2 PE=2 SV=1 - [SCAM2_MOUSE]	MOUSE	1.44463	0.82	12	0.214671
Q8BH69	Selenide, water dikinase 1 OS=Mus musculus GN=Sephs1 PE=2 SV=1 - [SPS1_MOUSE]	MOUSE	1.44544	2.43	1	2.5e-05
Q9EP97	Sentrin-specific protease 3 OS=Mus musculus GN=Senp3 PE=1 SV=1 - [SENP3_MOUSE]	MOUSE	1.44544	36.04	1	0.00188918
P42208	Septin-2 OS=Mus musculus GN=Sept2 PE=1 SV=2 - [SEPT2_MOUSE]	MOUSE	1.44544	1.84	2	0.0342049
O55131	Septin-7 OS=Mus musculus GN=Sept7 PE=1 SV=1 - [SEPT7_MOUSE]	MOUSE	1.4529	6.57	3	0.192672
Q64337	Sequestosome-1 OS=Mus musculus GN=Sqstm1 PE=1 SV=1 - [SQSTM_MOUSE]	MOUSE	1.46989	5.68	22	0.00865277
Q9CZN7	Serine hydroxymethyltransferase OS=Mus musculus GN=Shmt2 PE=2 SV=1 - [Q9CZN7_MOUSE]	MOUSE	1.47231	8.81	4	0.00062943
Q62093	Serine/arginine-rich splicing factor 2 OS=Mus musculus GN=Srsf2 PE=1 SV=4 - [SRSF2_MOUSE]	MOUSE	1.47231	14.61	3	0.0462034
Q8VE97	Serine/arginine-rich splicing factor 4 OS=Mus musculus GN=Srsf4 PE=2 SV=1 - [SRSF4_MOUSE]	MOUSE	1.47231	32.03	5	0.042301
Q9D0B0	Serine/arginine-rich splicing factor 9 OS=Mus musculus GN=Srsf9 PE=1 SV=1 - [SRSF9_MOUSE]	MOUSE	1.48594	27.92	1	0.000160205
O55098	Serine/threonine-protein kinase 10 OS=Mus musculus GN=Stk10 PE=1 SV=2 - [STK10_MOUSE]	MOUSE	1.48594	24.06	4	0.000622766
D3Z359	Serine/threonine-protein kinase 25 (Fragment) OS=Mus musculus GN=Stk25 PE=2 SV=1 - [D3Z359_MOUSE]	MOUSE	1.49204	5.9	1	0.0125808
Q8CIN4	Serine/threonine-protein kinase PAK 2 OS=Mus musculus GN=Pak2 PE=1 SV=1 - [PAK2_MOUSE]	MOUSE	1.49659	12.26	1	0.00505345
F6RXB5	Serine/threonine-protein kinase TAO3 (Fragment) OS=Mus musculus GN=Taok3 PE=2 SV=1 - [F6RXB5_MOUSE]	MOUSE	1.49969	6.42	5	0.0473164
Q76MZ3	Serine/threonine-protein phosphatase 2A 65 kDa regulatory subunit A alpha isoform OS=Mus musculus GN=Ppp2r1a PE=1 SV=3 - [2AAA_MOUSE]	MOUSE	1.50582	65.91	2	0.136778
Q0VGB7	Serine/threonine-protein phosphatase 4 regulatory subunit 2 OS=Mus musculus GN=Ppp4r2 PE=1 SV=1 - [PP4R2_MOUSE]	MOUSE	1.51356	30.34	4	0.0305544
P62137	Serine/threonine-protein phosphatase PP1-alpha catalytic subunit OS=Mus musculus GN=Ppp1ca PE=1 SV=1 - [PP1A_MOUSE]	MOUSE	1.51356	2.55	1	0.193263
P63087	Serine/threonine-protein phosphatase PP1-gamma catalytic subunit OS=Mus musculus GN=Ppp1cc PE=1 SV=1 - [PP1G_MOUSE]	MOUSE	1.51356	10.81	2	0.275607
Q9Z1Z2	Serine-threonine kinase receptor-associated protein OS=Mus musculus GN=Strap PE=1 SV=2 - [STRAP_MOUSE]	MOUSE	1.51356	8.87	3	0.440337
P26638	Serine--tRNA ligase, cytoplasmic OS=Mus musculus GN=Sars PE=2 SV=3 - [SYSC_MOUSE]	MOUSE	1.517	37.36	1	0.428975
E9Q5Q5	Serpin B6 (Fragment) OS=Mus musculus GN=Serpinb6a PE=4 SV=1 - [E9Q5Q5_MOUSE]	MOUSE	1.52481	6.45	2	0.00417002
P07724	Serum albumin OS=Mus musculus GN=Alb PE=1 SV=3 - [ALBU_MOUSE]	MOUSE	1.52481	20.92	1	0.0548348
E9PU93	Set1/Ash2 histone methyltransferase complex subunit ASH2 OS=Mus musculus GN=Ash2l PE=4 SV=1 - [E9PU93_MOUSE]	MOUSE	1.52757	14.19	2	0.005196
H3BJP2	S-formylglutathione hydrolase (Fragment) OS=Mus musculus GN=Esd PE=2 SV=1 - [H3BJP2_MOUSE]	MOUSE	1.52757	19.07	8	0.191422
I7HPY0	SH3 domain-binding glutamic acid-rich-like protein 3 OS=Mus musculus GN=Sh3bgrl3 PE=4 SV=1 - [I7HPY0_MOUSE]	MOUSE	1.53456	15.77	15	0.00910768
A2A5V3	SH3 domain-binding protein 1 OS=Mus musculus GN=Sh3bp1 PE=2 SV=1 - [A2A5V3_MOUSE]	MOUSE	1.53621	12.5	1	0.0321519
P28033	CCAAT/enhancer-binding protein beta OS=Mus musculus GN=Cebpb PE=1 SV=1 - [CEBPB_MOUSE]	MOUSE	1.53951	1.6	6	0.00232364
A2AUM6	Signal recognition particle 14 kDa protein OS=Mus musculus GN=Srp14 PE=2 SV=1 - [A2AUM6_MOUSE]	MOUSE	1.5417	11	6	9.41e-06
G5E8T3	Signal recognition particle 19 kDa protein OS=Mus musculus GN=Srp19 PE=4 SV=1 - [G5E8T3_MOUSE]	MOUSE	1.5417	10.4	2	0.02961
P47758	Signal recognition particle receptor subunit beta OS=Mus musculus GN=Srprb PE=1 SV=1 - [SRPRB_MOUSE]	MOUSE	1.5417	12.09	3	0.0308291
A2AAN2	Signal recognition particle subunit SRP68 OS=Mus musculus GN=Srp68 PE=2 SV=1 - [A2AAN2_MOUSE]	MOUSE	1.5445	21.89	6	0.393477
Q9JM90	Signal-transducing adaptor protein 1 OS=Mus musculus GN=Stap1 PE=1 SV=1 - [STAP1_MOUSE]	MOUSE	1.5445	7.22	6	0.00275218
Q4VA53	Sister chromatid cohesion protein PDS5 homolog B OS=Mus musculus GN=Pds5b PE=1 SV=1 - [PDS5B_MOUSE]	MOUSE	1.5445	12.04	4	0.467659
A2ARQ2	Small EDRK-rich factor 2 OS=Mus musculus GN=Serf2 PE=2 SV=1 - [A2ARQ2_MOUSE]	MOUSE	1.55597	12.08	4	0.000131329
P62307	Small nuclear ribonucleoprotein F OS=Mus musculus GN=Snrpf PE=2 SV=1 - [RUXF_MOUSE]	MOUSE	1.55597	11.11	5	0.965636
P62320	Small nuclear ribonucleoprotein Sm D3 OS=Mus musculus GN=Snrpd3 PE=1 SV=1 - [SMD3_MOUSE]	MOUSE	1.57036	30.98	11	0.0455939
P27048	Small nuclear ribonucleoprotein-associated protein B OS=Mus musculus GN=Snrpb PE=1 SV=1 - [RSMB_MOUSE]	MOUSE	1.57036	5.41	5	0.00151173
Q5XG71	Small subunit processome component 20 homolog OS=Mus musculus GN=Utp20 PE=2 SV=2 - [UTP20_MOUSE]	MOUSE	1.58489	21.24	1	0.0458897
G3UZX6	Small ubiquitin-related modifier 3 (Fragment) OS=Mus musculus GN=Sumo3 PE=4 SV=1 - [G3UZX6_MOUSE]	MOUSE	1.58489	14.43	2	0.0047962
Q9CSN1	SNW domain-containing protein 1 OS=Mus musculus GN=Snw1 PE=1 SV=3 - [SNW1_MOUSE]	MOUSE	1.58489	14.01	7	0.000502136
Q8VDN2	Sodium/potassium-transporting ATPase subunit alpha-1 OS=Mus musculus GN=Atp1a1 PE=1 SV=1 - [AT1A1_MOUSE]	MOUSE	1.58614	1.24	2	0.03458
P17809	Solute carrier family 2, facilitated glucose transporter member 1 OS=Mus musculus GN=Slc2a1 PE=1 SV=4 - [GTR1_MOUSE]	MOUSE	1.58614	9.74	2	0.94029
Q91VH2	Sorting nexin-9 OS=Mus musculus GN=Snx9 PE=1 SV=1 - [SNX9_MOUSE]	MOUSE	1.59156	3.93	1	0.171805
E9QAA5	Sphingomyelin phosphodiesterase 4 (Fragment) OS=Mus musculus GN=Smpd4 PE=2 SV=1 - [E9QAA5_MOUSE]	MOUSE	1.59156	7.44	1	0.00246496
D6REF7	Sphingosine-1-phosphate lyase 1 OS=Mus musculus GN=Sgpl1 PE=2 SV=1 - [D6REF7_MOUSE]	MOUSE	1.59156	3.35	12	0.00018918
Q9Z1N5	Spliceosome RNA helicase Ddx39b OS=Mus musculus GN=Ddx39b PE=1 SV=1 - [DX39B_MOUSE]	MOUSE	1.59156	4.82	5	0.0161242
Q9JHS9	Spliceosome-associated protein CWC15 homolog OS=Mus musculus GN=Cwc15 PE=1 SV=1 - [CWC15_MOUSE]	MOUSE	1.59704	2	2	0.687183
E9Q4Q2	Splicing factor 1 OS=Mus musculus GN=Sf1 PE=2 SV=1 - [E9Q4Q2_MOUSE]	MOUSE	1.59956	46.08	1	0.00613262
Q8K4Z5	Splicing factor 3A subunit 1 OS=Mus musculus GN=Sf3a1 PE=1 SV=1 - [SF3A1_MOUSE]	MOUSE	1.61436	56	28	0.000130576
D3Z5A6	Splicing factor 3A subunit 2 (Fragment) OS=Mus musculus GN=Sf3a2 PE=2 SV=1 - [D3Z5A6_MOUSE]	MOUSE	1.6293	1.99	1	0.813495
A2AP40	Splicing factor 45 (Fragment) OS=Mus musculus GN=Rbm17 PE=2 SV=1 - [A2AP40_MOUSE]	MOUSE	1.6293	11.92	1	0.295237
Q9D883	Splicing factor U2AF 35 kDa subunit OS=Mus musculus GN=U2af1 PE=1 SV=4 - [U2AF1_MOUSE]	MOUSE	1.63449	18.85	4	0.000414229
P26369	Splicing factor U2AF 65 kDa subunit OS=Mus musculus GN=U2af2 PE=1 SV=3 - [U2AF2_MOUSE]	MOUSE	1.64437	19.08	21	0.00466254
Q8VIJ6	Splicing factor, proline- and glutamine-rich OS=Mus musculus GN=Sfpq PE=1 SV=1 - [SFPQ_MOUSE]	MOUSE	1.64437	12.03	1	0.50391
Q8BZX4	Splicing regulatory glutamine/lysine-rich protein 1 OS=Mus musculus GN=Srek1 PE=2 SV=1 - [SREK1_MOUSE]	MOUSE	1.64437	19.12	2	0.0886001
Q9JLI8	Squamous cell carcinoma antigen recognized by T-cells 3 OS=Mus musculus GN=Sart3 PE=2 SV=1 - [SART3_MOUSE]	MOUSE	1.65959	16.59	1	0.00257886
Q78PY7	Staphylococcal nuclease domain-containing protein 1 OS=Mus musculus GN=Snd1 PE=1 SV=1 - [SND1_MOUSE]	MOUSE	1.65959	4.97	4	0.0838666
Q61263	Sterol O-acyltransferase 1 OS=Mus musculus GN=Soat1 PE=2 SV=2 - [SOAT1_MOUSE]	MOUSE	1.65959	11.13	1	0.00488959
A2AG41	Stomatin-like protein 2, mitochondrial (Fragment) OS=Mus musculus GN=Stoml2 PE=2 SV=3 - [A2AG41_MOUSE]	MOUSE	1.66069	15.65	1	0.0885364
P38647	Stress-70 protein, mitochondrial OS=Mus musculus GN=Hspa9 PE=1 SV=3 - [GRP75_MOUSE]	MOUSE	1.66069	8.22	1	0.0775569
Q60864	Stress-induced-phosphoprotein 1 OS=Mus musculus GN=Stip1 PE=1 SV=1 - [STIP1_MOUSE]	MOUSE	1.66069	6.92	2	0.094164
Q9ESP1	Stromal cell-derived factor 2-like protein 1 OS=Mus musculus GN=Sdf2l1 PE=2 SV=2 - [SDF2L_MOUSE]	MOUSE	1.66681	5.39	1	0.00610687
Q6P5D8	Structural maintenance of chromosomes flexible hinge domain-containing protein 1 OS=Mus musculus GN=Smchd1 PE=1 SV=2 - [SMHD1_MOUSE]	MOUSE	1.67494	65.38	2	0.082254
Q9CU62	Structural maintenance of chromosomes protein 1A OS=Mus musculus GN=Smc1a PE=1 SV=4 - [SMC1A_MOUSE]	MOUSE	1.67494	7.26	1	0.00903997
Q60520	Paired amphipathic helix protein Sin3a OS=Mus musculus GN=Sin3a PE=1 SV=3 - [SIN3A_MOUSE]	MOUSE	1.67647	3.81	4	0.05325
Q8K2B3	Succinate dehydrogenase [ubiquinone] flavoprotein subunit, mitochondrial OS=Mus musculus GN=Sdha PE=1 SV=1 - [DHSA_MOUSE]	MOUSE	1.69044	17.06	2	0.00108502
Q3UJQ9	Succinyl-CoA:3-ketoacid-coenzyme A transferase OS=Mus musculus GN=Oxct1 PE=2 SV=1 - [Q3UJQ9_MOUSE]	MOUSE	1.69183	1.78	5	0.00317398
D6RFB1	Interferon-induced 35 kDa protein homolog OS=Mus musculus GN=Ifi35 PE=4 SV=1 - [D6RFB1_MOUSE]	MOUSE	1.69433	8.09	4	0.327949
E9PZ00	Sulfated glycoprotein 1 OS=Mus musculus GN=Psap PE=2 SV=1 - [E9PZ00_MOUSE]	MOUSE	1.69823	10.96	3	0.0410627
Q8CFZ0	SUMO-conjugating enzyme UBC9 OS=Mus musculus GN=Ube2i PE=4 SV=1 - [Q8CFZ0_MOUSE]	MOUSE	1.70469	28.73	3	0.742402
Q9CZU3	Superkiller viralicidic activity 2-like 2 OS=Mus musculus GN=Skiv2l2 PE=2 SV=1 - [SK2L2_MOUSE]	MOUSE	1.70608	19.01	1	7.04e-05
E0CXD9	Surfeit locus protein 4 OS=Mus musculus GN=Surf4 PE=2 SV=1 - [E0CXD9_MOUSE]	MOUSE	1.71121	8.76	2	0.00317398
Q8BGT7	Survival of motor neuron-related-splicing factor 30 OS=Mus musculus GN=Smndc1 PE=2 SV=1 - [SPF30_MOUSE]	MOUSE	1.72187	32.86	1	0.327949
D3Z1X8	SWI/SNF complex subunit SMARCC1 OS=Mus musculus GN=Smarcc1 PE=2 SV=1 - [D3Z1X8_MOUSE]	MOUSE	1.72187	2.61	1	0.0880579
O54941	SWI/SNF-related matrix-associated actin-dependent regulator of chromatin subfamily E member 1 OS=Mus musculus GN=Smarce1 PE=1 SV=1 - [SMCE1_MOUSE]	MOUSE	1.72524	13.55	1	0.454311
Q80X82	Symplekin OS=Mus musculus GN=Sympk PE=1 SV=1 - [SYMPK_MOUSE]	MOUSE	1.7378	3.83	1	7.04e-05
Q62465	Synaptic vesicle membrane protein VAT-1 homolog OS=Mus musculus GN=Vat1 PE=1 SV=3 - [VAT1_MOUSE]	MOUSE	1.7378	4.76	2	0.0658687
O09044	Synaptosomal-associated protein 23 OS=Mus musculus GN=Snap23 PE=1 SV=1 - [SNP23_MOUSE]	MOUSE	1.7378	3.65	5	0.00600365
O70439	Syntaxin-7 OS=Mus musculus GN=Stx7 PE=1 SV=3 - [STX7_MOUSE]	MOUSE	1.7378	5.36	1	0.0753028
A2AKJ9	Syntenin-1 OS=Mus musculus GN=Sdcbp PE=2 SV=1 - [A2AKJ9_MOUSE]	MOUSE	1.7379	9.15	10	0.110158
P26039	Talin-1 OS=Mus musculus GN=Tln1 PE=1 SV=2 - [TLN1_MOUSE]	MOUSE	1.7379	41.27	4	0.0818339
G3UZZ2	Tapasin (Fragment) OS=Mus musculus GN=Tapbp PE=2 SV=1 - [G3UZZ2_MOUSE]	MOUSE	1.74473	26.15	3	0.0747893
Q921F2	TAR DNA-binding protein 43 OS=Mus musculus GN=Tardbp PE=1 SV=1 - [TADBP_MOUSE]	MOUSE	1.74473	32.13	1	0.0360349
A2APB8	Targeting protein for Xklp2 OS=Mus musculus GN=Tpx2 PE=1 SV=1 - [TPX2_MOUSE]	MOUSE	1.75162	30.16	1	0.0847105
F6XYI9	TATA-box-binding protein (Fragment) OS=Mus musculus GN=Tbp PE=2 SV=1 - [F6XYI9_MOUSE]	MOUSE	1.78649	21.72	6	0.235014
P11983	T-complex protein 1 subunit alpha OS=Mus musculus GN=Tcp1 PE=1 SV=3 - [TCPA_MOUSE]	MOUSE	1.78705	6.95	1	0.0272766
O55222	Integrin-linked protein kinase OS=Mus musculus GN=Ilk PE=1 SV=2 - [ILK_MOUSE]	MOUSE	1.79433	30.7	2	0.071025
Q9CQW9	Interferon-induced transmembrane protein 3 OS=Mus musculus GN=Ifitm3 PE=1 SV=1 - [IFM3_MOUSE]	MOUSE	1.79453	29.02	3	0.0172723
F6ZZ61	Testis-expressed sequence 10 protein (Fragment) OS=Mus musculus GN=Tex10 PE=2 SV=1 - [F6ZZ61_MOUSE]	MOUSE	1.80189	13.96	7	0.535832
E9PXX7	Thioredoxin domain-containing protein 5 OS=Mus musculus GN=Txndc5 PE=2 SV=1 - [E9PXX7_MOUSE]	MOUSE	1.80302	8.07	21	0.798654
B1AZI6	THO complex subunit 2 OS=Mus musculus GN=Thoc2 PE=2 SV=1 - [THOC2_MOUSE]	MOUSE	1.80302	6.84	4	0.479026
P35441	Thrombospondin-1 OS=Mus musculus GN=Thbs1 PE=1 SV=1 - [TSP1_MOUSE]	MOUSE	1.80302	5.92	3	0.0954364
Q8BZN7	Thyroid hormone receptor-associated protein 3 OS=Mus musculus GN=Thrap3 PE=2 SV=1 - [Q8BZN7_MOUSE]	MOUSE	1.81658	5.44	1	0.10088
P63085	Mitogen-activated protein kinase 1 OS=Mus musculus GN=Mapk1 PE=1 SV=3	MOUSE	1.8191	12.09	2	0.0308207
Q9Z0U1	Tight junction protein ZO-2 OS=Mus musculus GN=Tjp2 PE=1 SV=2 - [ZO2_MOUSE]	MOUSE	1.8197	22.75	4	0.195702
E9PX73	T-lymphocyte surface antigen Ly-9 OS=Mus musculus GN=Ly9 PE=2 SV=1 - [E9PX73_MOUSE]	MOUSE	1.8197	8.74	3	0.245981
Q921T2	Torsin-1A-interacting protein 1 OS=Mus musculus GN=Tor1aip1 PE=1 SV=3 - [TOIP1_MOUSE]	MOUSE	1.87068	4.32	7	0.0921924
Q8BU11	TOX high mobility group box family member 4 OS=Mus musculus GN=Tox4 PE=1 SV=3 - [TOX4_MOUSE]	MOUSE	1.87068	34.55	7	0.25653
A2A845	Trans-2-enoyl-CoA reductase, mitochondrial (Fragment) OS=Mus musculus GN=Mecr PE=2 SV=1 - [A2A845_MOUSE]	MOUSE	1.87156	27.83	6	0.000218958
G3UX35	Transcription activator BRG1 (Fragment) OS=Mus musculus GN=Smarca4 PE=4 SV=1 - [G3UX35_MOUSE]	MOUSE	1.87231	35.29	1	0.00780281
P83940	Transcription elongation factor B polypeptide 1 OS=Mus musculus GN=Tceb1 PE=1 SV=1 - [ELOC_MOUSE]	MOUSE	1.87755	14.86	1	0.0844676
Q9CQH7	Transcription factor BTF3 homolog 4 OS=Mus musculus GN=Btf3l4 PE=2 SV=1 - [BT3L4_MOUSE]	MOUSE	1.87902	23.05	2	0.322037
O89090	Transcription factor Sp1 OS=Mus musculus GN=Sp1 - [SP1_MOUSE]	MOUSE	1.87905	8.53	1	0.00421826
P97360	Transcription factor ETV6 OS=Mus musculus GN=Etv6 PE=1 SV=1 - [ETV6_MOUSE]	MOUSE	1.88799	94.44	36	1.82e-05
P09450	Transcription factor jun-B OS=Mus musculus GN=Junb PE=1 SV=1 - [JUNB_MOUSE]	MOUSE	1.90365	2.14	1	0.0505221
Q80ZM7	Transcription initiation factor IIA subunit 2 OS=Mus musculus GN=Gtf2a2 PE=2 SV=2 - [T2AG_MOUSE]	MOUSE	1.92045	2.81	7	0.000566417
Q8K0H5	Transcription initiation factor TFIID subunit 10 OS=Mus musculus GN=Taf10 PE=1 SV=1 - [TAF10_MOUSE]	MOUSE	1.92045	18.62	8	0.0120201
Q62318	Transcription intermediary factor 1-beta OS=Mus musculus GN=Trim28 PE=1 SV=3 - [TIF1B_MOUSE]	MOUSE	1.92309	27.03	1	0.000308252
P42669	Transcriptional activator protein Pur-alpha OS=Mus musculus GN=Pura PE=1 SV=1 - [PURA_MOUSE]	MOUSE	1.92309	4.81	3	0.0190623
O35295	Transcriptional activator protein Pur-beta OS=Mus musculus GN=Purb PE=1 SV=3 - [PURB_MOUSE]	MOUSE	1.92897	27.84	8	5.18e-05
Q61164	Transcriptional repressor CTCF OS=Mus musculus GN=Ctcf PE=1 SV=2 - [CTCF_MOUSE]	MOUSE	1.93595	12.5	9	0.00638362
Q8CHY6	Transcriptional repressor p66 alpha OS=Mus musculus GN=Gatad2a PE=1 SV=2 - [P66A_MOUSE]	MOUSE	1.93595	7.43	1	0.000673652
Q00899	Transcriptional repressor protein YY1 OS=Mus musculus GN=Yy1 PE=1 SV=1 - [TYY1_MOUSE]	MOUSE	1.93756	6.64	15	6.12e-05
Q8C4J7	Transducin beta-like protein 3 OS=Mus musculus GN=Tbl3 PE=2 SV=1 - [TBL3_MOUSE]	MOUSE	1.93756	7.74	1	0.382602
Q8C872	Transferrin receptor protein 1 OS=Mus musculus GN=Tfrc PE=2 SV=1 - [Q8C872_MOUSE]	MOUSE	1.94089	20.35	1	0.000711803
Q6PFR5	Transformer-2 protein homolog alpha OS=Mus musculus GN=Tra2a PE=1 SV=1 - [TRA2A_MOUSE]	MOUSE	1.9417	7.33	1	0.0010862
Q9WVA4	Transgelin-2 OS=Mus musculus GN=Tagln2 PE=1 SV=4 - [TAGL2_MOUSE]	MOUSE	1.94624	23.81	2	0.0237847
Q01853	Transitional endoplasmic reticulum ATPase OS=Mus musculus GN=Vcp PE=1 SV=4 - [TERA_MOUSE]	MOUSE	1.94624	24.42	2	0.00170121
P40142	Transketolase OS=Mus musculus GN=Tkt PE=1 SV=1 - [TKT_MOUSE]	MOUSE	1.95499	37.3	2	0.000665383
Q8K003	Translation machinery-associated protein 7 OS=Mus musculus GN=Tma7 PE=2 SV=1 - [TMA7_MOUSE]	MOUSE	1.95499	12.99	1	0.495309
P63028	Translationally-controlled tumor protein OS=Mus musculus GN=Tpt1 PE=1 SV=1 - [TCTP_MOUSE]	MOUSE	1.97275	3.12	3	0.0275179
Q62348	Translin OS=Mus musculus GN=Tsn PE=1 SV=1 - [TSN_MOUSE]	MOUSE	1.97275	25.53	1	0.111573
Q8BU14	Translocation protein SEC62 OS=Mus musculus GN=Sec62 PE=1 SV=1 - [SEC62_MOUSE]	MOUSE	1.97697	18.1	1	0.133571
Q62186	Translocon-associated protein subunit delta OS=Mus musculus GN=Ssr4 PE=2 SV=1 - [SSRD_MOUSE]	MOUSE	1.97697	4.79	1	0.00210271
J3QMX2	Transportin-1 (Fragment) OS=Mus musculus GN=Tnpo1 PE=4 SV=1 - [J3QMX2_MOUSE]	MOUSE	1.97697	10.37	4	0.893237
E9Q0H8	Transportin-3 OS=Mus musculus GN=Tnpo3 PE=2 SV=1 - [E9Q0H8_MOUSE]	MOUSE	1.98175	6.89	15	0.453449
O08784	Treacle protein OS=Mus musculus GN=Tcof1 PE=1 SV=1 - [TCOF_MOUSE]	MOUSE	1.98175	59.26	14	0.106214
D3YXU1	Trifunctional enzyme subunit beta, mitochondrial (Fragment) OS=Mus musculus GN=Hadhb PE=2 SV=1 - [D3YXU1_MOUSE]	MOUSE	1.98175	12.11	2	0.137225
Q9DAV9	Trimeric intracellular cation channel type B OS=Mus musculus GN=Tmem38b PE=2 SV=1 - [TM38B_MOUSE]	MOUSE	1.98175	44.16	4	0.439615
P17751	Triosephosphate isomerase OS=Mus musculus GN=Tpi1 PE=1 SV=4 - [TPIS_MOUSE]	MOUSE	1.99526	15.28	4	0.0577698
O89023	Tripeptidyl-peptidase 1 OS=Mus musculus GN=Tpp1 PE=1 SV=2 - [TPP1_MOUSE]	MOUSE	2.01372	10.58	1	0.00433925
H3BKN0	tRNA (cytosine(34)-C(5))-methyltransferase OS=Mus musculus GN=Nsun2 PE=2 SV=1 - [H3BKN0_MOUSE]	MOUSE	2.01372	13.4	3	0.0153282
E9Q453	Tropomyosin alpha-1 chain OS=Mus musculus GN=Tpm1 PE=2 SV=1 - [E9Q453_MOUSE]	MOUSE	2.01372	25.37	2	0.000654272
P05213	Tubulin alpha-1B chain OS=Mus musculus GN=Tuba1b PE=1 SV=2 - [TBA1B_MOUSE]	MOUSE	2.01372	16.95	10	0.000513722
Q61333	Tumor necrosis factor alpha-induced protein 2 OS=Mus musculus GN=Tnfaip2 PE=2 SV=2 - [TNAP2_MOUSE]	MOUSE	2.01372	15.06	2	0.0112906
A2BDW0	Tyrosine-protein kinase BTK OS=Mus musculus GN=Btk PE=2 SV=1 - [A2BDW0_MOUSE]	MOUSE	2.03236	21.26	1	0.0348588
Q61152	Tyrosine-protein phosphatase non-receptor type 18 OS=Mus musculus GN=Ptpn18 PE=1 SV=1 - [PTN18_MOUSE]	MOUSE	2.03236	44.49	1	0.000881943
Q62376	U1 small nuclear ribonucleoprotein 70 kDa OS=Mus musculus GN=Snrnp70 PE=1 SV=2 - [RU17_MOUSE]	MOUSE	2.05116	4.45	1	3.37e-05
Q922U1	U4/U6 small nuclear ribonucleoprotein Prp3 OS=Mus musculus GN=Prpf3 PE=1 SV=1 - [PRPF3_MOUSE]	MOUSE	2.05116	1.25	4	0.000339419
Q9Z315	U4/U6.U5 tri-snRNP-associated protein 1 OS=Mus musculus GN=Sart1 PE=2 SV=1 - [SNUT1_MOUSE]	MOUSE	2.07014	13.74	8	0.00336634
Q6P4T2	U5 small nuclear ribonucleoprotein 200 kDa helicase OS=Mus musculus GN=Snrnp200 PE=2 SV=1 - [U520_MOUSE]	MOUSE	2.0893	3.52	4	8.91e-05
O35900	U6 snRNA-associated Sm-like protein LSm2 OS=Mus musculus GN=Lsm2 PE=2 SV=1 - [LSM2_MOUSE]	MOUSE	2.12814	12.68	1	0.000375744
F6ZE40	Ubiquinone biosynthesis monooxygenase COQ6 (Fragment) OS=Mus musculus GN=Coq6 PE=4 SV=1 - [F6ZE40_MOUSE]	MOUSE	2.12814	14.73	7	0.000122202
Q9JMA1	Ubiquitin carboxyl-terminal hydrolase 14 OS=Mus musculus GN=Usp14 PE=1 SV=3 - [UBP14_MOUSE]	MOUSE	2.12814	5.52	6	0.479026
E9Q475	Ubiquitin fusion degradation protein 1 homolog OS=Mus musculus GN=Ufd1l PE=2 SV=1 - [E9Q475_MOUSE]	MOUSE	2.14783	9.05	2	0.453449
P61089	Ubiquitin-conjugating enzyme E2 N OS=Mus musculus GN=Ube2n PE=1 SV=1 - [UBE2N_MOUSE]	MOUSE	2.14783	2.04	1	0.10088
Q02053	Ubiquitin-like modifier-activating enzyme 1 OS=Mus musculus GN=Uba1 PE=1 SV=1 - [UBA1_MOUSE]	MOUSE	2.1677	6	1	0.108207
Q922Y1	UBX domain-containing protein 1 OS=Mus musculus GN=Ubxn1 PE=1 SV=1 - [UBXN1_MOUSE]	MOUSE	2.1677	7.22	4	0.000665383
Q9DBP5	UMP-CMP kinase OS=Mus musculus GN=Cmpk1 PE=1 SV=1 - [KCY_MOUSE]	MOUSE	2.18776	7.48	1	0.495309
G3V011	Unconventional myosin-If OS=Mus musculus GN=Myo1f PE=2 SV=1 - [G3V011_MOUSE]	MOUSE	2.18776	0.95	5	0.245981
Q9CQE8	UPF0568 protein C14orf166 homolog OS=Mus musculus PE=2 SV=1 - [CN166_MOUSE]	MOUSE	2.208	7.23	7	0.111573
E9Q722	Upstream stimulatory factor 1 OS=Mus musculus GN=Usf1 PE=2 SV=1 - [E9Q722_MOUSE]	MOUSE	2.208	4.96	2	0.133571
P54728	UV excision repair protein RAD23 homolog B OS=Mus musculus GN=Rad23b PE=1 SV=2 - [RD23B_MOUSE]	MOUSE	2.22844	9.26	2	0.00780281
Q8R307	Vacuolar protein sorting-associated protein 18 homolog OS=Mus musculus GN=Vps18 PE=1 SV=2 - [VPS18_MOUSE]	MOUSE	2.22844	2	1	0.439615
Q9Z1Q9	Valine--tRNA ligase OS=Mus musculus GN=Vars PE=2 SV=1 - [SYVC_MOUSE]	MOUSE	2.24905	12.87	1	0.0120201
P70460	Vasodilator-stimulated phosphoprotein OS=Mus musculus GN=Vasp PE=1 SV=4 - [VASP_MOUSE]	MOUSE	2.24905	10.19	3	0.000513722
E9Q6R3	Vesicle-trafficking protein SEC22b OS=Mus musculus GN=Sec22b PE=2 SV=1 - [E9Q6R3_MOUSE]	MOUSE	2.26987	8.44	13	0.0112906
Q8VDJ3	Vigilin OS=Mus musculus GN=Hdlbp PE=1 SV=1 - [VIGLN_MOUSE]	MOUSE	2.29087	12.61	9	0.0010862
P20152	Vimentin OS=Mus musculus GN=Vim PE=1 SV=3 - [VIME_MOUSE]	MOUSE	2.29087	21.95	5	0.0237847
Q99KC8	von Willebrand factor A domain-containing protein 5A OS=Mus musculus GN=Vwa5a PE=1 SV=2 - [VMA5A_MOUSE]	MOUSE	2.31206	4.81	4	0.00433925
P50516	V-type proton ATPase catalytic subunit A OS=Mus musculus GN=Atp6v1a PE=1 SV=2 - [VATA_MOUSE]	MOUSE	2.33346	10.5	2	0.0190623
B7ZP47	Wapal protein OS=Mus musculus GN=Wapal PE=2 SV=1 - [B7ZP47_MOUSE]	MOUSE	2.33346	5.78	5	5.18e-05
Q8K1I7	WAS/WASL-interacting protein family member 1 OS=Mus musculus GN=Wipf1 PE=1 SV=1 - [WIPF1_MOUSE]	MOUSE	2.36308	12.65	23	0.00638362
O88342	WD repeat-containing protein 1 OS=Mus musculus GN=Wdr1 PE=1 SV=3 - [WDR1_MOUSE]	MOUSE	2.37684	22.38	1	0.000881943
Q8BH43	Wiskott-Aldrich syndrome protein family member 2 OS=Mus musculus GN=Wasf2 PE=1 SV=1 - [WASF2_MOUSE]	MOUSE	2.37684	8.18	3	3.37e-05
Q923D5	WW domain-binding protein 11 OS=Mus musculus GN=Wbp11 PE=1 SV=2 - [WBP11_MOUSE]	MOUSE	2.39883	3.94	6	0.000339419
Q6P1B1	Xaa-Pro aminopeptidase 1 OS=Mus musculus GN=Xpnpep1 PE=2 SV=1 - [XPP1_MOUSE]	MOUSE	2.39883	20.95	10	0.000645739
D3YZI8	Zinc finger and BTB domain-containing protein 7A (Fragment) OS=Mus musculus GN=Zbtb7a PE=2 SV=1 - [D3YZI8_MOUSE]	MOUSE	2.42103	5.75	1	0.157033
Q6NZF1	Zinc finger CCCH domain-containing protein 11A OS=Mus musculus GN=Zc3h11a PE=1 SV=1 - [ZC11A_MOUSE]	MOUSE	2.42103	17.09	1	0.0631465
H9H9S3	Zinc finger E-box-binding homeobox 2 OS=Mus musculus GN=Zeb2 PE=2 SV=1 - [H9H9S3_MOUSE]	MOUSE	2.44343	19.56	3	0.106692
Q9D115	Zinc finger protein 706 OS=Mus musculus GN=Znf706 PE=2 SV=1 - [ZN706_MOUSE]	MOUSE	2.44343	11.76	1	0.057973
P30681	High mobility group protein B2 OS=Mus musculus GN=Hmgb2 PE=1 SV=3	MOUSE	2.4529	33.09	1	0.240991
O35593	26S proteasome non-ATPase regulatory subunit 14 OS=Mus musculus GN=Psmd14 PE=1 SV=2	MOUSE	2.46604	1.61	1	0.000842093
Q91WK2	Eukaryotic translation initiation factor 3 subunit H OS=Mus musculus GN=Eif3h PE=1 SV=1	MOUSE	2.49399	7.21	1	0.234192
P81269	Cyclic AMP-dependent transcription factor ATF-1 OS=Mus musculus GN=Atf1 PE=1 SV=1	MOUSE	2.50119	26.62	1	0.001088
Q99PV5	Class E basic helix-loop-helix protein 41 OS=Mus musculus GN=Bhlhe41 PE=1 SV=1	MOUSE	2.51189	16.11	1	0.0813517
Q52KE7	Cyclin-L1 OS=Mus musculus GN=Ccnl1 PE=1 SV=1	MOUSE	2.51189	12.43	5	0.0153758
P56546	C-terminal-binding protein 2 OS=Mus musculus GN=Ctbp2 PE=1 SV=2	MOUSE	2.53149	4.65	1	0.636276
D3Z5M2	Protein Gm10110 OS=Mus musculus GN=Gm10110 PE=4 SV=1	MOUSE	2.51189	3.89	2	0.0102855
F8VPR5	CREB-binding protein OS=Mus musculus GN=Crebbp PE=2 SV=1	MOUSE	2.51523	10.81	1	0.015028
P23611	Interferon regulatory factor 8 OS=Mus musculus GN=Irf8 PE=1 SV=1	MOUSE	2.53456	1.03	8	0.014657
Q5SVQ0	Histone acetyltransferase KAT7 OS=Mus musculus GN=Kat7 PE=1 SV=1	MOUSE	2.53513	14.81	1	0.196016
Q9R226	KH domain-containing, RNA-binding, signal transduction-associated protein 3 OS=Mus musculus GN=Khdrbs3 PE=1 SV=1	MOUSE	2.53951	0.94	2	0.000316293
P70670	Nascent polypeptide-associated complex subunit alpha, muscle-specific form OS=Mus musculus GN=Naca PE=1 SV=2	MOUSE	2.54954	3.13	1	0.200723
P25799	Nuclear factor NF-kappa-B p105 subunit OS=Mus musculus GN=Nfkb1 PE=1 SV=2	MOUSE	2.45546	12.77	1	0.00117406
Q99LX0	Protein DJ-1 OS=Mus musculus GN=Park7 PE=1 SV=1	MOUSE	2.55859	4.36	4	0.150279
Q5RIM6	Nuclear receptor co-repressor 1, isoform CRA_a OS=Mus musculus GN=Ncor1 PE=4 SV=1	MOUSE	2.57578	25.1	1	0.0593221
D3YXK1	Atherin OS=Mus musculus GN=Samd1 PE=1 SV=1	MOUSE	2.58226	11.05	10	0.0175026
Q91WA1	TIMELESS-interacting protein OS=Mus musculus GN=Tipin PE=1 SV=2	MOUSE	2.58226	35.71	2	0.00985605
Q3THK3	General transcription factor IIF subunit 1 OS=Mus musculus GN=Gtf2f1 PE=1 SV=2	MOUSE	2.59517	18.99	1	0.000139677
Q569Z6	Thyroid hormone receptor-associated protein 3 OS=Mus musculus GN=Thrap3 PE=1 SV=1	MOUSE	2.60256	2.68	2	0.275453
A2AWT5	Nucleolar transcription factor 1 OS=Mus musculus GN=Ubtf PE=4 SV=1	MOUSE	2.61146	29.36	8	0.0386152
Q8R0S1	Cyclic AMP-dependent transcription factor ATF-7 OS=Mus musculus GN=Atf7 PE=1 SV=1	MOUSE	2.60615	13.76	2	0.0416077
Q8K019	Bcl-2-associated transcription factor 1 OS=Mus musculus GN=Bclaf1 PE=1 SV=2	MOUSE	2.63027	11.47	1	0.0836871
Q9ESK4	Inhibitor of growth protein 2 OS=Mus musculus GN=Ing2 PE=1 SV=3	MOUSE	2.65179	24.58	1	0.00337574
P70353	Nuclear transcription factor Y subunit gamma OS=Mus musculus GN=Nfyc PE=2 SV=2	MOUSE	2.65461	15.26	4	0.0111303
Q9QWH1	Polyhomeotic-like protein 2 OS=Mus musculus GN=Phc2 PE=1 SV=1	MOUSE	2.66681	16.05	4	0.000144213
Q3TMP1	General transcription factor IIIC, polypeptide 3 OS=Mus musculus GN=Gtf3c3 PE=2 SV=1	MOUSE	2.66681	2.72	1	0.184115
O70422	General transcription factor IIH subunit 4 OS=Mus musculus GN=Gtf2h4 PE=2 SV=1	MOUSE	2.66681	7.63	4	0.0150764
Q62311	Transcription initiation factor TFIID subunit 6 OS=Mus musculus GN=Taf6 PE=2 SV=1	MOUSE	2.67298	4.83	3	0.212193
Q61624	Zinc finger protein 148 OS=Mus musculus GN=Znf148 PE=1 SV=2	MOUSE	2.67917	1.62	3	0.00600329
A4QPD3	Proto-oncogene c-Rel OS=Mus musculus GN=Rel PE=2 SV=1	MOUSE	2.67917	2.72	2	0.18525
Q61458	Cyclin-H OS=Mus musculus GN=Ccnh PE=2 SV=2	MOUSE	2.68034	4.98	2	0.0095634
O88712	C-terminal-binding protein 1 OS=Mus musculus GN=Ctbp1 PE=1 SV=2	MOUSE	2.69183	8.51	8	0.0185025
P13346	Protein fosB OS=Mus musculus GN=Fosb PE=2 SV=1	MOUSE	2.69823	50.25	2	0.030624
P47930	Fos-related antigen 2 OS=Mus musculus GN=Fosl2 PE=1 SV=2	MOUSE	2.70396	36.97	1	0.0676405
G3X956	FACT complex subunit SPT16 OS=Mus musculus GN=Supt16 PE=4 SV=1	MOUSE	2.72898	12.2	1	0.00274248
H3BJQ9	Homeobox protein cut-like 1 OS=Mus musculus GN=Cux1 PE=2 SV=1	MOUSE	2.72898	34.38	24	0.00760788
P70671	Interferon regulatory factor 3 OS=Mus musculus GN=Irf3 PE=1 SV=1	MOUSE	2.73167	15.12	2	0.0723616
Q8CFN5	Myocyte-specific enhancer factor 2C OS=Mus musculus GN=Mef2c PE=1 SV=2	MOUSE	2.7379	12.28	5	0.00325878
Q8R3G1	Nuclear inhibitor of protein phosphatase 1 OS=Mus musculus GN=Ppp1r8 PE=1 SV=1	MOUSE	2.74473	3.02	4	0.000778586
Q9QYS9	Protein quaking OS=Mus musculus GN=Qki PE=1 SV=1	MOUSE	2.74473	6.4	7	0.109481
Q64213	Splicing factor 1 OS=Mus musculus GN=Sf1 PE=1 SV=6	MOUSE	2.75858	7.49	8	0.232749
Q8QZY9	Splicing factor 3B subunit 4 OS=Mus musculus GN=Sf3b4 PE=2 SV=1	MOUSE	2.78685	10.13	1	0.000808663
Q99PM3	Transcription initiation factor IIA subunit 1 OS=Mus musculus GN=Gtf2a1 PE=2 SV=2	MOUSE	2.80396	21.91	1	0.0217731
O08785	Circadian locomoter output cycles protein kaput OS=Mus musculus GN=Clock PE=1 SV=1	MOUSE	2.80543	64.29	2	0.116682
Q6ZQ08	CCR4-NOT transcription complex subunit 1 OS=Mus musculus GN=Cnot1 PE=1 SV=2	MOUSE	2.80615	9.7	7	0.221742
Q8CB77	Transcription elongation factor B polypeptide 3 OS=Mus musculus GN=Tceb3 PE=1 SV=3	MOUSE	2.81565	5.2	4	0.00140925
Q60929	Myocyte-specific enhancer factor 2A OS=Mus musculus GN=Mef2a PE=1 SV=2	MOUSE	2.81658	4.79	10	7.31e-05
Q63943	Myocyte-specific enhancer factor 2D OS=Mus musculus GN=Mef2d PE=1 SV=2	MOUSE	2.81658	56.19	3	0.129791
Q9WTK5	Nuclear factor NF-kappa-B p100 subunit OS=Mus musculus GN=Nfkb2 PE=1 SV=1	MOUSE	1.43414	2.49	2	0.241973
Q8C3V4	Signal transducer and activator of transcription OS=Mus musculus GN=Stat1 PE=2 SV=1	MOUSE	2.82757	9.83	1	0.0147738
Q9D7M8	DNA-directed RNA polymerase II subunit RPB4 OS=Mus musculus GN=Polr2d PE=2 SV=2	MOUSE	2.82865	11.88	1	0.0182426
P97496	SWI/SNF complex subunit SMARCC1 OS=Mus musculus GN=Smarcc1 PE=1 SV=2	MOUSE	2.83139	18.78	1	0.119806
P17433	Transcription factor PU.1 OS=Mus musculus GN=Spi1 PE=1 SV=2	MOUSE	2.88028	12.9	3	0.718287
Q8K0V4	CCR4-NOT transcription complex subunit 3 OS=Mus musculus GN=Cnot3 PE=1 SV=1	MOUSE	2.90365	17.74	1	0.00266445
Q9CQ36	DNA polymerase epsilon subunit 4 OS=Mus musculus GN=Pole4 PE=3 SV=1	MOUSE	2.90732	17.82	7	0.104479
Q8R0K9	Transcription factor E2F4 OS=Mus musculus GN=E2f4 PE=2 SV=1	MOUSE	2.91072	41.44	27	0.335351
O70494	Transcription factor Sp3 OS=Mus musculus GN=Sp3 - [SP3_MOUSE]	MOUSE	2.91201	2.08	2	0.00746666
P62869	Transcription elongation factor B polypeptide 2 OS=Mus musculus GN=Tceb2 PE=1 SV=1	MOUSE	2.94624	1.45	4	0.000161534
P56959	RNA-binding protein FUS OS=Mus musculus GN=Fus PE=2 SV=1	MOUSE	2.94624	2.48	5	0.106564
P15066	Transcription factor jun-D OS=Mus musculus GN=Jund PE=1 SV=1	MOUSE	2.94624	3.53	1	0.623055
Q9WU01	KH domain-containing, RNA-binding, signal transduction-associated protein 2 OS=Mus musculus GN=Khdrbs2 PE=1 SV=1	MOUSE	2.94624	15.63	2	0.0203945
Q9WV30	Nuclear factor of activated T-cells 5 OS=Mus musculus GN=Nfat5 PE=2 SV=1	MOUSE	2.95499	27.13	2	0.0123085
Q8R0A0	General transcription factor IIF subunit 2 OS=Mus musculus GN=Gtf2f2 PE=1 SV=1	MOUSE	2.97275	11.27	1	0.198527
Q6NZA9	Transcription initiation factor TFIID subunit 9B OS=Mus musculus GN=Taf9b PE=1 SV=2	MOUSE	2.99226	5.18	10	0.0116991
Q61069	Upstream stimulatory factor 1 OS=Mus musculus GN=Usf1 PE=1 SV=1	MOUSE	2.99226	14.64	2	0.166045
Q64705	Upstream stimulatory factor 2 OS=Mus musculus GN=Usf2 PE=1 SV=1	MOUSE	2.99227	18.09	3	0.0200158
Q9JMG1	Endothelial differentiation-related factor 1 OS=Mus musculus GN=Edf1 PE=1 SV=1	MOUSE	3.01995	16.01	1	0.00157615
P59178	Lethal(3)malignant brain tumor-like protein 2 OS=Mus musculus GN=L3mbtl2 PE=1 SV=2	MOUSE	3.0761	13.13	1	0.0150674
Q7TSZ8	Nucleus accumbens-associated protein 1 OS=Mus musculus GN=Nacc1 PE=1 SV=1	MOUSE	3.10456	20	5	0.00270391
O35309	N-myc-interactor OS=Mus musculus GN=Nmi PE=2 SV=1	MOUSE	3.16228	4.5	7	0.00713368
Q5SWT9	DNA-binding protein Ikaros OS=Mus musculus GN=Ikzf1 PE=2 SV=1	MOUSE	3.16228	10.55	5	0.191625
Q7TQK0	Cyclin T2 OS=Mus musculus GN=Ccnt2 PE=2 SV=1	MOUSE	3.22107	27.08	4	0.0160067
Q8VI24	DNA-binding protein SATB2 OS=Mus musculus GN=Satb2 PE=1 SV=1	MOUSE	3.40408	19.74	2	0.454677
Q08943	FACT complex subunit SSRP1 OS=Mus musculus GN=Ssrp1 PE=1 SV=2	MOUSE	3.49945	10.11	1	0.0321484
Q9CPW7	Zinc finger matrin-type protein 2 OS=Mus musculus GN=Zmat2 PE=2 SV=1	MOUSE	3.53183	5.39	1	0.00161039
O55102	Biogenesis of lysosome-related organelles complex 1 subunit 1 OS=Mus musculus GN=Bloc1s1 PE=1 SV=2	MOUSE	3.53183	7.31	1	0.0152456
Q9CPW7	Zinc finger matrin-type protein 2 OS=Mus musculus GN=Zmat2 PE=2 SV=1	MOUSE	3.53183	12.65	15	0.000332986
Q60809	CCR4-NOT transcription complex subunit 7;Cnot7;ortholog	MOUSE	3.56451	5.07	1	0.003838
Q921D4	Mediator of RNA polymerase II transcription subunit 6 OS=Mus musculus GN=Med6 PE=1 SV=2	MOUSE	3.59749	6.12	3	0.195479
Q8R1G6	PDZ and LIM domain protein 2 OS=Mus musculus GN=Pdlim2 PE=1 SV=1	MOUSE	3.63078	2.17	1	8.92e-05
P97471	Mothers against decapentaplegic homolog 4 OS=Mus musculus GN=Smad4 PE=1 SV=2 - [SMAD4_MOUSE]	MOUSE	3.71859	39.76	1	0.971071
Q3U3M5	Cyclin-K OS=Mus musculus GN=Ccnk PE=2 SV=1	MOUSE	3.72154	10.66	1	0.00125676
P31266	Recombining binding protein suppressor of hairless OS=Mus musculus GN=Rbpj PE=1 SV=1	MOUSE	3.7379	6.42	1	4.65e-05
P53569	CCAAT/enhancer-binding protein zeta OS=Mus musculus GN=Cebpz PE=1 SV=2	MOUSE	3.7379	4.57	1	0.0193857
Q61545	RNA-binding protein EWS OS=Mus musculus GN=Ewsr1 PE=1 SV=2	MOUSE	3.75858	1.34	4	0.010196
Q9ESZ8	General transcription factor II-I OS=Mus musculus GN=Gtf2i PE=1 SV=3	MOUSE	3.75858	11	1	0.002706
P60762	Mortality factor 4-like protein 1 OS=Mus musculus GN=Morf4l1 PE=1 SV=2	MOUSE	3.76704	12.09	4	0.514941
Q9D6N5	Dr1-associated corepressor OS=Mus musculus GN=Drap1 PE=2 SV=3	MOUSE	3.80189	4.91	1	0.00141999
Q91WV0	Protein Dr1 OS=Mus musculus GN=Dr1 PE=2 SV=1	MOUSE	3.80189	24.53	2	0.00553317
Q99LL5	Periodic tryptophan protein 1 homolog;Pwp1;ortholog	MOUSE	3.808	7.23	2	0.0545871
MP2K2	Dual specificity mitogen-activated protein kinase kinase 2 OS=Mus musculus GN=Map2k2 PE=1 SV=2	MOUSE	3.8091	21.89	1	0.600174
P97820	Mitogen-activated protein kinase kinase kinase kinase 4 OS=Mus musculus GN=Map4k4 PE=1 SV=1	MOUSE	3.83707	9.74	6	0.00291191
Q9JHG7	phosphatidylinositol 3-kinase gamma isoform OS=Mus musculus GN=Pi3kcg PE=1 SV=1	MOUSE	3.92897	18.85	2	0.0061943
Q63932	Dual specificity mitogen-activated protein kinase kinase 2 OS=Mus musculus GN=Map2k2 PE=1 SV=2	MOUSE	3.94624	16.59	2	0.0147907
E9Q1V9	Calcium/calmodulin-dependent protein kinase type II subunit delta OS=Mus musculus GN=Camk2d PE=2 SV=1	MOUSE	3.96383	7.26	6	0.00423164
Q80Y09	Pdcd6ip protein OS=Mus musculus GN=Pdcd6ip PE=2 SV=1	MOUSE	4.09261	34.55	1	0.0376633
Q91YE7	RNA-binding protein 5 OS=Mus musculus GN=Rbm5 PE=1 SV=1	MOUSE	4.13048	27.83	2	0.924572
Q91V41	Ras-related protein Rab-14 OS=Mus musculus GN=Rab14 PE=1 SV=3 - [RAB14_MOUSE]	MOUSE	4.20727	7.43	1	0.00200366
Q9D1G1	Ras-related protein Rab-1B OS=Mus musculus GN=Rab1b PE=1 SV=1 - [RAB1B_MOUSE]	MOUSE	4.40555	12.99	4	0.0290099
Q9WUK4	Replication factor C subunit 2 OS=Mus musculus GN=Rfc2 PE=2 SV=1 - [RFC2_MOUSE]	MOUSE	4.44631	25.53	2	0.0591578
P84096	Rho-related GTP-binding protein RhoG OS=Mus musculus GN=Rhog PE=2 SV=1 - [RHOG_MOUSE]	MOUSE	4.44631	16.95	1	0.195659
Q5XJF6	Ribosomal protein OS=Mus musculus GN=Rpl10a PE=2 SV=1 - [Q5XJF6_MOUSE]	MOUSE	4.52897	4.45	5	0.275892
Q9CPS7	RNA-binding protein PNO1 OS=Mus musculus GN=Pno1 PE=2 SV=1 - [PNO1_MOUSE]	MOUSE	4.52898	7.22	1	0.00925359
Q80YR5	Scaffold attachment factor B2 OS=Mus musculus GN=Safb2 PE=1 SV=2 - [SAFB2_MOUSE]	MOUSE	4.57088	12.61	12	0.119507
P62137	Serine/threonine-protein phosphatase PP1-alpha catalytic subunit OS=Mus musculus GN=Ppp1ca PE=1 SV=1 - [PP1A_MOUSE]	MOUSE	4.65586	8.44	2	0.00386413
P62141	Serine/threonine-protein phosphatase PP1-beta catalytic subunit OS=Mus musculus GN=Ppp1cb PE=1 SV=3 - [PP1B_MOUSE]	MOUSE	4.74242	4.81	3	0.0111716
P47758	Signal recognition particle receptor subunit beta OS=Mus musculus GN=Srprb PE=1 SV=1 - [SRPRB_MOUSE]	MOUSE	4.7863	16.11	2	0.125194
P27048	Small nuclear ribonucleoprotein-associated protein B OS=Mus musculus GN=Snrpb PE=1 SV=1 - [RSMB_MOUSE]	MOUSE	4.92039	10.81	2	0.00307939
G3UZX6	Small ubiquitin-related modifier 3 (Fragment) OS=Mus musculus GN=Sumo3 PE=4 SV=1 - [G3UZX6_MOUSE]	MOUSE	4.96592	17.82	1	0.00945255
A2AP40	Splicing factor 45 (Fragment) OS=Mus musculus GN=Rbm17 PE=2 SV=1 - [A2AP40_MOUSE]	MOUSE	5.10505	8.65	1	0.21731
Q8BZX4	Splicing regulatory glutamine/lysine-rich protein 1 OS=Mus musculus GN=Srek1 PE=2 SV=1 - [SREK1_MOUSE]	MOUSE	5.15229	3.13	3	0.211497
Q8CG48	Structural maintenance of chromosomes protein 2 OS=Mus musculus GN=Smc2 PE=1 SV=2 - [SMC2_MOUSE]	MOUSE	5.15229	2.66	6	7.46e-05
P09671	Superoxide dismutase [Mn], mitochondrial OS=Mus musculus GN=Sod2 PE=1 SV=3 - [SODM_MOUSE]	MOUSE	5.54626	3.25	1	0.0106645
P08228	Superoxide dismutase [Cu-Zn] OS=Mus musculus GN=Sod1 PE=1 SV=2 - [SODC_MOUSE]	MOUSE	5.54626	1.68	1	0.00600001
A2ALA0	Surfeit locus protein 6 OS=Mus musculus GN=Surf6 PE=2 SV=1 - [A2ALA0_MOUSE]	MOUSE	5.70164	3.54	2	0.238793
G5E839	T-complex protein 1 subunit delta OS=Mus musculus GN=Cct4 PE=2 SV=1 - [G5E839_MOUSE]	MOUSE	5.7544	7.79	1	0.00902571
D3Z131	THO complex subunit 6 homolog OS=Mus musculus GN=Thoc6 PE=2 SV=1 - [D3Z131_MOUSE]	MOUSE	5.86138	8.74	1	0.0104249
P68373	Tubulin alpha-1C chain OS=Mus musculus GN=Tuba1c PE=1 SV=1 - [TBA1C_MOUSE]	MOUSE	6.25172	5.98	1	0.0875536
P68373	Tubulin alpha-1C chain OS=Mus musculus GN=Tuba1c PE=1 SV=1 - [TBA1C_MOUSE]	MOUSE	6.25172	5.98	1	0.0289915
O09110	Dual specificity mitogen-activated protein kinase kinase 3 OS=Mus musculus GN=Map2k3 PE=1 SV=2	MOUSE	1.35865	7.14	1	0.0510212
O88351	Inhibitor of nuclear factor kappa-B kinase subunit beta OS=Mus musculus GN=Ikbkb PE=1 SV=1	MOUSE	0.685173	15.71	1	0.00990849
