# Supplementary material for: PPE26 induces TLR2-dependent activation of macrophages and drives Th1-type T-cell immunity by triggering the cross-talk of multiple pathways involved in the host response
Source: Oncotarget. 2015 Oct 2;6(36):38517–37. doi: 10.18632/oncotarget.5956 (PMC4770718; doi:10.18632/oncotarget.5956)
Supplement: Supplementary file 5 [file oncotarget-06-38517-s005.xls]

## Sheet: Sheet1
	the differentially expressed proteins identified in the cytosol fraction
Accession	Protein Description	Species	Ratio(115:113)	%Coveragege(95)	# Unique Peptides(95%)	P value(115:113)
sp|Q80WW9|DDRGK_MOUSE	DDRGK domain-containing protein 1 OS=Mus musculus GN=Ddrgk1 PE=1 SV=2	MOUSE	0.132038	69.87	130	0.000686991
sp|Q9D0D5|T2EA_MOUSE	General transcription factor IIE subunit 1 OS=Mus musculus GN=Gtf2e1 PE=2 SV=1	MOUSE	0.201061	70.13	44	8.15e-12
sp|Q8K3A9|MEPCE_MOUSE	7SK snRNA methylphosphate capping enzyme OS=Mus musculus GN=Mepce PE=1 SV=2	MOUSE	0.20624	69.07	33	0.00145875
sp|Q4FZC9|SYNE3_MOUSE	Nesprin-3 OS=Mus musculus GN=Syne3 PE=1 SV=1	MOUSE	0.219387	80.41	130	0.00865348
tr|E9PYH2|E9PYH2_MOUSE	Cytosolic acyl coenzyme A thioester hydrolase OS=Mus musculus GN=Acot7 PE=2 SV=1	MOUSE	0.219407	72.69	40	0.0198809
sp|Q9CR41|HYPK_MOUSE	Huntingtin-interacting protein K OS=Mus musculus GN=Hypk PE=2 SV=2	MOUSE	0.23353	56.49	73	0.00495273
tr|Q543F8|Q543F8_MOUSE	Origin recognition complex, subunit 2-like (S. cerevisiae) OS=Mus musculus GN=Orc2 PE=2 SV=1	MOUSE	0.264892	73.38	65	7.04e-05
sp|Q6ZQF0|TOPB1_MOUSE	DNA topoisomerase 2-binding protein 1 OS=Mus musculus GN=Topbp1 PE=2 SV=2	MOUSE	0.293699	39.39	24	0.00276541
sp|Q8BLH7|HIRP3_MOUSE	HIRA-interacting protein 3 OS=Mus musculus GN=Hirip3 PE=1 SV=1	MOUSE	0.294744	66.32	61	4.73e-11
sp|Q8K2Z4|CND1_MOUSE	Condensin complex subunit 1 OS=Mus musculus GN=Ncapd2 PE=1 SV=2	MOUSE	0.297002	49.01	68	0.0319311
sp|Q9D0L8|MCES_MOUSE	mRNA cap guanine-N7 methyltransferase OS=Mus musculus GN=Rnmt PE=1 SV=1	MOUSE	0.319122	50.97	70	0.00916049
sp|Q9D7M1|GID8_MOUSE	Glucose-induced degradation protein 8 homolog OS=Mus musculus GN=Gid8 PE=2 SV=1	MOUSE	0.331152	37.93	27	0.000169762
sp|P27546|MAP4_MOUSE	Microtubule-associated protein 4 OS=Mus musculus GN=Map4 PE=1 SV=3	MOUSE	0.346262	67.12	21	0.00268561
tr|Q3UE96|Q3UE96_MOUSE	Putative uncharacterized protein OS=Mus musculus GN=Sipa1 PE=2 SV=1	MOUSE	0.384987	48.6	31	2.13e-05
tr|Q3UDE0|Q3UDE0_MOUSE	Putative uncharacterized protein (Fragment) OS=Mus musculus GN=Pmpca PE=2 SV=1	MOUSE	0.396428	47.68	3	0.0234334
tr|Q3TH57|Q3TH57_MOUSE	MCG127945, isoform CRA_a OS=Mus musculus GN=Tcerg1 PE=2 SV=1	MOUSE	0.398061	57.53	6	0.000464905
tr|Q5SUH7|Q5SUH7_MOUSE	Clathrin interactor 1 OS=Mus musculus GN=Clint1 PE=2 SV=1	MOUSE	0.402919	68.37	2	0.037844
tr|Q3V3N5|Q3V3N5_MOUSE	Putative uncharacterized protein (Fragment) OS=Mus musculus GN=Gnl2 PE=2 SV=1	MOUSE	0.405607	50.5	6	0.0027998
tr|Q9D4G5|Q9D4G5_MOUSE	Blood vessel epicardial substance OS=Mus musculus GN=Pop1 PE=2 SV=1	MOUSE	0.409742	47.2	4	0.00210271
tr|Q5SVY2|Q5SVY2_MOUSE	Peptidyl-prolyl cis-trans isomerase OS=Mus musculus GN=Ppia PE=2 SV=1	MOUSE	0.416856	26.63	4	0.000470314
tr|V9GXJ9|V9GXJ9_MOUSE	Protein KRI1 homolog OS=Mus musculus GN=Kri1 PE=4 SV=1	MOUSE	0.420097	42.55	65	0.00681153
sp|Q8BTT6|DIEXF_MOUSE	Digestive organ expansion factor homolog OS=Mus musculus GN=Diexf PE=2 SV=2	MOUSE	0.421511	38.74	67	0.00681153
tr|J7I1C3|J7I1C3_MOUSE	Rif1 OS=Mus musculus GN=Rif1 PE=2 SV=1	MOUSE	0.435312	70.9	65	0.000503022
tr|Q3TFA9|Q3TFA9_MOUSE	Putative uncharacterized protein OS=Mus musculus GN=Tmod3 PE=2 SV=1	MOUSE	0.44531	48.01	59	0.0171031
sp|Q99KR7|PPIF_MOUSE	Peptidyl-prolyl cis-trans isomerase F, mitochondrial OS=Mus musculus GN=Ppif PE=1 SV=1	MOUSE	0.448752	46.56	25	0.00614406
sp|O54988|SLK_MOUSE	STE20-like serine/threonine-protein kinase OS=Mus musculus GN=Slk PE=1 SV=2	MOUSE	0.461318	16.5	22	0.0999572
tr|Q7TPS7|Q7TPS7_MOUSE	Nfyc protein OS=Mus musculus GN=Nfyc PE=2 SV=1	MOUSE	0.465893	52.48	51	0.00336634
tr|Q3UGC8|Q3UGC8_MOUSE	Propionyl-Coenzyme A carboxylase, alpha polypeptide, isoform CRA_b OS=Mus musculus GN=Pcca PE=2 SV=1	MOUSE	0.473398	50.27	48	8.91e-05
sp|Q9JHU4|DYHC1_MOUSE	Cytoplasmic dynein 1 heavy chain 1 OS=Mus musculus GN=Dync1h1 PE=1 SV=2	MOUSE	0.483387	42.77	7	0.0376523
tr|Q3TLQ4|Q3TLQ4_MOUSE	Putative uncharacterized protein OS=Mus musculus GN=Mrps6 PE=2 SV=1	MOUSE	0.486305	22.59	37	0.0484041
tr|Q569U6|Q569U6_MOUSE	Jun-B oncogene OS=Mus musculus GN=Junb PE=2 SV=1	MOUSE	0.487489	67.34	43	0.0286331
sp|Q61191|HCFC1_MOUSE	Host cell factor 1 OS=Mus musculus GN=Hcfc1 PE=1 SV=2	MOUSE	0.496065	62.7	18	0.0483926
sp|Q8K284|TF3C1_MOUSE	General transcription factor 3C polypeptide 1 OS=Mus musculus GN=Gtf3c1 PE=1 SV=2	MOUSE	0.498758	38.2	52	0.0478297
tr|Q3TJN6|Q3TJN6_MOUSE	Putative uncharacterized protein OS=Mus musculus GN=Snx5 PE=2 SV=1	MOUSE	0.503148	57.24	41	0.0949725
sp|Q5SFM8|RBM27_MOUSE	RNA-binding protein 27 OS=Mus musculus GN=Rbm27 PE=2 SV=3	MOUSE	0.512043	50	48	0.0286331
tr|Q3UX26|Q3UX26_MOUSE	Putative uncharacterized protein (Fragment) OS=Mus musculus GN=Pak1ip1 PE=2 SV=1	MOUSE	0.514194	73.48	8	0.0348588
tr|Q3U4U6|Q3U4U6_MOUSE	Chaperonin containing Tcp1, subunit 3 (Gamma) OS=Mus musculus GN=Cct3 PE=2 SV=1	MOUSE	0.518076	27.29	9	8.5e-07
tr|Q5FWB7|Q5FWB7_MOUSE	Fructose-bisphosphate aldolase OS=Mus musculus GN=Aldoa PE=2 SV=1	MOUSE	0.518591	39.41	15	6.14e-10
sp|Q9R207|NBN_MOUSE	Nibrin OS=Mus musculus GN=Nbn PE=1 SV=1	MOUSE	0.520299	35.51	51	0.0094568
tr|Q8R5L1|Q8R5L1_MOUSE	Complement component 1 Q subcomponent-binding protein, mitochondrial OS=Mus musculus GN=C1qbp PE=2 SV=1	MOUSE	0.521426	68.98	52	0.000654272
tr|A2AMV1|A2AMV1_MOUSE	RIKEN cDNA 2610012O22, isoform CRA_a OS=Mus musculus GN=Mrto4 PE=3 SV=1	MOUSE	0.525231	54.96	45	0.00336634
tr|Q4FJR4|Q4FJR4_MOUSE	Pdk3 protein OS=Mus musculus GN=Pdk3 PE=2 SV=1	MOUSE	0.525609	42.42	48	8.91e-05
sp|Q78IK4|APOOL_MOUSE	Apolipoprotein O-like OS=Mus musculus GN=Apool PE=2 SV=1	MOUSE	0.525688	41.36	12	0.000375744
sp|Q9WV70|NOC2L_MOUSE	Nucleolar complex protein 2 homolog OS=Mus musculus GN=Noc2l PE=1 SV=2	MOUSE	0.528901	32.94	19	0.000448098
tr|Q8R538|Q8R538_MOUSE	WD-repeat protein p103 OS=Mus musculus GN=Pwp2 PE=2 SV=1	MOUSE	0.530023	35.79	21	0.000503022
tr|B2RUG7|B2RUG7_MOUSE	Zinc finger RNA binding protein OS=Mus musculus GN=Zfr PE=2 SV=1	MOUSE	0.531876	82.32	12	6.44e-15
sp|Q9JHS9|CWC15_MOUSE	Spliceosome-associated protein CWC15 homolog OS=Mus musculus GN=Cwc15 PE=1 SV=1	MOUSE	0.532681	21.36	44	0.0297106
tr|C6EQH3|C6EQH3_MOUSE	ASL1/Suclg2 fusion protein OS=Mus musculus PE=2 SV=1	MOUSE	0.535403	33.33	11	0.00925359
sp|Q60902|EP15R_MOUSE	Epidermal growth factor receptor substrate 15-like 1 OS=Mus musculus GN=Eps15l1 PE=1 SV=3	MOUSE	0.537058	79.29	7	0.00386413
sp|Q8R409|HEXI1_MOUSE	Protein HEXIM1 OS=Mus musculus GN=Hexim1 PE=1 SV=1	MOUSE	0.537261	20.9	20	0.0111716
sp|Q99KP6|PRP19_MOUSE	Pre-mRNA-processing factor 19 OS=Mus musculus GN=Prpf19 PE=1 SV=1	MOUSE	0.538556	46.23	26	0.0813517
tr|F8WGW3|F8WGW3_MOUSE	S1 RNA-binding domain-containing protein 1 OS=Mus musculus GN=Srbd1 PE=2 SV=1	MOUSE	0.540861	57.09	24	8.5e-07
sp|Q9ERK4|XPO2_MOUSE	Exportin-2 OS=Mus musculus GN=Cse1l PE=2 SV=1	MOUSE	0.540976	11.71	38	6.14e-10
sp|Q62422|OSTF1_MOUSE	Osteoclast-stimulating factor 1 OS=Mus musculus GN=Ostf1 PE=1 SV=2	MOUSE	0.542466	31.29	43	0.0094568
sp|Q8CFA1|IRAK2_MOUSE	Interleukin-1 receptor-associated kinase-like 2 OS=Mus musculus GN=Irak2 PE=2 SV=2	MOUSE	0.542765	5.7	6	0.0297951
sp|Q9D211|C2AIL_MOUSE	CDKN2AIP N-terminal-like protein OS=Mus musculus GN=Cdkn2aipnl PE=2 SV=1	MOUSE	0.548958	21.17	12	1.32e-05
sp|Q6ZQ03|FNBP4_MOUSE	Formin-binding protein 4 OS=Mus musculus GN=Fnbp4 PE=1 SV=2	MOUSE	0.549634	38.24	45	8.06e-14
sp|Q99LP6|GRPE1_MOUSE	GrpE protein homolog 1, mitochondrial OS=Mus musculus GN=Grpel1 PE=1 SV=1	MOUSE	0.549751	34.48	16	1.71e-10
sp|Q923G2|RPAB3_MOUSE	DNA-directed RNA polymerases I, II, and III subunit RPABC3 OS=Mus musculus GN=Polr2h PE=2 SV=3	MOUSE	0.550784	21.69	10	7.06e-05
tr|Q3TRJ1|Q3TRJ1_MOUSE	Vacuolar protein sorting-associated protein 35 OS=Mus musculus GN=Vps35 PE=2 SV=1	MOUSE	0.552378	48.53	6	0.000218092
tr|Q545I9|Q545I9_MOUSE	MC3T3-E1 calcyclin OS=Mus musculus GN=S100a6 PE=4 SV=1	MOUSE	0.554661	28.61	9	6.91e-06
sp|Q8K2T8|PAF1_MOUSE	RNA polymerase II-associated factor 1 homolog OS=Mus musculus GN=Paf1 PE=2 SV=1	MOUSE	0.55574	26.83	11	0.0102855
sp|Q5KU39|VPS41_MOUSE	Vacuolar protein sorting-associated protein 41 homolog OS=Mus musculus GN=Vps41 PE=2 SV=1	MOUSE	0.55711	30.87	39	0.015028
tr|Q9CQM8|Q9CQM8_MOUSE	60S ribosomal protein L21 OS=Mus musculus GN=Rpl21 PE=2 SV=1	MOUSE	0.566465	43.82	10	0.014657
sp|P21447|MDR1A_MOUSE	Multidrug resistance protein 1A OS=Mus musculus GN=Abcb1a PE=1 SV=3	MOUSE	0.567641	25.58	37	0.0484041
sp|Q8C2E7|STRUM_MOUSE	WASH complex subunit strumpellin OS=Mus musculus GN=Kiaa0196 PE=2 SV=2	MOUSE	0.568991	5.95	40	0.000316293
sp|P26443|DHE3_MOUSE	Glutamate dehydrogenase 1, mitochondrial OS=Mus musculus GN=Glud1 PE=1 SV=1	MOUSE	0.571035	22.04	21	0.0337545
sp|Q8CB77|ELOA1_MOUSE	Transcription elongation factor B polypeptide 3 OS=Mus musculus GN=Tceb3 PE=1 SV=3	MOUSE	0.572678	44.94	35	0.00117406
tr|Q3UKN6|Q3UKN6_MOUSE	Nucleobindin-2 OS=Mus musculus GN=Nucb2 PE=2 SV=1	MOUSE	0.578151	47.88	5	2.44e-15
tr|Q3U2J2|Q3U2J2_MOUSE	Putative uncharacterized protein OS=Mus musculus GN=Slc2a1 PE=2 SV=1	MOUSE	0.580027	34.94	37	3.14e-11
sp|O35638|STAG2_MOUSE	Cohesin subunit SA-2 OS=Mus musculus GN=Stag2 PE=1 SV=3	MOUSE	0.583904	72.59	8	6.61e-05
tr|Q545G0|Q545G0_MOUSE	Proteasome subunit beta type OS=Mus musculus GN=Psmb3 PE=2 SV=1	MOUSE	0.586362	18.12	1	0.00153256
sp|P83510|TNIK_MOUSE	Traf2 and NCK-interacting protein kinase OS=Mus musculus GN=Tnik PE=1 SV=2	MOUSE	0.586826	38.2	5	0.0775682
tr|Q8BP60|Q8BP60_MOUSE	Putative uncharacterized protein OS=Mus musculus GN=Nxf1 PE=2 SV=1	MOUSE	0.587877	12.36	8	0.0408278
sp|Q61584|FXR1_MOUSE	Fragile X mental retardation syndrome-related protein 1 OS=Mus musculus GN=Fxr1 PE=1 SV=2	MOUSE	0.587961	21.46	40	0.0795832
tr|Q5M8M3|Q5M8M3_MOUSE	Uncharacterized protein OS=Mus musculus GN=Trmt112 PE=2 SV=1	MOUSE	0.5884	14.72	5	0.00171687
sp|Q8BL66|EEA1_MOUSE	Early endosome antigen 1 OS=Mus musculus GN=Eea1 PE=1 SV=2	MOUSE	0.5903	18.72	18	0.00015865
sp|P33174|KIF4_MOUSE	Chromosome-associated kinesin KIF4 OS=Mus musculus GN=Kif4 PE=1 SV=3	MOUSE	0.590855	19.55	10	0.00640428
tr|Q5PPQ7|Q5PPQ7_MOUSE	Coronin OS=Mus musculus GN=Coro1c PE=2 SV=1	MOUSE	0.600847	24.42	18	0.0173214
sp|Q8K4P0|WDR33_MOUSE	pre-mRNA 3' end processing protein WDR33 OS=Mus musculus GN=Wdr33 PE=1 SV=1	MOUSE	0.604858	23.3	40	0.00287919
sp|Q8BU30|SYIC_MOUSE	Isoleucine--tRNA ligase, cytoplasmic OS=Mus musculus GN=Iars PE=2 SV=2	MOUSE	0.608909	20.55	7	6.49e-13
tr|Q8C5Q5|Q8C5Q5_MOUSE	Putative uncharacterized protein OS=Mus musculus GN=Cct7 PE=2 SV=1	MOUSE	0.609787	27.67	21	6.85e-11
tr|G3X9B1|G3X9B1_MOUSE	HEAT repeat containing 1 OS=Mus musculus GN=Heatr1 PE=4 SV=1	MOUSE	0.611019	32.42	37	0.00402245
tr|Q3TK27|Q3TK27_MOUSE	Putative uncharacterized protein OS=Mus musculus GN=Gnl3 PE=2 SV=1	MOUSE	0.61288	51.02	40	0.0340913
tr|Q3TWZ9|Q3TWZ9_MOUSE	Putative uncharacterized protein OS=Mus musculus GN=Cltb PE=2 SV=1	MOUSE	0.613417	36.18	32	0.00152915
sp|Q9QXE7|TBL1X_MOUSE	F-box-like/WD repeat-containing protein TBL1X OS=Mus musculus GN=Tbl1x PE=2 SV=2	MOUSE	0.618076	56.49	19	0.0067421
tr|Q9D6W4|Q9D6W4_MOUSE	Putative uncharacterized protein OS=Mus musculus GN=Srsf3 PE=2 SV=1	MOUSE	0.618636	39.68	11	0.00416712
tr|Q3UFJ3|Q3UFJ3_MOUSE	Pyruvate dehydrogenase E1 alpha 1 OS=Mus musculus GN=Pdha1 PE=2 SV=1	MOUSE	0.619441	38.15	6	0.00165557
tr|E9Q481|E9Q481_MOUSE	Serine/threonine-protein phosphatase 4 regulatory subunit 3A OS=Mus musculus GN=Smek1 PE=2 SV=1	MOUSE	0.619546	30.85	3	9.84e-10
tr|Q9DBP1|Q9DBP1_MOUSE	Putative uncharacterized protein OS=Mus musculus GN=Srsf6 PE=2 SV=1	MOUSE	0.619802	24.77	1	0.023305
sp|Q8R1F1|NIBL1_MOUSE	Niban-like protein 1 OS=Mus musculus GN=Fam129b PE=2 SV=2	MOUSE	0.62273	6.79	2	0.00121315
tr|Q8K1M3|Q8K1M3_MOUSE	Protein kinase, cAMP dependent regulatory, type II alpha OS=Mus musculus GN=Prkar2a PE=2 SV=1	MOUSE	0.624563	13.82	3	7.14e-13
tr|D3Z5I1|D3Z5I1_MOUSE	Zinc finger CCCH-type antiviral protein 1 OS=Mus musculus GN=Zc3hav1 PE=2 SV=1	MOUSE	0.625117	34.77	1	0.000835675
tr|Q8C660|Q8C660_MOUSE	RIKEN cDNA 1810008A18, isoform CRA_a OS=Mus musculus GN=Fam207a PE=2 SV=1	MOUSE	0.630156	25.64	5	0.00402245
tr|Q3TJ39|Q3TJ39_MOUSE	RAB5C, member RAS oncogene family, isoform CRA_a OS=Mus musculus GN=Rab5c PE=2 SV=1	MOUSE	0.630644	27.29	3	0.0340913
tr|Q8BJX0|Q8BJX0_MOUSE	Proteasome subunit beta type OS=Mus musculus GN=Psmb2 PE=2 SV=1	MOUSE	0.631198	23.48	2	5.25e-05
tr|Q58E49|Q58E49_MOUSE	Histone deacetylase OS=Mus musculus GN=Hdac1 PE=2 SV=1	MOUSE	0.631498	21.95	3	8.1e-08
tr|Q8CFQ9|Q8CFQ9_MOUSE	Fusion, derived from t(1216) malignant liposarcoma (Human) OS=Mus musculus GN=Fus PE=2 SV=1	MOUSE	0.632724	23.43	22	0.0145874
sp|Q8BMD8|SCMC1_MOUSE	Calcium-binding mitochondrial carrier protein SCaMC-1 OS=Mus musculus GN=Slc25a24 PE=1 SV=1	MOUSE	0.63489	7.55	20	0.0449044
sp|P14576|SRP54_MOUSE	Signal recognition particle 54 kDa protein OS=Mus musculus GN=Srp54 PE=1 SV=2	MOUSE	0.63674	7.98	15	0.0546211
sp|P62996|TRA2B_MOUSE	Transformer-2 protein homolog beta OS=Mus musculus GN=Tra2b PE=2 SV=1	MOUSE	0.639604	24.07	34	0.0359375
sp|Q9CQ60|6PGL_MOUSE	6-phosphogluconolactonase OS=Mus musculus GN=Pgls PE=2 SV=1	MOUSE	0.641075	40.15	24	8.90656e-08
tr|Q564E8|Q564E8_MOUSE	Ribosomal protein L4 OS=Mus musculus GN=Rpl4 PE=2 SV=1	MOUSE	0.642887	51.3	34	0.0158398
tr|Q3TUI9|Q3TUI9_MOUSE	Proteasome subunit alpha type OS=Mus musculus GN=Psma5 PE=2 SV=1	MOUSE	0.645448	38.24	30	0.0933379
sp|Q8R1B4|EIF3C_MOUSE	Eukaryotic translation initiation factor 3 subunit C OS=Mus musculus GN=Eif3c PE=1 SV=1	MOUSE	0.645661	31.05	6	0.0115482
sp|Q9CQ65|MTAP_MOUSE	S-methyl-5'-thioadenosine phosphorylase OS=Mus musculus GN=Mtap PE=1 SV=1	MOUSE	0.648274	21.53	31	0.0727778
tr|Q4FK57|Q4FK57_MOUSE	Ero1l protein OS=Mus musculus GN=Ero1l PE=2 SV=1	MOUSE	0.648676	47.32	7	0.138518
sp|O54692|ZW10_MOUSE	Centromere/kinetochore protein zw10 homolog OS=Mus musculus GN=Zw10 PE=2 SV=3	MOUSE	0.651726	23.73	16	0.0466232
sp|P37913|DNLI1_MOUSE	DNA ligase 1 OS=Mus musculus GN=Lig1 PE=1 SV=2	MOUSE	0.6526	16.77	17	0.00328001
tr|E9QKL6|E9QKL6_MOUSE	Interferon-activable protein 204 OS=Mus musculus GN=Ifi204 PE=4 SV=1	MOUSE	0.652994	21.32	8	0.0230015
sp|Q9JL35|HMGN5_MOUSE	High mobility group nucleosome-binding domain-containing protein 5 OS=Mus musculus GN=Hmgn5 PE=1 SV=2	MOUSE	0.657371	34.9	25	0.00400046
tr|Q3TKX4|Q3TKX4_MOUSE	Putative uncharacterized protein (Fragment) OS=Mus musculus GN=Ddx52 PE=2 SV=1	MOUSE	0.65828	34.63	22	0.0158398
sp|Q9WVL2|STAT2_MOUSE	Signal transducer and activator of transcription 2 OS=Mus musculus GN=Stat2 PE=1 SV=1	MOUSE	0.658674	24.8	11	0.0102433
sp|Q8R480|NUP85_MOUSE	Nuclear pore complex protein Nup85 OS=Mus musculus GN=Nup85 PE=1 SV=1	MOUSE	0.659334	11.78	5	0.0521092
sp|Q9D2E2|TOE1_MOUSE	Target of EGR1 protein 1 OS=Mus musculus GN=Toe1 PE=1 SV=1	MOUSE	0.662513	22.66	9	0.0355621
sp|Q6P9R2|OXSR1_MOUSE	Serine/threonine-protein kinase OSR1 OS=Mus musculus GN=Oxsr1 PE=1 SV=1	MOUSE	0.663494	21.59	13	0.0548073
sp|Q91VW3|SH3L3_MOUSE	SH3 domain-binding glutamic acid-rich-like protein 3 OS=Mus musculus GN=Sh3bgrl3 PE=1 SV=1	MOUSE	0.664546	21.5	26	0.000295964
sp|Q9JJT0|RCL1_MOUSE	RNA 3'-terminal phosphate cyclase-like protein OS=Mus musculus GN=Rcl1 PE=2 SV=1	MOUSE	0.664654	40.74	31	0.0495754
tr|H3BJW3|H3BJW3_MOUSE	Cleavage and polyadenylation-specificity factor subunit 6 OS=Mus musculus GN=Cpsf6 PE=2 SV=1	MOUSE	0.665765	17.72	31	0.0274083
sp|O88351|IKKB_MOUSE	Inhibitor of nuclear factor kappa-B kinase subunit beta OS=Mus musculus GN=Ikbkb PE=1 SV=1	MOUSE	0.675318	11.7	12	0.0522584
tr|Q3UG53|Q3UG53_MOUSE	Putative uncharacterized protein OS=Mus musculus GN=Stk10 PE=2 SV=1	MOUSE	0.677092	27.61	12	0.0493831
sp|Q99JT2|MST4_MOUSE	Serine/threonine-protein kinase MST4 OS=Mus musculus GN=Mst4 PE=2 SV=1	MOUSE	0.67801	22.2	1	1.43471e-07
tr|Q6NZC4|Q6NZC4_MOUSE	Tlk2 protein (Fragment) OS=Mus musculus GN=Tlk2 PE=2 SV=1	MOUSE	0.67983	2.5	16	3.01564e-06
sp|Q8CFI7|RPB2_MOUSE	DNA-directed RNA polymerase II subunit RPB2 OS=Mus musculus GN=Polr2b PE=2 SV=2	MOUSE	0.680924	34.38	19	0.0016982
tr|Q80WF7|Q80WF7_MOUSE	Tap2 protein OS=Mus musculus GN=Tap2 PE=2 SV=2	MOUSE	0.681547	4.98	3	0.0339072
tr|Q3UVH2|Q3UVH2_MOUSE	Putative uncharacterized protein OS=Mus musculus GN=Csk PE=2 SV=1	MOUSE	0.68281	27.97	23	0.00950705
tr|Q80T06|Q80T06_MOUSE	Elongation factor 1-delta OS=Mus musculus GN=Eef1d PE=2 SV=1	MOUSE	0.686866	10.06	15	0.0112691
tr|Q80Y09|Q80Y09_MOUSE	Pdcd6ip protein OS=Mus musculus GN=Pdcd6ip PE=2 SV=1	MOUSE	0.689536	49.34	18	0.0124491
sp|G5E870|TRIPC_MOUSE	E3 ubiquitin-protein ligase TRIP12 OS=Mus musculus GN=Trip12 PE=1 SV=1	MOUSE	0.690349	27.71	16	0.00646913
tr|Q3UNQ3|Q3UNQ3_MOUSE	Putative uncharacterized protein OS=Mus musculus GN=Wdr5 PE=2 SV=1	MOUSE	0.690953	24.49	17	0.00289758
sp|Q8BFZ9|ERLN2_MOUSE	Erlin-2 OS=Mus musculus GN=Erlin2 PE=1 SV=1	MOUSE	0.691487	51.43	10	6.13e-07
sp|P12787|COX5A_MOUSE	Cytochrome c oxidase subunit 5A, mitochondrial OS=Mus musculus GN=Cox5a PE=1 SV=2	MOUSE	0.691875	37.26	31	0.0939984
tr|Q6GQU1|Q6GQU1_MOUSE	Hexokinase 1, isoform CRA_d OS=Mus musculus GN=Hk1 PE=2 SV=1	MOUSE	0.69204	25.93	32	0.00340774
sp|Q3TIX9|SNUT2_MOUSE	U4/U6.U5 tri-snRNP-associated protein 2 OS=Mus musculus GN=Usp39 PE=2 SV=2	MOUSE	0.69421	16.54	4	0.00852459
tr|Q3U4Y0|Q3U4Y0_MOUSE	Putative uncharacterized protein OS=Mus musculus GN=H1f0 PE=2 SV=1	MOUSE	0.695547	22.97	4	0.000472337
sp|Q9DCT2|NDUS3_MOUSE	NADH dehydrogenase [ubiquinone] iron-sulfur protein 3, mitochondrial OS=Mus musculus GN=Ndufs3 PE=1 SV=2	MOUSE	0.695682	36.22	22	0.0795965
sp|P10639|THIO_MOUSE	Thioredoxin OS=Mus musculus GN=Txn PE=1 SV=3	MOUSE	0.697289	19.44	24	0.00216798
tr|D3Z4V1|D3Z4V1_MOUSE	Pleiotropic regulator 1 OS=Mus musculus GN=Plrg1 PE=2 SV=1	MOUSE	0.697886	10.4	10	0.00406487
sp|O35730|RING1_MOUSE	E3 ubiquitin-protein ligase RING1 OS=Mus musculus GN=Ring1 PE=1 SV=2	MOUSE	0.698706	13.99	10	0.0182729
tr|Q3TEE6|Q3TEE6_MOUSE	Putative uncharacterized protein OS=Mus musculus GN=Fermt3 PE=2 SV=1	MOUSE	0.703728	34.58	9	0.0495754
tr|E9QNN1|E9QNN1_MOUSE	ATP-dependent RNA helicase A OS=Mus musculus GN=Dhx9 PE=2 SV=1	MOUSE	0.703967	18.83	21	0.0505456
sp|Q6NV83|SR140_MOUSE	U2 snRNP-associated SURP motif-containing protein OS=Mus musculus GN=U2surp PE=2 SV=3	MOUSE	0.708155	31.92	21	0.00714114
tr|S4R1M2|S4R1M2_MOUSE	Scaffold attachment factor B1 OS=Mus musculus GN=Safb PE=4 SV=1	MOUSE	0.712514	27.56	5	0.0233405
sp|O88712|CTBP1_MOUSE	C-terminal-binding protein 1 OS=Mus musculus GN=Ctbp1 PE=1 SV=2	MOUSE	0.714399	19.65	6	0.0290758
tr|E9PX48|E9PX48_MOUSE	Dedicator of cytokinesis protein 7 OS=Mus musculus GN=Dock7 PE=2 SV=1	MOUSE	0.715562	20	28	0.000367262
tr|Q9CT36|Q9CT36_MOUSE	Putative uncharacterized protein (Fragment) OS=Mus musculus GN=Tpx2 PE=2 SV=1	MOUSE	0.715993	30.24	16	0.00950705
sp|Q8BGC0|HTSF1_MOUSE	HIV Tat-specific factor 1 homolog OS=Mus musculus GN=Htatsf1 PE=1 SV=1	MOUSE	0.717403	12.37	22	0.00280766
sp|P63101|1433Z_MOUSE	14-3-3 protein zeta/delta OS=Mus musculus GN=Ywhaz PE=1 SV=1	MOUSE	0.720231	34.78	18	0.025839
tr|Q8C2K0|Q8C2K0_MOUSE	Putative uncharacterized protein OS=Mus musculus PE=2 SV=1	MOUSE	0.722829	42.78	22	0.0158882
tr|Q9WTK5|Q9WTK5_MOUSE	Nuclear factor NF-kappa-B p100 subunit OS=Mus musculus GN=Nfkb2 PE=1 SV=1	MOUSE	0.724138	8.4	16	6.82774e-06
sp|Q9CZY3|UB2V1_MOUSE	Ubiquitin-conjugating enzyme E2 variant 1 OS=Mus musculus GN=Ube2v1 PE=1 SV=1	MOUSE	0.724535	12.1	22	0.014512
tr|E9Q0G1|E9Q0G1_MOUSE	Density-regulated protein (Fragment) OS=Mus musculus GN=Denr PE=2 SV=1	MOUSE	0.724593	22.75	9	0.0016982
sp|Q4VAA2|CDV3_MOUSE	Protein CDV3 OS=Mus musculus GN=Cdv3 PE=1 SV=2	MOUSE	0.725816	37.34	21	0.0552249
tr|Q52L67|Q52L67_MOUSE	Gpsn2 protein OS=Mus musculus GN=Tecr PE=2 SV=1	MOUSE	0.726942	8.98	17	0.0148809
tr|Q3MIA8|Q3MIA8_MOUSE	COP9 signalosome complex subunit 1 OS=Mus musculus GN=Gps1 PE=2 SV=1	MOUSE	0.731176	14.1	18	0.0566218
tr|Q3TKD1|Q3TKD1_MOUSE	MCG17786, isoform CRA_a OS=Mus musculus GN=Rfc3 PE=2 SV=1	MOUSE	0.733038	11.01	2	0.00509398
sp|Q68FD5|CLH1_MOUSE	Clathrin heavy chain 1 OS=Mus musculus GN=Cltc PE=1 SV=3	MOUSE	0.733413	11.7	20	0.00576163
tr|Q5M9K7|Q5M9K7_MOUSE	MCG21688 OS=Mus musculus GN=Rps10 PE=2 SV=1	MOUSE	0.73795	16.67	20	0.00122404
sp|Q9EPU4|CPSF1_MOUSE	Cleavage and polyadenylation specificity factor subunit 1 OS=Mus musculus GN=Cpsf1 PE=1 SV=1	MOUSE	0.7404	16.93	6	0.0129194
tr|Q921W2|Q921W2_MOUSE	Nucleolysin TIAR OS=Mus musculus GN=Tial1 PE=2 SV=1	MOUSE	0.742089	16.36	23	0.0466232
tr|Q3UK61|Q3UK61_MOUSE	Succinyl-CoA:3-ketoacid-coenzyme A transferase OS=Mus musculus GN=Oxct1 PE=2 SV=1	MOUSE	0.745213	12.77	10	0.00727892
sp|P50516|VATA_MOUSE	V-type proton ATPase catalytic subunit A OS=Mus musculus GN=Atp6v1a PE=1 SV=2	MOUSE	0.745522	35.71	15	0.00300706
tr|F6V6T4|F6V6T4_MOUSE	Transmembrane emp24 domain-containing protein 2 (Fragment) OS=Mus musculus GN=Tmed2 PE=3 SV=1	MOUSE	0.748557	38.51	9	0.0429579
sp|Q3TZX8|NOL9_MOUSE	Polynucleotide 5'-hydroxyl-kinase NOL9 OS=Mus musculus GN=Nol9 PE=1 SV=1	MOUSE	0.750605	22.85	13	0.00659892
tr|A1L2Z3|A1L2Z3_MOUSE	C230096C10Rik protein OS=Mus musculus GN=Emc1 PE=2 SV=1	MOUSE	0.758626	27.06	22	0.00608883
tr|Q5NTY0|Q5NTY0_MOUSE	DnaJ (Hsp40) homolog, subfamily A, member 1 OS=Mus musculus GN=Dnaja1 PE=2 SV=1	MOUSE	0.762879	6.85	19	0.0447653
tr|Q810K5|Q810K5_MOUSE	Y box protein 1 OS=Mus musculus GN=Ybx1 PE=2 SV=1	MOUSE	0.763161	11.62	22	0.0594749
tr|A0PJ89|A0PJ89_MOUSE	Mphosph10 protein (Fragment) OS=Mus musculus GN=Mphosph10 PE=2 SV=1	MOUSE	0.764602	14.74	21	0.0314604
tr|Q61177|Q61177_MOUSE	Casein kinase II alpha subunit OS=Mus musculus GN=Csnk2a1 PE=1 SV=1	MOUSE	0.766829	51.75	12	0.0468684
sp|Q3UND0|SKAP2_MOUSE	Src kinase-associated phosphoprotein 2 OS=Mus musculus GN=Skap2 PE=1 SV=2	MOUSE	0.767667	10.6	80	0.0100159
sp|Q4VBE8|WDR18_MOUSE	WD repeat-containing protein 18 OS=Mus musculus GN=Wdr18 PE=1 SV=1	MOUSE	0.76899	29.63	5	0.0130774
sp|Q04692|SMRCD_MOUSE	SWI/SNF-related matrix-associated actin-dependent regulator of chromatin subfamily A containing DEAD/H box 1 OS=Mus musculus GN=Smarcad1 PE=1 SV=2	MOUSE	0.769529	14	19	0.0773331
tr|Q5J7N1|Q5J7N1_MOUSE	Kras protein OS=Mus musculus GN=Kras PE=2 SV=1	MOUSE	0.769822	2.5	15	0.00697852
sp|P63028|TCTP_MOUSE	Translationally-controlled tumor protein OS=Mus musculus GN=Tpt1 PE=1 SV=1	MOUSE	0.778627	14.67	3	0.0425646
sp|P51174|ACADL_MOUSE	Long-chain specific acyl-CoA dehydrogenase, mitochondrial OS=Mus musculus GN=Acadl PE=1 SV=2	MOUSE	0.778776	2.07	17	0.0274373
tr|Q9ESU7|Q9ESU7_MOUSE	Neutral amino acid transporter ASCT2 OS=Mus musculus GN=Slc1a5 PE=2 SV=1	MOUSE	0.782255	11.46	8	0.00450889
sp|Q8VDP4|CCAR2_MOUSE	Cell cycle and apoptosis regulator protein 2 OS=Mus musculus GN=Ccar2 PE=1 SV=2	MOUSE	0.783596	13.63	7	0.026933
sp|Q9WUP7|UCHL5_MOUSE	Ubiquitin carboxyl-terminal hydrolase isozyme L5 OS=Mus musculus GN=Uchl5 PE=1 SV=2	MOUSE	0.784103	29.84	12	0.0336733
tr|Q7TPN1|Q7TPN1_MOUSE	Cc2d1b protein (Fragment) OS=Mus musculus GN=Cc2d1b PE=2 SV=1	MOUSE	0.78758	10.07	4	0.0341767
tr|Q7TMX6|Q7TMX6_MOUSE	Exosome component 7 OS=Mus musculus GN=Exosc7 PE=2 SV=1	MOUSE	0.788796	18.69	22	0.044426
sp|P19973|LSP1_MOUSE	Lymphocyte-specific protein 1 OS=Mus musculus GN=Lsp1 PE=1 SV=2	MOUSE	0.791321	17.53	9	0.0232896
tr|Q8R1V9|Q8R1V9_MOUSE	Protein Qars OS=Mus musculus GN=Qars PE=2 SV=1	MOUSE	0.791801	16.4	19	0.00080968
sp|Q3UYV9|NCBP1_MOUSE	Nuclear cap-binding protein subunit 1 OS=Mus musculus GN=Ncbp1 PE=1 SV=2	MOUSE	0.793069	19.3	20	0.0178391
tr|Q99LF5|Q99LF5_MOUSE	Me1 protein OS=Mus musculus GN=Me1 PE=2 SV=1	MOUSE	0.794379	11.14	10	0.0339874
sp|P59708|PM14_MOUSE	Pre-mRNA branch site protein p14 OS=Mus musculus GN=Sf3b14 PE=1 SV=1	MOUSE	0.79483	10.15	19	0.00846589
tr|Q5EBQ6|Q5EBQ6_MOUSE	MCG10266, isoform CRA_a OS=Mus musculus GN=Rpl9 PE=2 SV=1	MOUSE	0.795113	9.43	24	0.0123793
sp|P00920|CAH2_MOUSE	Carbonic anhydrase 2 OS=Mus musculus GN=Ca2 PE=1 SV=4	MOUSE	0.795118	17.84	7	0.0172764
tr|Q3UCD9|Q3UCD9_MOUSE	Cathepsin D, isoform CRA_a OS=Mus musculus GN=Ctsd PE=2 SV=1	MOUSE	0.795781	25.77	14	0.0125343
tr|Q3UH31|Q3UH31_MOUSE	Putative uncharacterized protein OS=Mus musculus GN=Adar PE=2 SV=1	MOUSE	0.795894	17.41	14	0.0405872
tr|Q7TPT7|Q7TPT7_MOUSE	Valyl-tRNA synthetase OS=Mus musculus GN=Vars PE=2 SV=1	MOUSE	0.795925	43.65	13	0.0342469
sp|Q04447|KCRB_MOUSE	Creatine kinase B-type OS=Mus musculus GN=Ckb PE=1 SV=1	MOUSE	0.79598	16.44	12	0.0291064
tr|Q8C2N9|Q8C2N9_MOUSE	Putative uncharacterized protein OS=Mus musculus GN=Msh6 PE=2 SV=1	MOUSE	0.796099	31.55	17	0.002765
tr|Q922Z3|Q922Z3_MOUSE	Trap1 protein (Fragment) OS=Mus musculus GN=Trap1 PE=2 SV=1	MOUSE	0.796799	21.52	21	0.0233397
sp|Q9Z315|SNUT1_MOUSE	U4/U6.U5 tri-snRNP-associated protein 1 OS=Mus musculus GN=Sart1 PE=2 SV=1	MOUSE	0.798465	15.13	11	0.0115851
sp|Q9D1D4|TMEDA_MOUSE	Transmembrane emp24 domain-containing protein 10 OS=Mus musculus GN=Tmed10 PE=2 SV=1	MOUSE	0.800437	57.22	18	0.0182248
tr|G3UWZ0|G3UWZ0_MOUSE	Bromodomain adjacent to zinc finger domain protein 1A OS=Mus musculus GN=Baz1a PE=2 SV=1	MOUSE	0.801051	17.09	2	0.0599422
sp|P61804|DAD1_MOUSE	Dolichyl-diphosphooligosaccharide--protein glycosyltransferase subunit DAD1 OS=Mus musculus GN=Dad1 PE=2 SV=3	MOUSE	0.802475	26.63	5	0.000950166
sp|Q3V3R1|C1TM_MOUSE	Monofunctional C1-tetrahydrofolate synthase, mitochondrial OS=Mus musculus GN=Mthfd1l PE=1 SV=2	MOUSE	0.803345	24.64	18	0.05377
tr|Q3TND1|Q3TND1_MOUSE	Peptidyl-prolyl cis-trans isomerase OS=Mus musculus GN=Fkbp2 PE=2 SV=1	MOUSE	0.80346	6.48	53	0.0226936
tr|B7ZWL1|B7ZWL1_MOUSE	CCR4-NOT transcription complex subunit 1 OS=Mus musculus GN=Cnot1 PE=2 SV=1	MOUSE	0.80346	58.09	15	0.048357
tr|Q542P8|Q542P8_MOUSE	EMG1 nucleolar protein homolog (S. cerevisiae), isoform CRA_a OS=Mus musculus GN=Emg1 PE=2 SV=1	MOUSE	0.804085	20.08	16	0.00271638
sp|Q62087|PON3_MOUSE	Serum paraoxonase/lactonase 3 OS=Mus musculus GN=Pon3 PE=1 SV=2	MOUSE	0.804288	12.5	18	0.0255002
sp|Q9D1A2|CNDP2_MOUSE	Cytosolic non-specific dipeptidase OS=Mus musculus GN=Cndp2 PE=1 SV=1	MOUSE	0.804391	13.51	16	0.0306616
sp|P54116|STOM_MOUSE	Erythrocyte band 7 integral membrane protein OS=Mus musculus GN=Stom PE=1 SV=3	MOUSE	0.805796	37.31	19	0.0449824
sp|Q8BRF7|SCFD1_MOUSE	Sec1 family domain-containing protein 1 OS=Mus musculus GN=Scfd1 PE=1 SV=1	MOUSE	0.805796	20.21	9	0.0411738
tr|E9PWG6|E9PWG6_MOUSE	Protein Ncapg OS=Mus musculus GN=Ncapg PE=4 SV=1	MOUSE	0.805797	36.31	4	0.330792
tr|Q566K0|Q566K0_MOUSE	High mobility group AT-hook 1 OS=Mus musculus GN=Hmga1 PE=4 SV=1	MOUSE	0.806033	19.75	15	0.00311501
tr|Q3U8W0|Q3U8W0_MOUSE	Putative uncharacterized protein OS=Mus musculus GN=Ppp1ca PE=2 SV=1	MOUSE	0.806579	34	18	0.0163883
tr|E9QA74|E9QA74_MOUSE	Unconventional myosin-XVIIIa OS=Mus musculus GN=Myo18a PE=2 SV=1	MOUSE	0.808129	18.63	17	0.000880771
sp|Q9WTP6|KAD2_MOUSE	Adenylate kinase 2, mitochondrial OS=Mus musculus GN=Ak2 PE=1 SV=5	MOUSE	0.808463	26.91	4	0.0104858
tr|O89054|O89054_MOUSE	Cytoskeletal beta-actin (Fragment) OS=Mus musculus GN=Actb PE=2 SV=1	MOUSE	1.07148	5.26	17	0.0889855
tr|F6VW30|F6VW30_MOUSE	14-3-3 protein theta (Fragment) OS=Mus musculus GN=Ywhaq PE=2 SV=1	MOUSE	1.20074	1.24	6	8.32e-05
tr|E9Q1V9|E9Q1V9_MOUSE	Calcium/calmodulin-dependent protein kinase type II subunit delta OS=Mus musculus GN=Camk2d PE=2 SV=1	MOUSE	1.20226	1.7	18	0.0113681
sp|E9Q1P8|I2BP2_MOUSE	Interferon regulatory factor 2-binding protein 2 OS=Mus musculus GN=Irf2bp2 PE=1 SV=1	MOUSE	1.20232	9.7	1	0.0528696
sp|Q3UZ39|LRRF1_MOUSE	Leucine-rich repeat flightless-interacting protein 1 OS=Mus musculus GN=Lrrfip1 PE=1 SV=2	MOUSE	1.20247	7.59	8	0.0385663
tr|Q3TJA9|Q3TJA9_MOUSE	DnaJ (Hsp40) homolog, subfamily A, member 3, isoform CRA_b OS=Mus musculus GN=Dnaja3 PE=2 SV=1	MOUSE	1.20367	8.32	8	0.0714322
tr|Q5HZY7|Q5HZY7_MOUSE	ATPase, H+ transporting, lysosomal V1 subunit G1 OS=Mus musculus GN=Atp6v1g1 PE=4 SV=1	MOUSE	1.20494	2.2	6	0.0173214
sp|O08553|DPYL2_MOUSE	Dihydropyrimidinase-related protein 2 OS=Mus musculus GN=Dpysl2 PE=1 SV=2	MOUSE	1.2056	9.05	6	0.00640428
sp|P63242|IF5A1_MOUSE	Eukaryotic translation initiation factor 5A-1 OS=Mus musculus GN=Eif5a PE=1 SV=2	MOUSE	1.20745	11.02	7	0.0019244
sp|Q9JKR6|HYOU1_MOUSE	Hypoxia up-regulated protein 1 OS=Mus musculus GN=Hyou1 PE=1 SV=1	MOUSE	1.20793	6.48	3	0.00171687
tr|D3Z1M3|D3Z1M3_MOUSE	Malectin OS=Mus musculus GN=Mlec PE=2 SV=1	MOUSE	1.20947	8.74	7	0.0280103
sp|P43275|H11_MOUSE	Histone H1.1 OS=Mus musculus GN=Hist1h1a PE=1 SV=2	MOUSE	1.21132	6.16	8	0.0120979
sp|Q61136|PRP4B_MOUSE	Serine/threonine-protein kinase PRP4 homolog OS=Mus musculus GN=Prpf4b PE=1 SV=3	MOUSE	1.21278	5.9	17	0.0623432
tr|Q3TUE1|Q3TUE1_MOUSE	Far upstream element-binding protein 1 OS=Mus musculus GN=Fubp1 PE=2 SV=1	MOUSE	1.21347	3.39	5	0.0772717
tr|Q561N5|Q561N5_MOUSE	MCG23000, isoform CRA_b OS=Mus musculus GN=Rps18 PE=2 SV=1	MOUSE	1.21365	2.33	6	0.00679406
sp|Q61210|ARHG1_MOUSE	Rho guanine nucleotide exchange factor 1 OS=Mus musculus GN=Arhgef1 PE=1 SV=2	MOUSE	1.2144	6.25	7	0.0162285
tr|Q544F6|Q544F6_MOUSE	Cotl1 protein OS=Mus musculus GN=Cotl1 PE=2 SV=1	MOUSE	1.21524	22.83	6	0.0101075
sp|O35841|API5_MOUSE	Apoptosis inhibitor 5 OS=Mus musculus GN=Api5 PE=1 SV=2	MOUSE	1.21578	3.1	6	0.0189042
tr|Q3UGB5|Q3UGB5_MOUSE	DAZ associated protein 1, isoform CRA_b OS=Mus musculus GN=Dazap1 PE=2 SV=1	MOUSE	1.21606	23.94	3	0.0417253
tr|Q542P4|Q542P4_MOUSE	Membrane protein, palmitoylated OS=Mus musculus GN=Mpp1 PE=2 SV=1	MOUSE	1.21667	4.75	1	0.00865928
tr|Q4FJU4|Q4FJU4_MOUSE	Pstpip2 protein OS=Mus musculus GN=Pstpip2 PE=2 SV=1	MOUSE	1.21814	6.07	6	0.00795323
sp|Q99KC8|VMA5A_MOUSE	von Willebrand factor A domain-containing protein 5A OS=Mus musculus GN=Vwa5a PE=1 SV=2	MOUSE	1.22273	14.21	8	0.0083847
sp|P97450|ATP5J_MOUSE	ATP synthase-coupling factor 6, mitochondrial OS=Mus musculus GN=Atp5j PE=1 SV=1	MOUSE	1.22451	13.94	2	0.00116237
sp|A1L314|MPEG1_MOUSE	Macrophage-expressed gene 1 protein OS=Mus musculus GN=Mpeg1 PE=2 SV=1	MOUSE	1.22569	37.94	4	0.0589382
tr|Q8C5G6|Q8C5G6_MOUSE	Toll-interacting protein OS=Mus musculus GN=Tollip PE=2 SV=1	MOUSE	1.22892	17.7	7	0.0552914
tr|Q564F4|Q564F4_MOUSE	T-complex protein 1 subunit delta OS=Mus musculus GN=Cct4 PE=2 SV=1	MOUSE	1.22941	8.7	7	0.00165557
sp|Q6P5D8|SMHD1_MOUSE	Structural maintenance of chromosomes flexible hinge domain-containing protein 1 OS=Mus musculus GN=Smchd1 PE=1 SV=2	MOUSE	1.22981	4.6	5	9.84e-10
tr|A2ALF2|A2ALF2_MOUSE	DnaJ (Hsp40) homolog, subfamily C, member 8 OS=Mus musculus GN=Dnajc8 PE=2 SV=1	MOUSE	1.23091	1.66	6	0.023305
tr|Q5D098|Q5D098_MOUSE	Proteasome subunit beta type (Fragment) OS=Mus musculus GN=Psmb7 PE=2 SV=1	MOUSE	1.23091	1.34	1	0.040601
tr|E9QKV6|E9QKV6_MOUSE	Unconventional myosin-IXb OS=Mus musculus GN=Myo9b PE=2 SV=1	MOUSE	1.23099	42.86	6	0.0255255
sp|Q810A7|DDX42_MOUSE	ATP-dependent RNA helicase DDX42 OS=Mus musculus GN=Ddx42 PE=1 SV=3	MOUSE	1.23438	16.88	4	0.0411171
tr|Q99M14|Q99M14_MOUSE	Ctss protein OS=Mus musculus GN=Ctss PE=2 SV=1	MOUSE	1.23486	4.98	6	0.0100005
sp|Q8BH43|WASF2_MOUSE	Wiskott-Aldrich syndrome protein family member 2 OS=Mus musculus GN=Wasf2 PE=1 SV=1	MOUSE	1.23602	3.46	5	0.00121315
tr|E9Q6J5|E9Q6J5_MOUSE	Protein Bod1l OS=Mus musculus GN=Bod1l PE=2 SV=1	MOUSE	1.23632	4.58	6	0.00282922
tr|Q543H0|Q543H0_MOUSE	MCG16662 OS=Mus musculus GN=Srm PE=2 SV=1	MOUSE	1.23726	7.36	5	0.000835675
sp|Q9QXV1|CBX8_MOUSE	Chromobox protein homolog 8 OS=Mus musculus GN=Cbx8 PE=1 SV=1	MOUSE	1.23784	6.97	6	0.0543021
sp|Q99KD5|UN45A_MOUSE	Protein unc-45 homolog A OS=Mus musculus GN=Unc45a PE=1 SV=2	MOUSE	1.23794	5	7	0.00894769
tr|Q9CYT3|Q9CYT3_MOUSE	Putative uncharacterized protein OS=Mus musculus GN=Hsd17b10 PE=2 SV=1	MOUSE	1.23838	2.76	9	0.0444689
tr|Q571F9|Q571F9_MOUSE	MKIAA4115 protein (Fragment) OS=Mus musculus GN=G3bp1 PE=2 SV=1	MOUSE	1.23843	7.24	4	0.00165557
tr|Q6PCW8|Q6PCW8_MOUSE	Exosome component 8 OS=Mus musculus GN=Exosc8 PE=2 SV=1	MOUSE	1.2387	9.93	8	9.84e-10
tr|Q8C2Q7|Q8C2Q7_MOUSE	Heterogeneous nuclear ribonucleoprotein H OS=Mus musculus GN=Hnrnph1 PE=2 SV=1	MOUSE	1.23963	0.89	8	0.023305
sp|O70194|EIF3D_MOUSE	Eukaryotic translation initiation factor 3 subunit D OS=Mus musculus GN=Eif3d PE=1 SV=2	MOUSE	1.24167	30.23	5	0.0353463
sp|P49138|MAPK2_MOUSE	MAP kinase-activated protein kinase 2 OS=Mus musculus GN=Mapkapk2 PE=1 SV=2	MOUSE	1.24171	5.8	4	0.0426289
tr|Q8VHM5|Q8VHM5_MOUSE	Heterogeneous nuclear ribonucleoprotein R OS=Mus musculus GN=Hnrnpr PE=2 SV=1	MOUSE	1.24218	12.5	5	0.0047441
tr|F8VQC1|F8VQC1_MOUSE	Signal recognition particle subunit SRP72 OS=Mus musculus GN=Srp72 PE=2 SV=1	MOUSE	1.24222	4.03	2	0.0507974
sp|O54824|IL16_MOUSE	Pro-interleukin-16 OS=Mus musculus GN=Il16 PE=1 SV=3	MOUSE	1.24271	10	18	0.0390845
tr|Q6ZWM8|Q6ZWM8_MOUSE	MCG126872 OS=Mus musculus GN=Ppp1cc PE=2 SV=1	MOUSE	1.24283	11.76	5	0.0221841
tr|Q8C1L7|Q8C1L7_MOUSE	40S ribosomal protein S21 OS=Mus musculus GN=mCG_6739 PE=3 SV=1	MOUSE	1.2458	13.08	1	0.0573688
sp|P08752|GNAI2_MOUSE	Guanine nucleotide-binding protein G(i) subunit alpha-2 OS=Mus musculus GN=Gnai2 PE=1 SV=5	MOUSE	1.24641	6.42	5	0.028206
sp|Q9D880|TIM50_MOUSE	Mitochondrial import inner membrane translocase subunit TIM50 OS=Mus musculus GN=Timm50 PE=1 SV=1	MOUSE	1.24929	18.83	6	0.0101654
sp|Q8JZX4|SPF45_MOUSE	Splicing factor 45 OS=Mus musculus GN=Rbm17 PE=1 SV=1	MOUSE	1.24984	4.7	6	0.0247083
tr|Q9CU14|Q9CU14_MOUSE	Putative uncharacterized protein (Fragment) OS=Mus musculus GN=Snx3 PE=2 SV=1	MOUSE	1.2522	1.22	7	0.0181089
sp|Q8JZM7|CDC73_MOUSE	Parafibromin OS=Mus musculus GN=Cdc73 PE=2 SV=1	MOUSE	1.25315	13.13	2	0.0220686
sp|O08599|STXB1_MOUSE	Syntaxin-binding protein 1 OS=Mus musculus GN=Stxbp1 PE=1 SV=2	MOUSE	1.2533	1.96	7	0.0629433
sp|O08784|TCOF_MOUSE	Treacle protein OS=Mus musculus GN=Tcof1 PE=1 SV=1	MOUSE	1.26	4.05	6	0.00111622
tr|E9QML5|E9QML5_MOUSE	Zinc finger protein 638 OS=Mus musculus GN=Zfml PE=2 SV=1	MOUSE	1.26026	23.81	5	0.0142892
sp|P70671|IRF3_MOUSE	Interferon regulatory factor 3 OS=Mus musculus GN=Irf3 PE=1 SV=1	MOUSE	1.26669	29.2	31	0.0118411
tr|Q3THH1|Q3THH1_MOUSE	Putative uncharacterized protein OS=Mus musculus GN=Pdia6 PE=2 SV=1	MOUSE	1.2671	6.4	6	0.00420614
sp|Q922Q8|LRC59_MOUSE	Leucine-rich repeat-containing protein 59 OS=Mus musculus GN=Lrrc59 PE=1 SV=1	MOUSE	1.26896	13.15	7	0.0841206
tr|G5E8R1|G5E8R1_MOUSE	Tropomyosin 1, alpha, isoform CRA_j OS=Mus musculus GN=Tpm1 PE=3 SV=1	MOUSE	1.2693	1.31	3	0.00960117
tr|Q542U3|Q542U3_MOUSE	Putative uncharacterized protein OS=Mus musculus GN=Gtf2h4 PE=2 SV=1	MOUSE	1.27114	4.46	6	0.000242241
tr|Q1WWK3|Q1WWK3_MOUSE	Hist1h1b protein (Fragment) OS=Mus musculus GN=Hist1h1b PE=2 SV=1	MOUSE	1.27603	2.65	6	0.0671155
sp|Q8BN21|VRK2_MOUSE	Serine/threonine-protein kinase VRK2 OS=Mus musculus GN=Vrk2 PE=1 SV=2	MOUSE	1.27787	35.7	28	2.97311e-10
sp|P08556|RASN_MOUSE	GTPase NRas OS=Mus musculus GN=Nras PE=2 SV=1	MOUSE	1.28032	20.6	15	0.0111303
tr|Q4VAE6|Q4VAE6_MOUSE	Ras family member A OS=Mus musculus GN=Rhoa PE=2 SV=1	MOUSE	1.28241	19.51	5	0.00245661
sp|P42208|SEPT2_MOUSE	Septin-2 OS=Mus musculus GN=Sept2 PE=1 SV=2	MOUSE	1.28981	3.16	5	0.0665544
tr|B2CY77|B2CY77_MOUSE	Laminin receptor (Fragment) OS=Mus musculus GN=Rpsa PE=2 SV=1	MOUSE	1.2907	1.42	5	0.0309469
sp|Q6NS46|RRP5_MOUSE	Protein RRP5 homolog OS=Mus musculus GN=Pdcd11 PE=2 SV=2	MOUSE	1.29251	14.02	2	0.0325882
sp|O08605|MKNK1_MOUSE	MAP kinase-interacting serine/threonine-protein kinase 1 OS=Mus musculus GN=Mknk1 PE=1 SV=2	MOUSE	1.2942	17	2	0.02881
sp|P23116|EIF3A_MOUSE	Eukaryotic translation initiation factor 3 subunit A OS=Mus musculus GN=Eif3a PE=1 SV=5	MOUSE	1.29968	4.2	3	2.01448e-06
tr|A2RTT4|A2RTT4_MOUSE	MCG4297 OS=Mus musculus GN=Ube2n PE=2 SV=1	MOUSE	1.30123	26.79	6	0.00824676
sp|O54984|ASNA_MOUSE	ATPase Asna1 OS=Mus musculus GN=Asna1 PE=1 SV=2	MOUSE	1.30202	7.65	5	0.0182622
sp|Q9CQ71|RFA3_MOUSE	Replication protein A 14 kDa subunit OS=Mus musculus GN=Rpa3 PE=2 SV=1	MOUSE	1.31115	12.96	2	0.0818762
tr|E9QK89|E9QK89_MOUSE	Mediator of DNA damage checkpoint protein 1 OS=Mus musculus GN=Mdc1 PE=2 SV=1	MOUSE	1.31465	5.83	6	0.00549006
sp|P68040|GBLP_MOUSE	Guanine nucleotide-binding protein subunit beta-2-like 1 OS=Mus musculus GN=Gnb2l1 PE=1 SV=3	MOUSE	1.31465	4.72	5	0.000247966
tr|Q9JL12|Q9JL12_MOUSE	Vacuolar proton-translocating ATPase 100 kDa subunit isoform a3 OS=Mus musculus GN=Tcirg1 PE=2 SV=1	MOUSE	1.31622	7.23	2	0.0293042
sp|Q9DCW4|ETFB_MOUSE	Electron transfer flavoprotein subunit beta OS=Mus musculus GN=Etfb PE=1 SV=3	MOUSE	1.31636	4.97	3	0.0186955
sp|P31996|CD68_MOUSE	Macrosialin OS=Mus musculus GN=Cd68 PE=2 SV=1	MOUSE	1.31854	25	3	0.00297531
sp|Q8K4Q8|COL12_MOUSE	Collectin-12 OS=Mus musculus GN=Colec12 PE=1 SV=1	MOUSE	1.32052	6.24	5	0.0006461
tr|Q5F1Z8|Q5F1Z8_MOUSE	GM2 ganglioside activator protein OS=Mus musculus GN=Gm2a PE=2 SV=1	MOUSE	1.32469	4.55	6	0.0164934
tr|Q3UF16|Q3UF16_MOUSE	Putative uncharacterized protein OS=Mus musculus GN=P4ha1 PE=2 SV=1	MOUSE	1.3275	11.44	5	0.0256955
tr|B9EI57|B9EI57_MOUSE	SAFB-like, transcription modulator OS=Mus musculus GN=Sltm PE=2 SV=1	MOUSE	1.33054	3.2	2	0.0191043
sp|Q3TDQ1|STT3B_MOUSE	Dolichyl-diphosphooligosaccharide--protein glycosyltransferase subunit STT3B OS=Mus musculus GN=Stt3b PE=1 SV=2	MOUSE	1.33391	15.31	3	0.00408267
sp|Q9JMG1|EDF1_MOUSE	Endothelial differentiation-related factor 1 OS=Mus musculus GN=Edf1 PE=1 SV=1	MOUSE	1.33672	21.37	4	0.0229703
tr|Q58EU3|Q58EU3_MOUSE	MCG12811, isoform CRA_b OS=Mus musculus GN=Rps2 PE=2 SV=1	MOUSE	1.33909	7.44	4	0.0121719
sp|Q8R3N6|THOC1_MOUSE	THO complex subunit 1 OS=Mus musculus GN=Thoc1 PE=1 SV=1	MOUSE	1.34013	2.56	5	0.0506145
sp|Q9CQW9|IFM3_MOUSE	Interferon-induced transmembrane protein 3 OS=Mus musculus GN=Ifitm3 PE=1 SV=1	MOUSE	1.34237	37.9	21	0.0991021
sp|Q3U0V1|FUBP2_MOUSE	Far upstream element-binding protein 2 OS=Mus musculus GN=Khsrp PE=1 SV=2	MOUSE	1.34514	1.39	5	0.0256452
sp|Q8C6B9|AROS_MOUSE	Active regulator of SIRT1 OS=Mus musculus GN=Rps19bp1 PE=1 SV=1	MOUSE	1.34738	3.29	6	0.00638538
tr|Q8C845|Q8C845_MOUSE	EF-hand domain-containing protein D2 OS=Mus musculus GN=Efhd2 PE=2 SV=1	MOUSE	1.34846	11.88	5	1.21119e-12
tr|D3Z3N4|D3Z3N4_MOUSE	MCG11326, isoform CRA_a OS=Mus musculus GN=Hnrnph3 PE=4 SV=1	MOUSE	1.35055	1.12	6	0.0711868
sp|Q9DC69|NDUA9_MOUSE	NADH dehydrogenase [ubiquinone] 1 alpha subcomplex subunit 9, mitochondrial OS=Mus musculus GN=Ndufa9 PE=1 SV=2	MOUSE	1.35097	1.8	2	0.00551765
sp|Q80X41|VRK1_MOUSE	Serine/threonine-protein kinase VRK1 OS=Mus musculus GN=Vrk1 PE=1 SV=2	MOUSE	1.35518	10.6	12	0.0583951
sp|Q62426|CYTB_MOUSE	Cystatin-B OS=Mus musculus GN=Cstb PE=1 SV=1	MOUSE	1.35663	1.85	2	0.00507408
tr|Q3TW11|Q3TW11_MOUSE	Signal transducer and activator of transcription OS=Mus musculus GN=Stat1 PE=2 SV=1	MOUSE	1.36521	22.9	1	0.0450439
tr|Q3TVS6|Q3TVS6_MOUSE	Putative uncharacterized protein OS=Mus musculus GN=Ctsb PE=2 SV=1	MOUSE	1.36595	4	4	0.0050828
sp|Q8VBT6|APOBR_MOUSE	Apolipoprotein B receptor OS=Mus musculus GN=Apobr PE=1 SV=1	MOUSE	1.36803	14.47	7	0.0518163
sp|Q99P31|HPBP1_MOUSE	Hsp70-binding protein 1 OS=Mus musculus GN=Hspbp1 PE=2 SV=1	MOUSE	1.36986	17.91	8	0.331681
tr|Q3UVI9|Q3UVI9_MOUSE	Putative uncharacterized protein OS=Mus musculus GN=Abcf2 PE=2 SV=1	MOUSE	1.37353	12.04	3	0.00799325
sp|Q8BYL4|SYYM_MOUSE	Tyrosine--tRNA ligase, mitochondrial OS=Mus musculus GN=Yars2 PE=1 SV=2	MOUSE	1.37353	10.13	6	0.00285342
sp|Q9DBY8|NVL_MOUSE	Nuclear valosin-containing protein-like OS=Mus musculus GN=Nvl PE=1 SV=1	MOUSE	1.37474	0.5	6	0.0398739
tr|Q80U76|Q80U76_MOUSE	MKIAA0112 protein (Fragment) OS=Mus musculus GN=Rrs1 PE=2 SV=2	MOUSE	1.38571	2.33	7	0.0252063
tr|Q5U4B1|Q5U4B1_MOUSE	Replication factor C subunit 1 OS=Mus musculus GN=Rfc1 PE=2 SV=1	MOUSE	1.38771	2.12	4	0.064752
tr|Q58EW0|Q58EW0_MOUSE	60S ribosomal protein L18 OS=Mus musculus GN=Rpl18 PE=2 SV=1	MOUSE	1.39176	12.67	5	0.00394967
tr|Q545Q2|Q545Q2_MOUSE	Surfeit gene 4, isoform CRA_a OS=Mus musculus GN=Surf4 PE=2 SV=1	MOUSE	1.39729	1.46	3	0.0277294
tr|Q5M9M4|Q5M9M4_MOUSE	Ribosomal protein S15A OS=Mus musculus GN=Rps15a PE=2 SV=1	MOUSE	1.40635	13.13	5	0.0398591
tr|Q542M2|Q542M2_MOUSE	Coatomer protein complex, subunit zeta 1, isoform CRA_c OS=Mus musculus GN=Copz1 PE=2 SV=1	MOUSE	1.41507	37.36	4	0.000304744
sp|Q9D1K2|VATF_MOUSE	V-type proton ATPase subunit F OS=Mus musculus GN=Atp6v1f PE=1 SV=2	MOUSE	1.41714	6.48	6	0.000518857
sp|Q8BMF4|ODP2_MOUSE	Dihydrolipoyllysine-residue acetyltransferase component of pyruvate dehydrogenase complex, mitochondrial OS=Mus musculus GN=Dlat PE=1 SV=2	MOUSE	1.41764	29.55	5	7.08245e-05
tr|Q569V4|Q569V4_MOUSE	MCG125079 OS=Mus musculus GN=Morf4l1 PE=2 SV=1	MOUSE	1.41988	5.84	4	0.0527238
tr|Q3UGB9|Q3UGB9_MOUSE	Putative uncharacterized protein OS=Mus musculus GN=Cdk2 PE=2 SV=1	MOUSE	1.42728	7.89	5	0.000491732
tr|B2RUC7|B2RUC7_MOUSE	Serine/threonine kinase receptor associated protein OS=Mus musculus GN=Strap PE=2 SV=1	MOUSE	1.43023	3.54	2	0.0853489
tr|Q3UCH0|Q3UCH0_MOUSE	60S ribosomal protein L6 OS=Mus musculus GN=Rpl6 PE=2 SV=1	MOUSE	1.43262	13.98	3	0.000465559
tr|Q9DCD8|Q9DCD8_MOUSE	Proteasome subunit alpha type OS=Mus musculus GN=Psma3 PE=2 SV=1	MOUSE	1.43361	9.04	5	0.0349432
tr|E9Q5B5|E9Q5B5_MOUSE	Hexokinase-2 OS=Mus musculus GN=Hk2 PE=2 SV=1	MOUSE	1.43538	6.4	5	0.00370174
sp|P17751|TPIS_MOUSE	Triosephosphate isomerase OS=Mus musculus GN=Tpi1 PE=1 SV=4	MOUSE	1.4391	18.28	3	0.00645077
sp|Q9DB77|QCR2_MOUSE	Cytochrome b-c1 complex subunit 2, mitochondrial OS=Mus musculus GN=Uqcrc2 PE=1 SV=1	MOUSE	1.44001	12.87	31	0.00837857
tr|Q790Y8|Q790Y8_MOUSE	Glucose-6-phosphate 1-dehydrogenase OS=Mus musculus GN=G6pdx PE=2 SV=1	MOUSE	1.44181	3.86	6	0.0694919
sp|P06745|G6PI_MOUSE	Glucose-6-phosphate isomerase OS=Mus musculus GN=Gpi PE=1 SV=4	MOUSE	1.44371	36.62	6	0.0454816
sp|Q6PB66|LPPRC_MOUSE	Leucine-rich PPR motif-containing protein, mitochondrial OS=Mus musculus GN=Lrpprc PE=1 SV=2	MOUSE	1.44387	2.18	6	0.0388568
tr|Q3UDY1|Q3UDY1_MOUSE	MCG6067, isoform CRA_b OS=Mus musculus GN=Akr1b3 PE=2 SV=1	MOUSE	1.444	17.59	3	0.0366282
sp|Q3UMU9|HDGR2_MOUSE	Hepatoma-derived growth factor-related protein 2 OS=Mus musculus GN=Hdgfrp2 PE=1 SV=1	MOUSE	1.44553	10.71	5	1.05698e-06
sp|Q6PE01|SNR40_MOUSE	U5 small nuclear ribonucleoprotein 40 kDa protein OS=Mus musculus GN=Snrnp40 PE=2 SV=1	MOUSE	1.44808	5.05	5	6.65529e-05
sp|P11983|TCPA_MOUSE	T-complex protein 1 subunit alpha OS=Mus musculus GN=Tcp1 PE=1 SV=3	MOUSE	1.44946	3.53	5	0.0168597
sp|Q8K114|INT9_MOUSE	Integrator complex subunit 9 OS=Mus musculus GN=Ints9 PE=2 SV=1	MOUSE	1.45387	6.43	6	0.00752951
sp|Q8CCF0|PRP31_MOUSE	U4/U6 small nuclear ribonucleoprotein Prp31 OS=Mus musculus GN=Prpf31 PE=1 SV=3	MOUSE	1.45411	11.8	6	0.0201133
tr|Q5SX53|Q5SX53_MOUSE	Solute carrier family 25 (Mitochondrial carrier oxoglutarate carrier), member 11, isoform CRA_b OS=Mus musculus GN=Slc25a11 PE=2 SV=1	MOUSE	1.45707	16.98	6	0.00480045
sp|Q60848|HELLS_MOUSE	Lymphocyte-specific helicase OS=Mus musculus GN=Hells PE=1 SV=2	MOUSE	1.458	9.02	1	0.05411
sp|Q9Z0W3|NU160_MOUSE	Nuclear pore complex protein Nup160 OS=Mus musculus GN=Nup160 PE=1 SV=2	MOUSE	1.45891	3.97	4	0.00294267
sp|Q6P5E4|UGGG1_MOUSE	UDP-glucose:glycoprotein glucosyltransferase 1 OS=Mus musculus GN=Uggt1 PE=1 SV=4	MOUSE	1.46013	2.78	5	0.0509502
sp|P11352|GPX1_MOUSE	Glutathione peroxidase 1 OS=Mus musculus GN=Gpx1 PE=1 SV=2	MOUSE	1.46261	4.53	6	0.361429
tr|Q3UKQ5|Q3UKQ5_MOUSE	Mannose-6-phosphate receptor, cation dependent, isoform CRA_a OS=Mus musculus GN=M6pr PE=2 SV=1	MOUSE	1.46316	3.53	5	0.0681239
tr|Q4KL76|Q4KL76_MOUSE	Heat shock protein 1 (Chaperonin 10) OS=Mus musculus GN=Hspe1 PE=3 SV=1	MOUSE	1.46325	4.32	4	0.230577
sp|Q8BGS2|BOLA2_MOUSE	BolA-like protein 2 OS=Mus musculus GN=Bola2 PE=1 SV=1	MOUSE	1.46424	16.81	4	0.0977026
tr|Q05DK2|Q05DK2_MOUSE	Ctr9 protein (Fragment) OS=Mus musculus GN=Ctr9 PE=2 SV=1	MOUSE	1.46732	8.31	10	0.00990849
sp|Q3TKY6|CWC27_MOUSE	Peptidyl-prolyl cis-trans isomerase CWC27 homolog OS=Mus musculus GN=Cwc27 PE=2 SV=1	MOUSE	1.46864	2.15	4	0.0032951
sp|Q9EP69|SAC1_MOUSE	Phosphatidylinositide phosphatase SAC1 OS=Mus musculus GN=Sacm1l PE=2 SV=1	MOUSE	1.46969	2.4	5	0.00734366
tr|Q91Z25|Q91Z25_MOUSE	Arpc1b protein OS=Mus musculus GN=Arpc1b PE=2 SV=1	MOUSE	1.47075	5.64	5	0.0325276
tr|Q3UA52|Q3UA52_MOUSE	Putative uncharacterized protein (Fragment) OS=Mus musculus GN=Arpc2 PE=2 SV=1	MOUSE	1.47486	4.66	4	0.00777523
tr|Q9CZS7|Q9CZS7_MOUSE	Putative uncharacterized protein OS=Mus musculus GN=Pip4k2a PE=2 SV=1	MOUSE	1.48218	60.36	10	0.000375744
tr|Q3U6Z1|Q3U6Z1_MOUSE	Putative uncharacterized protein OS=Mus musculus GN=Lcp1 PE=2 SV=1	MOUSE	1.48382	4.27	5	3.07475e-08
tr|Q5XJF6|Q5XJF6_MOUSE	Ribosomal protein OS=Mus musculus GN=Rpl10a PE=2 SV=1	MOUSE	1.48603	20.59	3	0.0662531
tr|Q3TDA7|Q3TDA7_MOUSE	Protein kinase C and casein kinase substrate in neurons 2, isoform CRA_a OS=Mus musculus GN=Pacsin2 PE=2 SV=1	MOUSE	1.48751	5.32	1	0.00832971
sp|Q8BH59|CMC1_MOUSE	Calcium-binding mitochondrial carrier protein Aralar1 OS=Mus musculus GN=Slc25a12 PE=1 SV=1	MOUSE	1.48833	3.32	6	0.000873909
tr|A1L367|A1L367_MOUSE	RAD21 homolog (S. pombe) OS=Mus musculus GN=Rad21 PE=2 SV=1	MOUSE	1.4898	7.05	4	0.049311
sp|Q9WUM5|SUCA_MOUSE	Succinyl-CoA ligase [ADP/GDP-forming] subunit alpha, mitochondrial OS=Mus musculus GN=Suclg1 PE=1 SV=4	MOUSE	1.49736	2.02	6	0.042538
sp|Q63844|MK03_MOUSE	Mitogen-activated protein kinase 3 OS=Mus musculus GN=Mapk3 PE=1 SV=5	MOUSE	1.49969	16.2	2	0.0169813
tr|K3W4P9|K3W4P9_MOUSE	REST corepressor 1 OS=Mus musculus GN=Rcor1 PE=2 SV=1	MOUSE	1.50308	5.84	5	0.0511731
sp|P48722|HS74L_MOUSE	Heat shock 70 kDa protein 4L OS=Mus musculus GN=Hspa4l PE=1 SV=2	MOUSE	1.50543	10.83	5	0.0074909
tr|Q8R2K3|Q8R2K3_MOUSE	Single-stranded DNA-binding protein OS=Mus musculus GN=Ssbp1 PE=2 SV=1	MOUSE	1.50978	2.99	3	0.00838588
sp|D0QMC3|MNDAL_MOUSE	Myeloid cell nuclear differentiation antigen-like protein OS=Mus musculus GN=Mndal PE=1 SV=1	MOUSE	1.51032	18.45	4	0.00986948
sp|Q9Z204|HNRPC_MOUSE	Heterogeneous nuclear ribonucleoproteins C1/C2 OS=Mus musculus GN=Hnrnpc PE=1 SV=1	MOUSE	1.51343	3.56	6	0.000477203
sp|Q07417|ACADS_MOUSE	Short-chain specific acyl-CoA dehydrogenase, mitochondrial OS=Mus musculus GN=Acads PE=1 SV=2	MOUSE	1.51473	10.48	3	0.0315248
sp|Q61249|IGBP1_MOUSE	Immunoglobulin-binding protein 1 OS=Mus musculus GN=Igbp1 PE=1 SV=1	MOUSE	1.52616	3.23	5	0.00875116
tr|D3Z0V2|D3Z0V2_MOUSE	Rho guanine nucleotide exchange factor 7 OS=Mus musculus GN=Arhgef7 PE=2 SV=1	MOUSE	1.53137	1.4	5	0.0752168
tr|Q80ZH7|Q80ZH7_MOUSE	DNA ligase OS=Mus musculus GN=Lig3 PE=2 SV=1	MOUSE	1.53463	5.43	6	0.00118958
tr|Q8C5H3|Q8C5H3_MOUSE	Putative uncharacterized protein OS=Mus musculus GN=Rbbp7 PE=2 SV=1	MOUSE	1.53672	4.31	4	0.055063
sp|Q9CYG7|TOM34_MOUSE	Mitochondrial import receptor subunit TOM34 OS=Mus musculus GN=Tomm34 PE=2 SV=1	MOUSE	1.53814	3.65	3	0.0354806
tr|Q3TXH6|Q3TXH6_MOUSE	Putative uncharacterized protein OS=Mus musculus GN=Smarcd2 PE=2 SV=1	MOUSE	1.53853	4.02	6	0.00030017
tr|Q91XU2|Q91XU2_MOUSE	Phosphatidyl inositol phosphate kinase type II beta (Fragment) OS=Mus musculus GN=Pip4k2b PE=2 SV=1	MOUSE	1.5417	32.1	17	0.0976746
tr|Q811T5|Q811T5_MOUSE	Toll-like receptor OS=Mus musculus GN=Tlr2 PE=2 SV=1	MOUSE	1.5417	13	7	0.01328
tr|Q91VZ1|Q91VZ1_MOUSE	Snx2 protein OS=Mus musculus GN=Snx2 PE=2 SV=1	MOUSE	1.54196	5.42	4	0.0166043
tr|B2RQ18|B2RQ18_MOUSE	Peptidyl-prolyl cis-trans isomerase OS=Mus musculus GN=Fkbp15 PE=2 SV=1	MOUSE	1.54204	18.92	3	0.000932414
tr|F8VPR5|F8VPR5_MOUSE	CREB-binding protein OS=Mus musculus GN=Crebbp PE=2 SV=1	MOUSE	1.54937	3.03	7	0.0252747
sp|Q80WJ7|LYRIC_MOUSE	Protein LYRIC OS=Mus musculus GN=Mtdh PE=1 SV=1	MOUSE	1.55431	10.62	4	0.0373422
tr|E9PUA7|E9PUA7_MOUSE	Tumor protein D52 OS=Mus musculus GN=Tpd52 PE=2 SV=1	MOUSE	1.55606	15.66	4	0.0262561
tr|B2RT97|B2RT97_MOUSE	Proteasome (Prosome, macropain) 26S subunit, non-ATPase, 13 OS=Mus musculus GN=Psmd13 PE=2 SV=1	MOUSE	1.55643	9.94	5	0.0175619
sp|Q9D0I9|SYRC_MOUSE	Arginine--tRNA ligase, cytoplasmic OS=Mus musculus GN=Rars PE=2 SV=2	MOUSE	1.55717	14.71	6	0.0594972
tr|Q6ZWP4|Q6ZWP4_MOUSE	SWI/SNF related, matrix associated, actin dependent regulator of chromatin, subfamily b, member 1, isoform CRA_a OS=Mus musculus GN=Smarcb1 PE=2 SV=1	MOUSE	1.56987	24.39	8	0.239315
sp|P01900|HA12_MOUSE	H-2 class I histocompatibility antigen, D-D alpha chain OS=Mus musculus GN=H2-D1 PE=1 SV=1	MOUSE	1.57029	2.44	13	0.0256241
tr|Q3UJX2|Q3UJX2_MOUSE	Putative uncharacterized protein OS=Mus musculus GN=Ctnnbl1 PE=2 SV=1	MOUSE	1.57382	2.02	4	0.0123164
tr|Q8CDZ5|Q8CDZ5_MOUSE	Putative uncharacterized protein OS=Mus musculus GN=Nup133 PE=2 SV=1	MOUSE	1.57568	7.91	4	5.8682e-06
sp|Q8BKC5|IPO5_MOUSE	Importin-5 OS=Mus musculus GN=Ipo5 PE=1 SV=3	MOUSE	1.57763	5.77	3	0.00079761
tr|Q544Z3|Q544Z3_MOUSE	Heterogeneous nuclear ribonucleoprotein A/B, isoform CRA_c OS=Mus musculus GN=Hnrnpab PE=2 SV=1	MOUSE	1.58025	8.05	2	0.0334755
sp|P63085|MK01_MOUSE	Mitogen-activated protein kinase 1 OS=Mus musculus GN=Mapk1 PE=1 SV=3	MOUSE	1.58226	47.2	5	0.0679506
sp|Q93092|TALDO_MOUSE	Transaldolase OS=Mus musculus GN=Taldo1 PE=1 SV=2	MOUSE	1.59815	2.78	6	0.0163167
sp|O55222|ILK_MOUSE	Integrin-linked protein kinase OS=Mus musculus GN=Ilk PE=1 SV=2	MOUSE	1.59956	15.89	12	0.0194778
tr|Q547B5|Q547B5_MOUSE	Osteopontin OS=Mus musculus GN=Spp1 PE=2 SV=1	MOUSE	1.60271	10.08	4	0.0328682
sp|P25799|NFKB1_MOUSE	Nuclear factor NF-kappa-B p105 subunit OS=Mus musculus GN=Nfkb1 PE=1 SV=2	MOUSE	1.60469	44.48	3	0.0203197
sp|Q9JIG7|CCD22_MOUSE	Coiled-coil domain-containing protein 22 OS=Mus musculus GN=Ccdc22 PE=1 SV=1	MOUSE	1.60763	2.14	6	0.00224843
tr|Q546G4|Q546G4_MOUSE	Albumin 1 OS=Mus musculus GN=Alb PE=2 SV=1	MOUSE	1.60963	13.74	3	0.0629829
tr|A2AQA7|A2AQA7_MOUSE	Intron-binding protein aquarius OS=Mus musculus GN=Aqr PE=2 SV=1	MOUSE	1.61704	2.64	5	0.0435245
sp|Q3UFM5|NOM1_MOUSE	Nucleolar MIF4G domain-containing protein 1 OS=Mus musculus GN=Nom1 PE=2 SV=2	MOUSE	1.61771	13.74	5	0.0772072
sp|Q60960|IMA5_MOUSE	Importin subunit alpha-5 OS=Mus musculus GN=Kpna1 PE=1 SV=2	MOUSE	1.62553	18.95	6	0.0117671
tr|Q5M8R9|Q5M8R9_MOUSE	Farnesyl diphosphate synthetase OS=Mus musculus GN=Fdps PE=2 SV=1	MOUSE	1.63024	13.04	4	0.0479385
tr|Q54AJ5|Q54AJ5_MOUSE	MuSC OS=Mus musculus GN=Alcam PE=2 SV=1	MOUSE	1.63766	25.4	3	0.0440045
sp|P08228|SODC_MOUSE	Superoxide dismutase [Cu-Zn] OS=Mus musculus GN=Sod1 PE=1 SV=2	MOUSE	1.64177	10.34	6	0.0540858
sp|P04441|HG2A_MOUSE	H-2 class II histocompatibility antigen gamma chain OS=Mus musculus GN=Cd74 PE=1 SV=3	MOUSE	1.64257	7.3412	2	0.0161382
sp|Q08288|LYAR_MOUSE	Cell growth-regulating nucleolar protein OS=Mus musculus GN=Lyar PE=1 SV=2	MOUSE	1.6572	2.86	4	0.00307681
sp|Q8K297|GT251_MOUSE	Procollagen galactosyltransferase 1 OS=Mus musculus GN=Colgalt1 PE=1 SV=2	MOUSE	1.65783	1.43	5	0.00115404
tr|Q3U741|Q3U741_MOUSE	DEAD (Asp-Glu-Ala-Asp) box polypeptide 17, isoform CRA_a OS=Mus musculus GN=Ddx17 PE=2 SV=1	MOUSE	1.6585	8.13	2	0.00199117
sp|Q8BVE3|VATH_MOUSE	V-type proton ATPase subunit H OS=Mus musculus GN=Atp6v1h PE=1 SV=1	MOUSE	1.66451	19.23	5	0.0443436
tr|Q8K3G7|Q8K3G7_MOUSE	Reticulon OS=Mus musculus GN=Rtn4 PE=2 SV=1	MOUSE	1.6686	5.56	4	0.0410299
tr|Q3U2C3|Q3U2C3_MOUSE	Putative uncharacterized protein OS=Mus musculus GN=Msr1 PE=2 SV=1	MOUSE	1.67056	3.81	4	0.0231683
tr|Q3TL10|Q3TL10_MOUSE	Putative uncharacterized protein OS=Mus musculus GN=Etf1 PE=2 SV=1	MOUSE	1.6748	17.65	4	7.70125e-08
sp|Q9CZD3|SYG_MOUSE	Glycine--tRNA ligase OS=Mus musculus GN=Gars PE=1 SV=1	MOUSE	1.69055	5.56	5	0.0596837
tr|Q5M9N8|Q5M9N8_MOUSE	Ribosomal protein L7 OS=Mus musculus GN=Rpl7 PE=2 SV=1	MOUSE	1.69073	6.59	2	0.00662745
tr|B7ZP01|B7ZP01_MOUSE	Stap1 protein OS=Mus musculus GN=Stap1 PE=2 SV=1	MOUSE	1.69324	10.24	5	0.042482
tr|D6RFB1|D6RFB1_MOUSE	Interferon-induced 35 kDa protein homolog OS=Mus musculus GN=Ifi35 PE=4 SV=1 - [D6RFB1_MOUSE]	MOUSE	1.69433	5.1	13	0.0587959
tr|Q80Y52|Q80Y52_MOUSE	Heat shock protein 90, alpha (Cytosolic), class A member 1 OS=Mus musculus GN=Hsp90aa1 PE=2 SV=2	MOUSE	1.7004	33.73	27	0.018737
sp|Q3URQ0|TEX10_MOUSE	Testis-expressed sequence 10 protein OS=Mus musculus GN=Tex10 PE=1 SV=1	MOUSE	1.70523	4.66	5	0.0886894
tr|B2RS09|B2RS09_MOUSE	Bromodomain containing 2 OS=Mus musculus GN=Brd2 PE=2 SV=1	MOUSE	1.70903	19.44	4	0.0256366
tr|E9PZB3|E9PZB3_MOUSE	Protein Gm5093 OS=Mus musculus GN=Gm5093 PE=3 SV=1	MOUSE	1.71267	6.51	3	0.00491451
sp|P01899|HA11_MOUSE	H-2 class I histocompatibility antigen, D-B alpha chain OS=Mus musculus GN=H2-D1 PE=1 SV=2	MOUSE	1.72155	8.63	4	0.0108351
sp|Q63932|MP2K2_MOUSE	Dual specificity mitogen-activated protein kinase kinase 2 OS=Mus musculus GN=Map2k2 PE=1 SV=2	MOUSE	1.72167	32.2	4	0.0232385
sp|Q8C1B7|SEP11_MOUSE	Septin-11 OS=Mus musculus GN=Sept11 PE=1 SV=4	MOUSE	1.73191	24.56	1	5.70897e-16
sp|Q8R326|PSPC1_MOUSE	Paraspeckle component 1 OS=Mus musculus GN=Pspc1 PE=1 SV=1	MOUSE	1.73666	1.42	5	0.0548794
sp|Q8VHZ7|IMP4_MOUSE	U3 small nucleolar ribonucleoprotein protein IMP4 OS=Mus musculus GN=Imp4 PE=2 SV=1	MOUSE	1.7453	21.43	5	5.11109e-06
sp|Q07797|LG3BP_MOUSE	Galectin-3-binding protein OS=Mus musculus GN=Lgals3bp PE=1 SV=1	MOUSE	1.74875	8.86	6	0.089406
sp|P99026|PSB4_MOUSE	Proteasome subunit beta type-4 OS=Mus musculus GN=Psmb4 PE=1 SV=1	MOUSE	1.76174	3.93	4	0.0929508
sp|Q00899|TYY1_MOUSE	Transcriptional repressor protein YY1 OS=Mus musculus GN=Yy1 PE=1 SV=1	MOUSE	1.7633	20.88	5	0.000441912
tr|Q542D9|Q542D9_MOUSE	Transferrin receptor, isoform CRA_a OS=Mus musculus GN=Tfrc PE=2 SV=1	MOUSE	1.76513	0.56	3	0.0164127
tr|F8WI22|F8WI22_MOUSE	Bcl-2-associated transcription factor 1 OS=Mus musculus GN=Bclaf1 PE=2 SV=1	MOUSE	1.76987	6.8	26	5.07729e-16
sp|Q8BLF1|NCEH1_MOUSE	Neutral cholesterol ester hydrolase 1 OS=Mus musculus GN=Nceh1 PE=1 SV=1	MOUSE	1.77517	0.61	7	0.0996261
tr|D3Z2J3|D3Z2J3_MOUSE	Putative ATP-dependent RNA helicase DHX30 OS=Mus musculus GN=Dhx30 PE=2 SV=1	MOUSE	1.77772	1.34	4	3.83174e-06
tr|Q91V38|Q91V38_MOUSE	Heat shock protein 90, beta (Grp94), member 1 OS=Mus musculus GN=Hsp90b1 PE=2 SV=1	MOUSE	1.7836	12.31	14	0.00251869
sp|P09411|PGK1_MOUSE	Phosphoglycerate kinase 1 OS=Mus musculus GN=Pgk1 PE=1 SV=4	MOUSE	1.78407	4.12	4	0.0247221
sp|O09110|MP2K3_MOUSE	Dual specificity mitogen-activated protein kinase kinase 3 OS=Mus musculus GN=Map2k3 PE=1 SV=2	MOUSE	1.78649	30.4	1	0.0570271
tr|Q3UDQ7|Q3UDQ7_MOUSE	Putative uncharacterized protein OS=Mus musculus GN=Afg3l2 PE=2 SV=1	MOUSE	1.78922	8.87	4	0.0308776
tr|Q6A0A3|Q6A0A3_MOUSE	MKIAA0209 protein (Fragment) OS=Mus musculus GN=Dock2 PE=2 SV=1	MOUSE	1.79113	3.95	4	0.214491
tr|Q9CQW9|Q9CQW9_MOUSE	Interferon-induced transmembrane protein 3 OS=Mus musculus GN=Ifitm3 PE=1 SV=1 - [IFM3_MOUSE]	MOUSE	1.79453	6.7	8	0.0073027
tr|Q3U1B1|Q3U1B1_MOUSE	Putative uncharacterized protein OS=Mus musculus GN=Gnb1 PE=2 SV=1	MOUSE	1.80212	2.95	2	0.000316195
tr|Q5SUC3|Q5SUC3_MOUSE	Calnexin, isoform CRA_a OS=Mus musculus GN=Canx PE=2 SV=1	MOUSE	1.81103	39.259	22	0.0201242
tr|Q3ULG5|Q3ULG5_MOUSE	Putative uncharacterized protein OS=Mus musculus GN=Mcm6 PE=2 SV=1	MOUSE	1.81368	8.44	4	0.0262722
sp|Q91XV3|BASP1_MOUSE	Brain acid soluble protein 1 OS=Mus musculus GN=Basp1 PE=1 SV=3	MOUSE	1.81459	6.77	4	2.16856e-15
tr|A0ZVB6|A0ZVB6_MOUSE	TBP-associated factor 170 OS=Mus musculus GN=Btaf1 PE=2 SV=1	MOUSE	1.81663	5.88	3	0.00395278
sp|Q91VT4|CBR4_MOUSE	Carbonyl reductase family member 4 OS=Mus musculus GN=Cbr4 PE=1 SV=2	MOUSE	1.81869	5.24	4	0.00386783
sp|Q6ZWN5|RS9_MOUSE	40S ribosomal protein S9 OS=Mus musculus GN=Rps9 PE=1 SV=3	MOUSE	1.81954	2.28	3	0.0991816
sp|Q9JHS3|LTOR2_MOUSE	Ragulator complex protein LAMTOR2 OS=Mus musculus GN=Lamtor2 PE=1 SV=1	MOUSE	1.82596	1.93	5	0.108774
sp|P54071|IDHP_MOUSE	Isocitrate dehydrogenase [NADP], mitochondrial OS=Mus musculus GN=Idh2 PE=1 SV=3	MOUSE	1.83061	6.95	4	0.0381014
sp|Q80VD1|FA98B_MOUSE	Protein FAM98B OS=Mus musculus GN=Fam98b PE=2 SV=1	MOUSE	1.8307	8.02	4	0.0839227
tr|B2RQV1|B2RQV1_MOUSE	RIKEN cDNA C330023M02, isoform CRA_a OS=Mus musculus GN=Naa25 PE=2 SV=1	MOUSE	1.84695	6.47	5	0.0647585
tr|Q3UMT5|Q3UMT5_MOUSE	Putative uncharacterized protein (Fragment) OS=Mus musculus GN=Rock2 PE=2 SV=1	MOUSE	1.85991	15.94	6	0.0246677
tr|D3Z5M2|D3Z5M2_MOUSE	Protein Gm10110 OS=Mus musculus GN=Gm10110 PE=4 SV=1	MOUSE	1.86298	3.54	1	7.71041e-09
sp|Q9EPL8|IPO7_MOUSE	Importin-7 OS=Mus musculus GN=Ipo7 PE=1 SV=2	MOUSE	1.86556	10.2	5	0.0111437
sp|Q8CIM8|INT4_MOUSE	Integrator complex subunit 4 OS=Mus musculus GN=Ints4 PE=1 SV=1	MOUSE	1.86945	0.6	4	0.101303
tr|A2A6U3|A2A6U3_MOUSE	Septin-9 OS=Mus musculus GN=Sept9 PE=2 SV=1	MOUSE	1.8721	2.46	8	0.000954898
tr|Q8CE21|Q8CE21_MOUSE	Putative uncharacterized protein OS=Mus musculus GN=Nolc1 PE=2 SV=1	MOUSE	1.88073	25.56	7	0.0135373
sp|Q8R4R6|NUP53_MOUSE	Nucleoporin NUP53 OS=Mus musculus GN=Nup35 PE=1 SV=2	MOUSE	1.88129	17.86	6	0.00509711
sp|Q9DBP5|KCY_MOUSE	UMP-CMP kinase OS=Mus musculus GN=Cmpk1 PE=1 SV=1	MOUSE	1.88395	4.15	8	0.0645078
tr|Q3TSQ2|Q3TSQ2_MOUSE	Putative uncharacterized protein OS=Mus musculus GN=Pogz PE=2 SV=1	MOUSE	1.88641	3.58	7	0.632979
tr|B2RXQ8|B2RXQ8_MOUSE	MCG19514, isoform CRA_a OS=Mus musculus GN=Wdr82 PE=2 SV=1	MOUSE	1.88921	5.36	6	0.0645509
tr|Q3U506|Q3U506_MOUSE	Putative uncharacterized protein OS=Mus musculus GN=Cdk5rap3 PE=2 SV=1	MOUSE	1.90402	4.01	6	0.0329793
tr|Q1PCS1|Q1PCS1_MUSMM	Neutrophil cytosolic factor 2 OS=Mus musculus molossinus GN=Ncf2 PE=2 SV=1	MOUSE	1.92554	4.76	6	0.0620577
tr|A2A513|A2A513_MOUSE	Keratin, type I cytoskeletal 10 OS=Mus musculus GN=Krt10 PE=3 SV=1	MOUSE	1.92744	16.67	7	0.0310354
sp|Q61411|RASH_MOUSE	GTPase HRas OS=Mus musculus GN=Hras PE=1 SV=2	MOUSE	1.92897	14	13	0.0374573
sp|Q9CPS7|PNO1_MOUSE	RNA-binding protein PNO1 OS=Mus musculus GN=Pno1 PE=2 SV=1	MOUSE	1.93354	2.51	3	0.106246
tr|Q3TKQ3|Q3TKQ3_MOUSE	Exosome component 2 OS=Mus musculus GN=Exosc2 PE=2 SV=1	MOUSE	1.95311	6.7	4	0.00371924
sp|P20491|FCERG_MOUSE	High affinity immunoglobulin epsilon receptor subunit gamma OS=Mus musculus GN=Fcer1g PE=1 SV=1	MOUSE	1.95636	6.96	5	1.92302e-10
tr|Q3TMJ8|Q3TMJ8_MOUSE	Mitogen activated protein kinase kinase 1 OS=Mus musculus GN=Map2k1 PE=2 SV=1	MOUSE	1.95885	9.4	3	5.81461e-07
sp|Q9Z2E1|MBD2_MOUSE	Methyl-CpG-binding domain protein 2 OS=Mus musculus GN=Mbd2 PE=2 SV=2	MOUSE	1.96223	4.69	7	6.14603e-11
tr|Q3TXR9|Q3TXR9_MOUSE	Beta-hexosaminidase OS=Mus musculus GN=Hexb PE=2 SV=1	MOUSE	1.97345	9.69	8	0.250011
sp|Q9CQF3|CPSF5_MOUSE	Cleavage and polyadenylation specificity factor subunit 5 OS=Mus musculus GN=Nudt21 PE=1 SV=1	MOUSE	1.97446	4.67	5	0.0797379
tr|J3QNU6|J3QNU6_MOUSE	Beta-arrestin-1 OS=Mus musculus GN=Arrb1 PE=2 SV=1	MOUSE	1.98598	10.67	6	0.0210354
sp|P53569|CEBPZ_MOUSE	CCAAT/enhancer-binding protein zeta OS=Mus musculus GN=Cebpz PE=1 SV=2	MOUSE	1.98632	8.33	2	0.0141871
sp|Q9D2V7|CORO7_MOUSE	Coronin-7 OS=Mus musculus GN=Coro7 PE=2 SV=2	MOUSE	1.99028	10.19	7	0.0175455
sp|Q99PT1|GDIR1_MOUSE	Rho GDP-dissociation inhibitor 1 OS=Mus musculus GN=Arhgdia PE=1 SV=3	MOUSE	1.99391	5.04	6	0.330506
tr|Q5BLJ9|Q5BLJ9_MOUSE	60S ribosomal protein L27 OS=Mus musculus GN=Rpl27 PE=2 SV=1	MOUSE	1.99707	4.12	7	1.05172e-10
tr|E9PYH6|E9PYH6_MOUSE	Protein Setd1a OS=Mus musculus GN=Setd1a PE=4 SV=1	MOUSE	1.99827	4.73	6	0.0697078
tr|Q3TIJ1|Q3TIJ1_MOUSE	Putative uncharacterized protein OS=Mus musculus GN=Cops4 PE=2 SV=1	MOUSE	2.01022	12	7	0.328999
tr|Q543B9|Q543B9_MOUSE	Prolyl endopeptidase OS=Mus musculus GN=Prep PE=2 SV=1	MOUSE	2.02772	5.11	6	1.14533e-07
sp|P62869|ELOB_MOUSE	Transcription elongation factor B polypeptide 2 OS=Mus musculus GN=Tceb2 PE=1 SV=1	MOUSE	2.03324	1.42	6	0.0812858
sp|P43274|H14_MOUSE	Histone H1.4 OS=Mus musculus GN=Hist1h1e PE=1 SV=2	MOUSE	2.03437	3.25	3	0.000702104
sp|Q9CWK3|CD2B2_MOUSE	CD2 antigen cytoplasmic tail-binding protein 2 OS=Mus musculus GN=Cd2bp2 PE=1 SV=1	MOUSE	2.04569	24.68	9	6.16e-09
sp|P11031|TCP4_MOUSE	Activated RNA polymerase II transcriptional coactivator p15 OS=Mus musculus GN=Sub1 PE=1 SV=3	MOUSE	2.04605	3.37	1	0.0633282
sp|Q9DAA6|EXOS1_MOUSE	Exosome complex component CSL4 OS=Mus musculus GN=Exosc1 PE=2 SV=1	MOUSE	2.05379	7.92	6	0.0267105
sp|Q9EPE9|AT131_MOUSE	Probable cation-transporting ATPase 13A1 OS=Mus musculus GN=Atp13a1 PE=2 SV=2	MOUSE	2.06213	10.73	6	4.59845e-10
tr|N0E4C0|N0E4C0_MOUSE	Csnk2b splicing isoform 670 OS=Mus musculus GN=Csnk2b PE=2 SV=1	MOUSE	2.09932	11.73	7	0.0127784
sp|Q921T2|TOIP1_MOUSE	Torsin-1A-interacting protein 1 OS=Mus musculus GN=Tor1aip1 PE=1 SV=3	MOUSE	2.10595	1.9	4	0.0528608
tr|Q4FZH7|Q4FZH7_MOUSE	Enhancer of rudimentary homolog OS=Mus musculus GN=Erh PE=3 SV=1	MOUSE	2.10999	6.07	5	0.0401896
sp|Q9CXV9|DCNL5_MOUSE	DCN1-like protein 5 OS=Mus musculus GN=Dcun1d5 PE=2 SV=1	MOUSE	2.11033	12.12	56	0.0615994
sp|Q60806|PLK3_MOUSE	Serine/threonine-protein kinase PLK3 OS=Mus musculus GN=Plk3 PE=1 SV=2	MOUSE	2.12461	21.8	33	6.6859e-09
tr|E0CYQ2|E0CYQ2_MOUSE	NudC domain-containing protein 2 OS=Mus musculus GN=Nudcd2 PE=2 SV=1	MOUSE	2.14374	2.38	5	0.0329793
tr|Q5PRE9|Q5PRE9_MOUSE	Ncor1 protein OS=Mus musculus GN=Ncor1 PE=2 SV=1	MOUSE	2.14797	10.56	4	0.00281413
tr|A1L3S7|A1L3S7_MOUSE	Gatad2b protein OS=Mus musculus GN=Gatad2b PE=2 SV=1	MOUSE	2.14815	2.48	2	0.0431692
sp|Q61033|LAP2A_MOUSE	Lamina-associated polypeptide 2, isoforms alpha/zeta OS=Mus musculus GN=Tmpo PE=1 SV=4	MOUSE	2.14995	5.24	26	0.00800799
sp|Q9WTX8|MD1L1_MOUSE	Mitotic spindle assembly checkpoint protein MAD1 OS=Mus musculus GN=Mad1l1 PE=2 SV=1	MOUSE	2.15522	12.99	4	0.0495746
tr|P14436|P14436_MOUSE	MHC class II antigen (Fragment) OS=Mus musculus GN=Ha2R PE=2 SV=1	MOUSE	2.15606	17.49	4	0.0152408
tr|Q5HZH8|Q5HZH8_MOUSE	MAD2 mitotic arrest deficient-like 1 (Yeast) OS=Mus musculus GN=Mad2l1 PE=2 SV=1	MOUSE	2.16429	5.09	4	0.101443
sp|Q8K1M6|DNM1L_MOUSE	Dynamin-1-like protein OS=Mus musculus GN=Dnm1l PE=1 SV=2	MOUSE	2.17142	3.67	4	0.0524173
tr|D3YYT1|D3YYT1_MOUSE	Putative oxidoreductase GLYR1 OS=Mus musculus GN=Glyr1 PE=4 SV=1	MOUSE	2.17875	3.42	2	0.0666191
sp|Q8BJ05|ZC3HE_MOUSE	Zinc finger CCCH domain-containing protein 14 OS=Mus musculus GN=Zc3h14 PE=1 SV=1	MOUSE	2.18776	3.76	2	0.0441005
sp|Q6PFD9|NUP98_MOUSE	Nuclear pore complex protein Nup98-Nup96 OS=Mus musculus GN=Nup98 PE=1 SV=2	MOUSE	2.19454	7.48	4	0.0381073
tr|Q4VBG1|Q4VBG1_MOUSE	DEAD (Asp-Glu-Ala-Asp) box polypeptide 47 OS=Mus musculus GN=Ddx47 PE=2 SV=1	MOUSE	2.20866	3.56	3	0.0415479
tr|Q9DCC5|Q9DCC5_MOUSE	Cbx3 protein OS=Mus musculus GN=Cbx3 PE=2 SV=1	MOUSE	2.21082	15.69	2	0.0401119
tr|H3BKM0|H3BKM0_MOUSE	AP-2 complex subunit beta OS=Mus musculus GN=Ap2b1 PE=2 SV=1	MOUSE	2.23207	16.79	5	0.0144351
sp|Q99LI7|CSTF3_MOUSE	Cleavage stimulation factor subunit 3 OS=Mus musculus GN=Cstf3 PE=1 SV=1	MOUSE	2.25109	3.37	3	0.0203214
tr|Q4FZK2|Q4FZK2_MOUSE	Eukaryotic translation elongation factor 1 gamma OS=Mus musculus GN=Eef1g PE=2 SV=1	MOUSE	2.26077	14.81	2	0.030212
sp|Q9Z0P5|TWF2_MOUSE	Twinfilin-2 OS=Mus musculus GN=Twf2 PE=1 SV=1	MOUSE	2.26863	16.18	3	0.0430354
tr|Q31148|Q31148_MOUSE	H2-K protein OS=Mus musculus GN=H2-K1 PE=2 SV=1	MOUSE	2.31333	12.76	8	0.0385702
sp|E9Q634|MYO1E_MOUSE	Unconventional myosin-Ie OS=Mus musculus GN=Myo1e PE=1 SV=1	MOUSE	2.32648	9.6	4	0.0402899
tr|Q3UCC5|Q3UCC5_MOUSE	MCG130899 OS=Mus musculus GN=Pcnp PE=2 SV=1	MOUSE	2.33681	3.9	3	1.53439e-14
sp|Q9QZH3|PPIE_MOUSE	Peptidyl-prolyl cis-trans isomerase E OS=Mus musculus GN=Ppie PE=2 SV=2	MOUSE	2.34046	4.19	3	0.0154188
tr|F7A6H4|F7A6H4_MOUSE	E3 ubiquitin-protein ligase RNF213 OS=Mus musculus GN=Rnf213 PE=2 SV=2	MOUSE	2.37062	4.4	5	2.04679e-14
tr|Q5M8Q0|Q5M8Q0_MOUSE	Ribosomal protein L15 OS=Mus musculus GN=Rpl15 PE=2 SV=1	MOUSE	2.38339	8.33	3	0.0645078
tr|Q860C1|Q860C1_MOUSE	H2-Aa protein OS=Mus musculus GN=H2-Aa PE=2 SV=1	MOUSE	2.38514	6.348	1	0.0318889
tr|F6RJ39|F6RJ39_MOUSE	Apoptotic chromatin condensation inducer in the nucleus (Fragment) OS=Mus musculus GN=Acin1 PE=4 SV=1	MOUSE	2.40245	3.01	3	0.0122203
sp|Q8K3X4|I2BPL_MOUSE	Interferon regulatory factor 2-binding protein-like OS=Mus musculus GN=Irf2bpl PE=1 SV=1	MOUSE	2.40378	3.7	5	0.00710917
tr|Q8BWV2|Q8BWV2_MOUSE	Putative uncharacterized protein OS=Mus musculus GN=Vps16 PE=2 SV=1	MOUSE	2.40809	1.65	3	4.9689e-07
tr|A2RS22|A2RS22_MOUSE	Coronin OS=Mus musculus GN=Coro1b PE=2 SV=1	MOUSE	2.41854	9.24	4	0.00121875
tr|Q14C24|Q14C24_MOUSE	MCG14259, isoform CRA_a OS=Mus musculus GN=U2af1 PE=2 SV=1	MOUSE	2.44657	1.37	5	2.01144e-06
sp|P23611|IRF8_MOUSE	Interferon regulatory factor 8 OS=Mus musculus GN=Irf8 PE=1 SV=1	MOUSE	2.44783	6.9	8	0.000225705
sp|P47930|FOSL2_MOUSE	Fos-related antigen 2 OS=Mus musculus GN=Fosl2 PE=1 SV=2	MOUSE	2.49399	7.04	3	0.0404188
sp|Q91VW5|GOGA4_MOUSE	Golgin subfamily A member 4 OS=Mus musculus GN=Golga4 PE=1 SV=2	MOUSE	2.51724	2.23	4	0.0310354
sp|Q8BYC6|TAOK3_MOUSE	Serine/threonine-protein kinase TAO3 OS=Mus musculus GN=Taok3 PE=1 SV=2	MOUSE	2.53232	11.91	6	0.0153604
tr|G3X949|G3X949_MOUSE	TRAF3 interacting protein 3 OS=Mus musculus GN=Traf3ip3 PE=4 SV=1	MOUSE	2.53753	31	31	0.00181924
tr|Q58E70|Q58E70_MOUSE	Tpm3 protein OS=Mus musculus GN=Tpm3 PE=2 SV=1	MOUSE	2.57514	3.33	4	0.0323937
sp|Q6A028|SWP70_MOUSE	Switch-associated protein 70 OS=Mus musculus GN=Swap70 PE=1 SV=2	MOUSE	2.57578	7.14	4	1.21769e-06
sp|P33609|DPOLA_MOUSE	DNA polymerase alpha catalytic subunit OS=Mus musculus GN=Pola1 PE=1 SV=2	MOUSE	2.59517	27.27	5	0.0645078
tr|Q3UZV1|Q3UZV1_MOUSE	Putative uncharacterized protein (Fragment) OS=Mus musculus GN=Golga3 PE=2 SV=1	MOUSE	2.63265	7.83	5	0.0734016
tr|I7DM66|I7DM66_MOUSE	PexRAP OS=Mus musculus GN=Dhrs7b PE=2 SV=1	MOUSE	2.65179	2.8	4	0.0645078
sp|Q62418|DBNL_MOUSE	Drebrin-like protein OS=Mus musculus GN=Dbnl PE=1 SV=2	MOUSE	2.67156	2.57	11	0.023386
sp|Q9DAV9|TM38B_MOUSE	Trimeric intracellular cation channel type B OS=Mus musculus GN=Tmem38b PE=2 SV=1	MOUSE	2.68034	14.84	14	0.0645078
sp|Q8K2Q0|COMD9_MOUSE	COMM domain-containing protein 9 OS=Mus musculus GN=Commd9 PE=2 SV=3	MOUSE	2.72524	1.74	3	0.0267431
sp|Q8R1G6|PDLI2_MOUSE	PDZ and LIM domain protein 2 OS=Mus musculus GN=Pdlim2 PE=1 SV=1	MOUSE	2.73167	1.57	3	0.0577734
tr|Q3U6V4|Q3U6V4_MOUSE	Antigen peptide transporter 1 OS=Mus musculus GN=Tap1 PE=2 SV=1	MOUSE	2.75423	16.4	15	0.0378795
tr|Q3TA96|Q3TA96_MOUSE	Lysosomal membrane glycoprotein 1, isoform CRA_c OS=Mus musculus GN=Lamp1 PE=2 SV=1	MOUSE	2.75698	21.8	3	3.04206e-08
tr|Q3U169|Q3U169_MOUSE	Interferon regulatory factor 5 OS=Mus musculus GN=Irf5 PE=2 SV=1	MOUSE	2.80543	9.07	11	0.00212138
sp|Q5SUA5|MYO1G_MOUSE	Unconventional myosin-Ig OS=Mus musculus GN=Myo1g PE=2 SV=1	MOUSE	2.83139	11.59	3	3.34264e-13
sp|P22366|MYD88_MOUSE	Myeloid differentiation primary response protein MyD88 OS=Mus musculus GN=Myd88 PE=1 SV=3	MOUSE	2.88514	34.6	8	0.023433
tr|Q3UDZ1|Q3UDZ1_MOUSE	Ras homolog gene family, member G OS=Mus musculus GN=Rhog PE=2 SV=1	MOUSE	2.90732	7.28	4	0.0206486
tr|Q5EBQ0|Q5EBQ0_MOUSE	Voltage-dependent anion channel 3 OS=Mus musculus GN=Vdac3 PE=2 SV=1	MOUSE	2.9162	21.54	4	0.055941
sp|Q9EPU0|RENT1_MOUSE	Regulator of nonsense transcripts 1 OS=Mus musculus GN=Upf1 PE=1 SV=2	MOUSE	2.94319	10.26	3	0.0287373
sp|Q9JI11|STK4_MOUSE	Serine/threonine-protein kinase 4 OS=Mus musculus GN=Stk4 PE=1 SV=1	MOUSE	2.98535	3.08	3	0.0250694
tr|H9KV15|H9KV15_MOUSE	Protein SON OS=Mus musculus GN=Son PE=2 SV=1	MOUSE	3.08755	3.53	3	0.0558006
tr|Q148R8|Q148R8_MOUSE	Integrator complex subunit 2 OS=Mus musculus GN=Ints2 PE=2 SV=1	MOUSE	3.11387	10.08	3	0.0446454
sp|P12382|K6PL_MOUSE	6-phosphofructokinase, liver type OS=Mus musculus GN=Pfkl PE=1 SV=4	MOUSE	3.12996	53.33	3	0.0107411
sp|Q8BGT7|SPF30_MOUSE	Survival of motor neuron-related-splicing factor 30 OS=Mus musculus GN=Smndc1 PE=2 SV=1	MOUSE	3.30265	4.24	3	0.0312772
tr|Q8C4Y1|Q8C4Y1_MOUSE	Max protein OS=Mus musculus GN=Max PE=2 SV=1	MOUSE	3.47155	1.64	4	0.030033
sp|P52479|UBP10_MOUSE	Ubiquitin carboxyl-terminal hydrolase 10 OS=Mus musculus GN=Usp10 PE=1 SV=3	MOUSE	3.50581	5.2	1	0.0231336
sp|Q8CGY8|OGT1_MOUSE	UDP-N-acetylglucosamine--peptide N-acetylglucosaminyltransferase 110 kDa subunit OS=Mus musculus GN=Ogt PE=1 SV=2	MOUSE	3.66904	9.49	2	0.00524079
sp|Q9CQU1|MFAP1_MOUSE	Microfibrillar-associated protein 1 OS=Mus musculus GN=Mfap1 PE=1 SV=1	MOUSE	3.67835	2.66	2	0.0209356
sp|Q99MR6|SRRT_MOUSE	Serrate RNA effector molecule homolog OS=Mus musculus GN=Srrt PE=1 SV=1	MOUSE	3.69093	13	1	0.0291401
tr|Q920X9|Q920X9_MOUSE	CD14 antigen (Fragment) OS=Mus musculus GN=CD14 PE=4 SV=1	MOUSE	3.8311	15.16	5	0.0874068
tr|Q8CBB7|Q8CBB7_MOUSE	AP-1 complex subunit gamma-1 OS=Mus musculus GN=Ap1g1 PE=2 SV=1	MOUSE	3.86756	7.9	6	0.0431171
sp|Q9WV30|NFAT5_MOUSE	Nuclear factor of activated T-cells 5 OS=Mus musculus GN=Nfat5 PE=2 SV=1	MOUSE	4.01791	5.5	9	0.0263991
tr|A3KGQ6|A3KGQ6_MOUSE	Actin-related protein 2/3 complex subunit 5 OS=Mus musculus GN=Arpc5l PE=2 SV=1	MOUSE	4.12903	15	5	0.0650233
sp|Q56A08|GPKOW_MOUSE	G patch domain and KOW motifs-containing protein OS=Mus musculus GN=Gpkow PE=2 SV=2	MOUSE	4.41189	10.4	1	0.020651
sp|P63154|CRNL1_MOUSE	Crooked neck-like protein 1 OS=Mus musculus GN=Crnkl1 PE=1 SV=1	MOUSE	4.41463	21.3	4	0.0119347
tr|Q5SZA3|Q5SZA3_MOUSE	Histone cluster 1, H1c OS=Mus musculus GN=Hist1h1c PE=2 SV=1	MOUSE	4.56438	1.5	2	0.00736491
tr|Q5QNU0|Q5QNU0_MOUSE	Nucleoporin 88, isoform CRA_b OS=Mus musculus GN=Nup88 PE=2 SV=1	MOUSE	4.71606	12.4	3	0.0114645
sp|Q8VD65|PI3R4_MOUSE	Phosphoinositide 3-kinase regulatory subunit 4 OS=Mus musculus GN=Pik3r4 PE=1 SV=3	MOUSE	4.80722	23.6	23	0.0532615
sp|Q6PGC1|DHX29_MOUSE	ATP-dependent RNA helicase Dhx29 OS=Mus musculus GN=Dhx29 PE=2 SV=1	MOUSE	4.81647	7.2	1	0.0314363
sp|Q8BUI3|LRWD1_MOUSE	Leucine-rich repeat and WD repeat-containing protein 1 OS=Mus musculus GN=LRWD1 PE=2 SV=1	MOUSE	5.13808	13.3	9	0.0885366
tr|Q3U593|Q3U593_MOUSE	Tumor necrosis factor OS=Mus musculus GN=Tnf PE=2 SV=1	MOUSE	5.15229	21.2	25	0.036715
tr|A2AEW9|A2AEW9_MOUSE	GRIP1-associated protein 1 OS=Mus musculus GN=Gripap1 PE=2 SV=1	MOUSE	5.22694	24.9	6	1.19458e-07
sp|Q6PGG2|GMIP_MOUSE	GEM-interacting protein OS=Mus musculus GN=Gmip PE=1 SV=1	MOUSE	5.52155	28	1	5.23552e-13
sp|Q60597|ODO1_MOUSE	2-oxoglutarate dehydrogenase, mitochondrial OS=Mus musculus GN=Ogdh PE=1 SV=3	MOUSE	5.55932	3.3	4	0.200835
sp|P83877|TXN4A_MOUSE	Thioredoxin-like protein 4A OS=Mus musculus GN=Txnl4a PE=2 SV=1	MOUSE	5.5636	19	2	0.0100018
sp|Q99KG3|RBM10_MOUSE	RNA-binding protein 10 OS=Mus musculus GN=Rbm10 PE=1 SV=1	MOUSE	6.54669	13.7	4	2.3881e-08
tr|Q3THJ6|Q3THJ6_MOUSE	Putative uncharacterized protein OS=Mus musculus PE=2 SV=1	MOUSE	6.5944	26.7	1	0.00527502
sp|P54823|DDX6_MOUSE	Probable ATP-dependent RNA helicase DDX6 OS=Mus musculus GN=Ddx6 PE=1 SV=1	MOUSE	6.64845	2	2	0.0242347
tr|Q3UDS4|Q3UDS4_MOUSE	Putative uncharacterized protein OS=Mus musculus GN=Sqrdl PE=2 SV=1	MOUSE	6.9997	16.6	2	0.0439092
sp|Q8BS95|GPHR_MOUSE	Golgi pH regulator OS=Mus musculus GN=Gpr89a PE=2 SV=2	MOUSE	8.19626	43.1	29	0.00864511
sp|Q8C1D8|IWS1_MOUSE	Protein IWS1 homolog OS=Mus musculus GN=Iws1 PE=1 SV=1	MOUSE	8.50715	21.8	5	0.0754879
tr|E9PXY1|E9PXY1_MOUSE	Cullin-4B OS=Mus musculus GN=Cul4b PE=2 SV=2	MOUSE	9.74611	4.4	2	0.0128449
tr|Q544R1|Q544R1_MOUSE	Proline synthetase co-transcribed OS=Mus musculus GN=Prosc PE=2 SV=1	MOUSE	10.3018	5.1	19	0.000694717
