# Supplementary material for: PPE26 induces TLR2-dependent activation of macrophages and drives Th1-type T-cell immunity by triggering the cross-talk of multiple pathways involved in the host response
Source: Oncotarget. 2015 Oct 2;6(36):38517–37. doi: 10.18632/oncotarget.5956 (PMC4770718; doi:10.18632/oncotarget.5956)
Supplement: Supplementary file 6 [file oncotarget-06-38517-s006.xls]

## Sheet: Sheet1
the differentially expressed proteins identified in the nuclear fractions
Accession	Protein Description	MOUSE	Ratio(117:116)	%Coverage(95)	Unique Peptides(95%)	P value(117:116)
Q64433	10 kDa heat shock protein, mitochondrial OS=Mus musculus GN=Hspe1 PE=1 SV=2 - [CH10_MOUSE]	MOUSE	0.0210292	23.53	1	2.23e-05
O08810	116 kDa U5 small nuclear ribonucleoprotein component OS=Mus musculus GN=Eftud2 PE=2 SV=1 - [U5S1_MOUSE]	MOUSE	0.0831764	24	1	0.0473484
P62259	14-3-3 protein epsilon OS=Mus musculus GN=Ywhae PE=1 SV=1 - [1433E_MOUSE]	MOUSE	0.114757	50.98	2	0.0559447
Q99N15	17beta-hydroxysteroid dehydrogenase type 10/short chain L-3-hydroxyacyl-CoA dehydrogenase OS=Mus musculus GN=Hsd17b10 PE=2 SV=1 - [Q99N15_MOUSE]	MOUSE	0.121339	15.04	2	0.00441353
Q8VI93	2'-5'-oligoadenylate synthase 3 OS=Mus musculus GN=Oas3 PE=2 SV=1 - [OAS3_MOUSE]	MOUSE	0.124738	31.98	3	0.0287267
Q8VI94	2'-5'-oligoadenylate synthase-like protein 1 OS=Mus musculus GN=Oasl1 PE=2 SV=1 - [OASL1_MOUSE]	MOUSE	0.138038	50.2	3	0.0411777
Q9CX56	26S proteasome non-ATPase regulatory subunit 8 OS=Mus musculus GN=Psmd8 PE=1 SV=2 - [PSMD8_MOUSE]	MOUSE	0.152757	4.39	33	0.0411777
Q99N96	39S ribosomal protein L1, mitochondrial OS=Mus musculus GN=Mrpl1 PE=1 SV=2 - [RM01_MOUSE]	MOUSE	0.185353	20.4	2	0.0469019
Q921H8	3-ketoacyl-CoA thiolase A, peroxisomal OS=Mus musculus GN=Acaa1a PE=2 SV=1 - [THIKA_MOUSE]	MOUSE	0.190546	8.78	1	0.0556844
Q3UW83	40S ribosomal protein S10 OS=Mus musculus GN=Rps10 PE=2 SV=1 - [Q3UW83_MOUSE]	MOUSE	0.192309	16.57	2	0.00436016
P63038	60 kDa heat shock protein, mitochondrial OS=Mus musculus GN=Hspd1 PE=1 SV=1 - [CH60_MOUSE]	MOUSE	0.192309	7.14	7	0.0469019
P14869	60S acidic ribosomal protein P0 OS=Mus musculus GN=Rplp0 PE=1 SV=3 - [RLA0_MOUSE]	MOUSE	0.192309	32.78	20	0.00726012
I7HLV2	60S ribosomal protein L10 (Fragment) OS=Mus musculus GN=Rpl10 PE=4 SV=1 - [I7HLV2_MOUSE]	MOUSE	0.195884	5.84	1	0.00865914
Q8C605	6-phosphofructokinase OS=Mus musculus GN=Pfkp PE=2 SV=1 - [Q8C605_MOUSE]	MOUSE	0.218776	12.98	14	0.000703559
Q9DCD0	6-phosphogluconate dehydrogenase, decarboxylating OS=Mus musculus GN=Pgd PE=2 SV=3 - [6PGD_MOUSE]	MOUSE	0.220801	24.75	1	0.0362497
P20029	78 kDa glucose-regulated protein OS=Mus musculus GN=Hspa5 PE=1 SV=3 - [GRP78_MOUSE]	MOUSE	0.223014	30.54	5	0.00688562
D3Z505	Acid ceramidase (Fragment) OS=Mus musculus GN=Asah1 PE=2 SV=1 - [D3Z505_MOUSE]	MOUSE	0.260615	45.45	5	0.0175292
Q99KI0	Aconitate hydratase, mitochondrial OS=Mus musculus GN=Aco2 PE=1 SV=1 - [ACON_MOUSE]	MOUSE	0.267917	7.91	1	0.0469019
P61161	Actin-related protein 2 OS=Mus musculus GN=Actr2 PE=1 SV=1 - [ARP2_MOUSE]	MOUSE	0.275423	33.89	9	0.00712931
Q99JY9	Actin-related protein 3 OS=Mus musculus GN=Actr3 PE=1 SV=3 - [ARP3_MOUSE]	MOUSE	0.277971	1.32	1	1.48e-05
P31786	Acyl-CoA-binding protein OS=Mus musculus GN=Dbi PE=1 SV=2 - [ACBP_MOUSE]	MOUSE	0.277971	20.52	1	0.0473484
Q9D1J1	Adaptin ear-binding coat-associated protein 2 OS=Mus musculus GN=Necap2 PE=1 SV=1 - [NECP2_MOUSE]	MOUSE	0.280543	15	5	0.0559447
P08030	Adenine phosphoribosyltransferase OS=Mus musculus GN=Aprt PE=2 SV=2 - [APT_MOUSE]	MOUSE	0.283139	10.93	2	7.84e-05
P40124	Adenylyl cyclase-associated protein 1 OS=Mus musculus GN=Cap1 PE=1 SV=4 - [CAP1_MOUSE]	MOUSE	0.288403	30.5	2	0.0288528
P61205	ADP-ribosylation factor 3 OS=Mus musculus GN=Arf3 PE=2 SV=2 - [ARF3_MOUSE]	MOUSE	0.296483	74.93	4	0.000208095
Q9DBR0	A-kinase anchor protein 8 OS=Mus musculus GN=Akap8 PE=1 SV=1 - [AKAP8_MOUSE]	MOUSE	0.299226	36.76	2	0.0101603
P58742	Aladin OS=Mus musculus GN=Aaas PE=1 SV=1 - [AAAS_MOUSE]	MOUSE	0.301995	33.5	10	0.0185132
B1AXW3	Alcohol dehydrogenase [NADP(+)] (Fragment) OS=Mus musculus GN=Akr1a1 PE=2 SV=1 - [B1AXW3_MOUSE]	MOUSE	0.30479	44.98	21	0.0126052
P47738	Aldehyde dehydrogenase, mitochondrial OS=Mus musculus GN=Aldh2 PE=1 SV=1 - [ALDH2_MOUSE]	MOUSE	0.319154	36.78	2	0.0131349
P45376	Aldose reductase OS=Mus musculus GN=Akr1b1 PE=1 SV=3 - [ALDR_MOUSE]	MOUSE	0.328095	5.26	1	0.0151392
A2AL49	Alkyldihydroxyacetonephosphate synthase, peroxisomal OS=Mus musculus GN=Agps PE=2 SV=1 - [A2AL49_MOUSE]	MOUSE	0.340408	11.11	1	0.00431143
A1BN54	Alpha actinin 1a OS=Mus musculus GN=Actn1 PE=2 SV=1 - [A1BN54_MOUSE]	MOUSE	0.340408	3.06	1	0.00328052
P55302	Alpha-2-macroglobulin receptor-associated protein OS=Mus musculus GN=Lrpap1 PE=1 SV=1 - [AMRP_MOUSE]	MOUSE	0.340408	29.75	1	0.0211613
P61164	Alpha-centractin OS=Mus musculus GN=Actr1a PE=2 SV=1 - [ACTZ_MOUSE]	MOUSE	0.343558	27.18	3	0.00896354
P17182	Alpha-enolase OS=Mus musculus GN=Eno1 PE=1 SV=3 - [ENOA_MOUSE]	MOUSE	0.359749	16.02	1	0.0559286
P31230	Aminoacyl tRNA synthase complex-interacting multifunctional protein 1 OS=Mus musculus GN=Aimp1 PE=1 SV=2 - [AIMP1_MOUSE]	MOUSE	0.368713	6.84	2	0.0015612
P10107	Annexin A1 OS=Mus musculus GN=Anxa1 PE=1 SV=2 - [ANXA1_MOUSE]	MOUSE	0.369828	5.86	1	0.0316292
E9Q748	Antileukoproteinase OS=Mus musculus GN=Slpi PE=2 SV=1 - [E9Q748_MOUSE]	MOUSE	0.37325	5.88	1	0.058056
P22892	AP-1 complex subunit gamma-1 OS=Mus musculus GN=Ap1g1 PE=1 SV=3 - [AP1G1_MOUSE]	MOUSE	0.37325	5.2	1	5.3e-09
O35841	Apoptosis inhibitor 5 OS=Mus musculus GN=Api5 PE=2 SV=2 - [API5_MOUSE]	MOUSE	0.387258	8.23	1	0.0039213
B1AU25	Apoptosis-inducing factor 1, mitochondrial OS=Mus musculus GN=Aifm1 PE=2 SV=1 - [B1AU25_MOUSE]	MOUSE	0.387258	6.89	7	0.0304467
Q9D0I9	Arginine--tRNA ligase, cytoplasmic OS=Mus musculus GN=Rars PE=2 SV=2 - [SYRC_MOUSE]	MOUSE	0.390841	3.61	4	0.011164
Q80ZP8	Armet protein OS=Mus musculus GN=Manf PE=2 SV=1 - [Q80ZP8_MOUSE]	MOUSE	0.398107	20.07	1	0.0153957
Q5F2D9	Arrestin, beta 2 OS=Mus musculus GN=Arrb2 PE=4 SV=1 - [Q5F2D9_MOUSE]	MOUSE	0.401791	10.11	3	0.0262626
Q8BP47	Asparagine--tRNA ligase, cytoplasmic OS=Mus musculus GN=Nars PE=1 SV=2 - [SYNC_MOUSE]	MOUSE	0.405508	69.82	1	0.000723882
Q8CBM2	Aspartyl/asparaginyl beta-hydroxylase OS=Mus musculus GN=Asph PE=2 SV=1 - [Q8CBM2_MOUSE]	MOUSE	0.405508	25.56	1	0.0726606
P61222	ATP-binding cassette sub-family E member 1 OS=Mus musculus GN=Abce1 PE=2 SV=1 - [ABCE1_MOUSE]	MOUSE	0.42462	11.21	3	0.00992996
Q91V92	ATP-citrate synthase OS=Mus musculus GN=Acly PE=1 SV=1 - [ACLY_MOUSE]	MOUSE	0.42462	1.7	1	0.00182972
Q91VR5	ATP-dependent RNA helicase DDX1 OS=Mus musculus GN=Ddx1 PE=1 SV=1 - [DDX1_MOUSE]	MOUSE	0.42462	10.13	1	9.78e-08
Q9CQC6	Basic leucine zipper and W2 domain-containing protein 1 OS=Mus musculus GN=Bzw1 PE=1 SV=1 - [BZW1_MOUSE]	MOUSE	0.436516	11.41	1	0.0226964
Q9CWL8	Beta-catenin-like protein 1 OS=Mus musculus GN=Ctnnbl1 PE=1 SV=1 - [CTBL1_MOUSE]	MOUSE	0.444631	2.47	1	0.00461003
P29416	Beta-hexosaminidase subunit alpha OS=Mus musculus GN=Hexa PE=2 SV=2 - [HEXA_MOUSE]	MOUSE	0.444631	2.04	5	0.0139745
Q9ES46	Beta-parvin OS=Mus musculus GN=Parvb PE=1 SV=1 - [PARVB_MOUSE]	MOUSE	0.444631	8.64	9	0.0236357
Q8CGC7	Bifunctional glutamate/proline--tRNA ligase OS=Mus musculus GN=Eprs PE=1 SV=4 - [SYEP_MOUSE]	MOUSE	0.446387	55.76	2	0.00988603
P18155	Bifunctional methylenetetrahydrofolate dehydrogenase/cyclohydrolase, mitochondrial OS=Mus musculus GN=Mthfd2 PE=1 SV=1 - [MTDC_MOUSE]	MOUSE	0.448746	3.45	7	2.48e-06
E9Q9A5	Bifunctional polynucleotide phosphatase/kinase OS=Mus musculus GN=Pnkp PE=2 SV=1 - [E9Q9A5_MOUSE]	MOUSE	0.448746	9.66	1	0.0201563
Q9CWJ9	Bifunctional purine biosynthesis protein PURH OS=Mus musculus GN=Atic PE=1 SV=2 - [PUR9_MOUSE]	MOUSE	0.457088	2.79	2	3.44e-11
Q9D8S9	BolA-like protein 1 OS=Mus musculus GN=Bola1 PE=1 SV=1 - [BOLA1_MOUSE]	MOUSE	0.461318	14.94	1	0.00106786
Q91XV3	Brain acid soluble protein 1 OS=Mus musculus GN=Basp1 PE=1 SV=3 - [BASP1_MOUSE]	MOUSE	0.474242	15.96	3	0.000604825
Q9CWI3	BRCA2 and CDKN1A-interacting protein OS=Mus musculus GN=Bccip PE=2 SV=1 - [BCCIP_MOUSE]	MOUSE	0.47863	28.57	1	0.0349038
G3UWZ0	Bromodomain adjacent to zinc finger domain protein 1A OS=Mus musculus GN=Baz1a PE=2 SV=1 - [G3UWZ0_MOUSE]	MOUSE	0.483059	10.18	1	0.0297767
Q8CGZ0	Calcium homeostasis endoplasmic reticulum protein OS=Mus musculus GN=Cherp PE=1 SV=1 - [CHERP_MOUSE]	MOUSE	0.487528	5.14	2	0.016515
F6ZIE1	Calcium/calmodulin-dependent protein kinase type II subunit beta (Fragment) OS=Mus musculus GN=Camk2d PE=2 SV=1 - [F6ZIE1_MOUSE]	MOUSE	0.49204	1.28	1	0.0217391
Q8BH59	Calcium-binding mitochondrial carrier protein Aralar1 OS=Mus musculus GN=Slc25a12 PE=1 SV=1 - [CMC1_MOUSE]	MOUSE	0.496592	5.41	6	0.03633
Q9CXW3	Calcyclin-binding protein OS=Mus musculus GN=Cacybp PE=1 SV=1 - [CYBP_MOUSE]	MOUSE	0.501187	6.68	1	0.0211675
P62204	Calmodulin OS=Mus musculus GN=Calm1 PE=1 SV=2 - [CALM_MOUSE]	MOUSE	0.501187	11.68	1	0.0942912
P35564	Calnexin OS=Mus musculus GN=Canx PE=1 SV=1 - [CALX_MOUSE]	MOUSE	0.505824	7.13	5	4.54e-09
P14211	Calreticulin OS=Mus musculus GN=Calr PE=1 SV=1 - [CALR_MOUSE]	MOUSE	0.510505	5.11	13	0.0154469
Q99LB4	Capping protein (Actin filament), gelsolin-like OS=Mus musculus GN=Capg PE=1 SV=1 - [Q99LB4_MOUSE]	MOUSE	0.519996	1.52	5	0.00122695
Q60865	Caprin-1 OS=Mus musculus GN=Caprin1 PE=1 SV=2 - [CAPR1_MOUSE]	MOUSE	0.524807	13.14	1	0.0622051
P00920	Carbonic anhydrase 2 OS=Mus musculus GN=Ca2 PE=1 SV=4 - [CAH2_MOUSE]	MOUSE	0.524807	10.49	1	0.0872398
Q60737	Casein kinase II subunit alpha OS=Mus musculus GN=Csnk2a1 PE=1 SV=2 - [CSK21_MOUSE]	MOUSE	0.524808	2.53	3	0.00394512
D3Z2H7	Catenin delta-1 OS=Mus musculus GN=Ctnnd1 PE=2 SV=1 - [D3Z2H7_MOUSE]	MOUSE	0.534564	43.81	3	0.00775283
Q9DCC5	Cbx3 protein OS=Mus musculus GN=Cbx3 PE=2 SV=1 - [Q9DCC5_MOUSE]	MOUSE	0.539511	7.51	7	0.0255116
P14097	C-C motif chemokine 4 OS=Mus musculus GN=Ccl4 PE=2 SV=3 - [CCL4_MOUSE]	MOUSE	0.539511	4.19	1	0.0223568
D3Z3X4	CDGSH iron-sulfur domain-containing protein 2 OS=Mus musculus GN=Cisd2 PE=4 SV=1 - [D3Z3X4_MOUSE]	MOUSE	0.544503	2.66	2	3.79e-05
Q8BI72	CDKN2A-interacting protein OS=Mus musculus GN=Cdkn2aip PE=2 SV=1 - [CARF_MOUSE]	MOUSE	0.544503	3.25	1	0.00487624
Q9D211	CDKN2AIP N-terminal-like protein OS=Mus musculus GN=Cdkn2aipnl PE=2 SV=1 - [C2AIL_MOUSE]	MOUSE	0.549541	33.19	4	0.00282768
Q6A068	Cell division cycle 5-like protein OS=Mus musculus GN=Cdc5l PE=1 SV=2 - [CDC5L_MOUSE]	MOUSE	0.554626	4.74	5	0.019961
Q8BJF9	Charged multivesicular body protein 2b OS=Mus musculus GN=Chmp2b PE=2 SV=1 - [CHM2B_MOUSE]	MOUSE	0.554626	24.28	1	0.00721347
Q9D0N7	Chromatin assembly factor 1 subunit B OS=Mus musculus GN=Chaf1b PE=2 SV=1 - [CAF1B_MOUSE]	MOUSE	0.559758	31.23	1	0.0344605
Q9CZU6	Citrate synthase, mitochondrial OS=Mus musculus GN=Cs PE=1 SV=1 - [CISY_MOUSE]	MOUSE	0.559758	15.77	1	0.0848226
Q68FD5	Clathrin heavy chain 1 OS=Mus musculus GN=Cltc PE=1 SV=3 - [CLH1_MOUSE]	MOUSE	0.564937	20.2	2	0.0689898
Q9EPU4	Cleavage and polyadenylation specificity factor subunit 1 OS=Mus musculus GN=Cpsf1 PE=1 SV=1 - [CPSF1_MOUSE]	MOUSE	0.564937	20.73	3	0.021844
Q9JIF7	Coatomer subunit beta OS=Mus musculus GN=Copb1 PE=1 SV=1 - [COPB_MOUSE]	MOUSE	0.570164	4.43	5	0.0216672
O35638	Cohesin subunit SA-2 OS=Mus musculus GN=Stag2 PE=1 SV=3 - [STAG2_MOUSE]	MOUSE	0.570164	37.16	4	2.8e-05
Q91W50	Cold shock domain-containing protein E1 OS=Mus musculus GN=Csde1 PE=2 SV=1 - [CSDE1_MOUSE]	MOUSE	0.57544	22.83	6	0.0591008
Q8R5L1	Complement component 1 Q subcomponent-binding protein, mitochondrial OS=Mus musculus GN=C1qbp PE=2 SV=1 - [Q8R5L1_MOUSE]	MOUSE	0.57544	4.39	4	0.0019484
O88543	COP9 signalosome complex subunit 3 OS=Mus musculus GN=Cops3 PE=1 SV=3 - [CSN3_MOUSE]	MOUSE	0.580764	12.96	2	0.0022677
O89053	Coronin-1A OS=Mus musculus GN=Coro1a PE=1 SV=5 - [COR1A_MOUSE]	MOUSE	0.580765	4.62	3	0.01995
E9Q0T4	C-terminal-binding protein 2 (Fragment) OS=Mus musculus GN=Ctbp2 PE=2 SV=1 - [E9Q0T4_MOUSE]	MOUSE	0.591562	8.62	4	0.000110132
E9Q4T8	Cullin-3 OS=Mus musculus GN=Cul3 PE=2 SV=1 - [E9Q4T8_MOUSE]	MOUSE	0.602559	14.34	1	0.00241822
Q6ZQ38	Cullin-associated NEDD8-dissociated protein 1 OS=Mus musculus GN=Cand1 PE=2 SV=2 - [CAND1_MOUSE]	MOUSE	0.602559	13.14	3	0.0355723
P10889	C-X-C motif chemokine 2 OS=Mus musculus GN=Cxcl2 PE=1 SV=2 - [CXCL2_MOUSE]	MOUSE	0.60256	4.69	4	0.0624557
Q9QWV9	Cyclin-T1 OS=Mus musculus GN=Ccnt1 PE=1 SV=3 - [CCNT1_MOUSE]	MOUSE	0.619441	21.58	1	0.0022677
A2APX3	Cystatin-C (Fragment) OS=Mus musculus GN=Cst3 PE=2 SV=1 - [A2APX3_MOUSE]	MOUSE	0.619441	3.85	8	0.0102668
Q61093	Cytochrome b-245 heavy chain OS=Mus musculus GN=Cybb PE=2 SV=1 - [CY24B_MOUSE]	MOUSE	0.625172	26.72	2	0.000718963
P56391	Cytochrome c oxidase subunit 6B1 OS=Mus musculus GN=Cox6b1 PE=1 SV=2 - [CX6B1_MOUSE]	MOUSE	0.625173	14.81	2	0.077219
Q9JHU4	Cytoplasmic dynein 1 heavy chain 1 OS=Mus musculus GN=Dync1h1 PE=1 SV=2 - [DYHC1_MOUSE]	MOUSE	0.625173	6.5	7	0.0591008
Q7TMB8	Cytoplasmic FMR1-interacting protein 1 OS=Mus musculus GN=Cyfip1 PE=1 SV=1 - [CYFP1_MOUSE]	MOUSE	0.630957	6.14	1	0.000718963
J3QNW0	Cytosine-specific methyltransferase OS=Mus musculus GN=Dnmt1 PE=3 SV=1 - [J3QNW0_MOUSE]	MOUSE	0.630957	6.5	1	0.000110132
Q8BMK4	Cytoskeleton-associated protein 4 OS=Mus musculus GN=Ckap4 PE=2 SV=2 - [CKAP4_MOUSE]	MOUSE	0.630957	30.28	20	9.11e-05
Q9D1A2	Cytosolic non-specific dipeptidase OS=Mus musculus GN=Cndp2 PE=1 SV=1 - [CNDP2_MOUSE]	MOUSE	0.630957	1.15	12	0.0485034
Q61753	D-3-phosphoglycerate dehydrogenase OS=Mus musculus GN=Phgdh PE=1 SV=3 - [SERA_MOUSE]	MOUSE	0.630957	5.29	5	0.077219
Q8VDP4	DBIRD complex subunit KIAA1967 homolog OS=Mus musculus PE=1 SV=2 - [K1967_MOUSE]	MOUSE	0.636795	20.9	1	9.11e-05
Q9CXV9	DCN1-like protein 5 OS=Mus musculus GN=Dcun1d5 PE=2 SV=1 - [DCNL5_MOUSE]	MOUSE	0.636795	79.52	6	9.37e-07
Q91XC8	Death-associated protein 1 OS=Mus musculus GN=Dap PE=1 SV=3 - [DAP1_MOUSE]	MOUSE	0.642687	4.26	8	0.00167715
Q8C9B9	Death-inducer obliterator 1 OS=Mus musculus GN=Dido1 PE=1 SV=4 - [DIDO1_MOUSE]	MOUSE	0.648634	7.17	1	0.0276348
Q8BZN6	Dedicator of cytokinesis protein 10 OS=Mus musculus GN=Dock10 PE=1 SV=3 - [DOC10_MOUSE]	MOUSE	0.648634	1.22	1	0.0858475
E9Q0G1	Density-regulated protein (Fragment) OS=Mus musculus GN=Denr PE=2 SV=1 - [E9Q0G1_MOUSE]	MOUSE	0.648634	10.4	1	0.0991102
P32233	Developmentally-regulated GTP-binding protein 1 OS=Mus musculus GN=Drg1 PE=1 SV=1 - [DRG1_MOUSE]	MOUSE	0.648634	7.91	2	0.0135825
O08749	Dihydrolipoyl dehydrogenase, mitochondrial OS=Mus musculus GN=Dld PE=1 SV=2 - [DLDH_MOUSE]	MOUSE	0.648634	50.54	2	2.1e-05
Q8BMF4	Dihydrolipoyllysine-residue acetyltransferase component of pyruvate dehydrogenase complex, mitochondrial OS=Mus musculus GN=Dlat PE=1 SV=2 - [ODP2_MOUSE]	MOUSE	0.648635	7.02	5	0.024638
O08553	Dihydropyrimidinase-related protein 2 OS=Mus musculus GN=Dpysl2 PE=1 SV=2 - [DPYL2_MOUSE]	MOUSE	0.654636	30.38	3	0.00382092
Q3U1J4	DNA damage-binding protein 1 OS=Mus musculus GN=Ddb1 PE=1 SV=2 - [DDB1_MOUSE]	MOUSE	0.660694	6.21	1	0.0198161
D3YUC0	DNA ligase (Fragment) OS=Mus musculus GN=Lig1 PE=3 SV=1 - [D3YUC0_MOUSE]	MOUSE	0.660694	1.89	6	2.43e-07
P54276	DNA mismatch repair protein Msh6 OS=Mus musculus GN=Msh6 PE=1 SV=3 - [MSH6_MOUSE]	MOUSE	0.666807	1.99	1	0.00564616
Q9JKP7	DNA polymerase epsilon subunit 3 OS=Mus musculus GN=Pole3 PE=2 SV=1 - [DPOE3_MOUSE]	MOUSE	0.666807	9.51	1	0.0365541
Q61881	DNA replication licensing factor MCM7 OS=Mus musculus GN=Mcm7 PE=2 SV=1 - [MCM7_MOUSE]	MOUSE	0.666807	16	2	0.00315789
Q04750	DNA topoisomerase 1 OS=Mus musculus GN=Top1 PE=1 SV=2 - [TOP1_MOUSE]	MOUSE	0.666807	18.03	19	0.000277749
P28352	DNA-(apurinic or apyrimidinic site) lyase OS=Mus musculus GN=Apex1 PE=1 SV=2 - [APEX1_MOUSE]	MOUSE	0.666807	4.7	1	0.0302963
O54734	Dolichyl-diphosphooligosaccharide--protein glycosyltransferase 48 kDa subunit OS=Mus musculus GN=Ddost PE=1 SV=2 - [OST48_MOUSE]	MOUSE	0.672977	10.88	1	1.96e-07
P31938	Dual specificity mitogen-activated protein kinase kinase 1 OS=Mus musculus GN=Map2k1 PE=1 SV=2 - [MP2K1_MOUSE]	MOUSE	0.672977	46.51	1	0.00391645
O35492	Dual specificity protein kinase CLK3 OS=Mus musculus GN=Clk3 PE=1 SV=2 - [CLK3_MOUSE]	MOUSE	0.672977	5.77	5	0.00167715
G3UZZ3	Dynamin-2 (Fragment) OS=Mus musculus GN=Dnm2 PE=3 SV=1 - [G3UZZ3_MOUSE]	MOUSE	0.672977	3.44	8	0.0767029
P62627	Dynein light chain roadblock-type 1 OS=Mus musculus GN=Dynlrb1 PE=1 SV=3 - [DLRB1_MOUSE]	MOUSE	0.679204	11.53	1	0.0858475
Q5SU72	E3 ubiquitin/ISG15 ligase TRIM25 OS=Mus musculus GN=Trim25 PE=2 SV=1 - [Q5SU72_MOUSE]	MOUSE	0.679204	2.32	10	5.42e-07
Q9WVK4	EH domain-containing protein 1 OS=Mus musculus GN=Ehd1 PE=1 SV=1 - [EHD1_MOUSE]	MOUSE	0.679204	17.03	1	0.00231233
P70372	ELAV-like protein 1 OS=Mus musculus GN=Elavl1 PE=1 SV=2 - [ELAV1_MOUSE]	MOUSE	0.679204	0.98	8	0.000606805
O88351	Inhibitor of nuclear factor kappa-B kinase subunit beta OS=Mus musculus GN=Ikbkb PE=1 SV=1	MOUSE	0.685173	15.71	1	0.00990849
Q99LC5	Electron transfer flavoprotein subunit alpha, mitochondrial OS=Mus musculus GN=Etfa PE=1 SV=2 - [ETFA_MOUSE]	MOUSE	0.685488	14.71	5	0.000172757
Q9DCW4	Electron transfer flavoprotein subunit beta OS=Mus musculus GN=Etfb PE=1 SV=3 - [ETFB_MOUSE]	MOUSE	0.685488	3.68	1	0.000287765
P10126	Elongation factor 1-alpha 1 OS=Mus musculus GN=Eef1a1 PE=1 SV=3 - [EF1A1_MOUSE]	MOUSE	0.691831	0.74	1	0.0289712
Q9JLJ5	Elongation of very long chain fatty acids protein 1 OS=Mus musculus GN=Elovl1 PE=2 SV=1 - [ELOV1_MOUSE]	MOUSE	0.691831	19.89	1	0.0257154
P57759	Endoplasmic reticulum resident protein 29 OS=Mus musculus GN=Erp29 PE=1 SV=2 - [ERP29_MOUSE]	MOUSE	0.691831	1.68	1	0.00752072
P84089	Enhancer of rudimentary homolog OS=Mus musculus GN=Erh PE=1 SV=1 - [ERH_MOUSE]	MOUSE	0.698232	7.79	2	0.00456876
Q8R180	ERO1-like protein alpha OS=Mus musculus GN=Ero1l PE=1 SV=2 - [ERO1A_MOUSE]	MOUSE	0.704693	1.4	1	0.0319575
P50171	Estradiol 17-beta-dehydrogenase 8 OS=Mus musculus GN=Hsd17b8 PE=1 SV=2 - [DHB8_MOUSE]	MOUSE	0.704693	3.64	2	0.00754723
Q8BWY3	Eukaryotic peptide chain release factor subunit 1 OS=Mus musculus GN=Etf1 PE=1 SV=4 - [ERF1_MOUSE]	MOUSE	0.711214	0.88	1	5.69e-09
O55135	Eukaryotic translation initiation factor 6 OS=Mus musculus GN=Eif6 PE=1 SV=2 - [IF6_MOUSE]	MOUSE	0.711214	7.51	6	9.58e-09
P47753	F-actin-capping protein subunit alpha-1 OS=Mus musculus GN=Capza1 PE=1 SV=4 - [CAZA1_MOUSE]	MOUSE	0.717794	12.38	1	0.0189961
Q3TUE1	Far upstream element-binding protein 1 OS=Mus musculus GN=Fubp1 PE=2 SV=1 - [Q3TUE1_MOUSE]	MOUSE	0.717794	10.58	6	0.0115551
Q920E5	Farnesyl pyrophosphate synthase OS=Mus musculus GN=Fdps PE=2 SV=1 - [FPPS_MOUSE]	MOUSE	0.717794	2.49	1	0.0183723
Q05816	Fatty acid-binding protein, epidermal OS=Mus musculus GN=Fabp5 PE=1 SV=3 - [FABP5_MOUSE]	MOUSE	0.717794	5.98	5	0.016812
Q8K1B8	Fermitin family homolog 3 OS=Mus musculus GN=Fermt3 PE=1 SV=1 - [URP2_MOUSE]	MOUSE	0.724436	3.13	5	0.0292321
B7FAV1	Filamin, alpha (Fragment) OS=Mus musculus GN=Flna PE=4 SV=1 - [B7FAV1_MOUSE]	MOUSE	0.724436	11.52	1	0.0180996
Q91Z50	Flap endonuclease 1 OS=Mus musculus GN=Fen1 PE=2 SV=1 - [Q91Z50_MOUSE]	MOUSE	0.724436	12.5	1	8.85e-06
P05063	Fructose-bisphosphate aldolase C OS=Mus musculus GN=Aldoc PE=1 SV=4 - [ALDOC_MOUSE]	MOUSE	0.724436	6.67	1	0.0165395
Q00422	GA-binding protein alpha chain OS=Mus musculus GN=Gabpa PE=1 SV=2 - [GABPA_MOUSE]	MOUSE	0.724436	18.16	3	0.0359784
P16045	Galectin-1 OS=Mus musculus GN=Lgals1 PE=1 SV=3 - [LEG1_MOUSE]	MOUSE	0.724436	24.03	1	0.0264234
Q07797	Galectin-3-binding protein OS=Mus musculus GN=Lgals3bp PE=1 SV=1 - [LG3BP_MOUSE]	MOUSE	0.731139	16.52	1	0.0221132
Q9ESY9	Gamma-interferon-inducible lysosomal thiol reductase OS=Mus musculus GN=Ifi30 PE=1 SV=3 - [GILT_MOUSE]	MOUSE	0.731139	6.67	4	0.00509793
Q9D0D5	General transcription factor IIE subunit 1 OS=Mus musculus GN=Gtf2e1 PE=2 SV=1 - [T2EA_MOUSE]	MOUSE	0.731139	69.26	1	0.00218899
Q9CQI3	Glia maturation factor beta OS=Mus musculus GN=Gmfb PE=1 SV=3 - [GMFB_MOUSE]	MOUSE	0.731139	8.33	1	0.000195994
Q9D7M1	Glucose-induced degradation protein 8 homolog OS=Mus musculus GN=Gid8 PE=2 SV=1 - [GID8_MOUSE]	MOUSE	0.731139	4.66	1	0.00474375
P26443	Glutamate dehydrogenase 1, mitochondrial OS=Mus musculus GN=Glud1 PE=1 SV=1 - [DHE3_MOUSE]	MOUSE	0.737904	25.57	1	3.54e-06
D3Z7P4	Glutaminase kidney isoform, mitochondrial OS=Mus musculus GN=Gls PE=2 SV=1 - [D3Z7P4_MOUSE]	MOUSE	0.737904	2.96	7	0.0163406
Q80Y14	Glutaredoxin-related protein 5, mitochondrial OS=Mus musculus GN=Glrx5 PE=2 SV=2 - [GLRX5_MOUSE]	MOUSE	0.737904	13.59	1	0.0203481
P16858	Glyceraldehyde-3-phosphate dehydrogenase OS=Mus musculus GN=Gapdh PE=1 SV=2 - [G3P_MOUSE]	MOUSE	0.737904	3.71	8	0.0184165
Q9D964	Glycine amidinotransferase, mitochondrial OS=Mus musculus GN=Gatm PE=1 SV=1 - [GATM_MOUSE]	MOUSE	0.737904	43.27	1	0.0154383
Q3THK7	GMP synthase [glutamine-hydrolyzing] OS=Mus musculus GN=Gmps PE=1 SV=2 - [GUAA_MOUSE]	MOUSE	0.744732	5.85	2	0.0141469
F8WHM5	Golgi apparatus protein 1 (Fragment) OS=Mus musculus GN=Glg1 PE=2 SV=1 - [F8WHM5_MOUSE]	MOUSE	0.744732	20.91	4	0.0213315
Q6PD26	GPI transamidase component PIG-S OS=Mus musculus GN=Pigs PE=1 SV=3 - [PIGS_MOUSE]	MOUSE	0.744732	10.81	1	0.019308
Q3U432	Growth arrest-specific protein 7 OS=Mus musculus GN=Gas7 PE=2 SV=1 - [Q3U432_MOUSE]	MOUSE	0.744732	37.93	7	0.0450912
P62827	GTP-binding nuclear protein Ran OS=Mus musculus GN=Ran PE=1 SV=3 - [RAN_MOUSE]	MOUSE	0.744732	5.03	2	0.0163382
Q99M31	Heat shock 70 kDa protein 14 OS=Mus musculus GN=Hspa14 PE=2 SV=2 - [HSP7E_MOUSE]	MOUSE	0.751623	8.36	1	1.05e-05
P63017	Heat shock cognate 71 kDa protein OS=Mus musculus GN=Hspa8 PE=1 SV=1 - [HSP7C_MOUSE]	MOUSE	0.751623	6.1	17	0.000924124
Q9CQN1	Heat shock protein 75 kDa, mitochondrial OS=Mus musculus GN=Trap1 PE=1 SV=1 - [TRAP1_MOUSE]	MOUSE	0.751623	5.24	3	0.0622069
P07901	Heat shock protein HSP 90-alpha OS=Mus musculus GN=Hsp90aa1 PE=1 SV=4 - [HS90A_MOUSE]	MOUSE	0.758577	37.07	1	0.000924124
P49710	Hematopoietic lineage cell-specific protein OS=Mus musculus GN=Hcls1 PE=1 SV=2 - [HCLS1_MOUSE]	MOUSE	0.758578	25.93	1	0.0031568
P14901	Heme oxygenase 1 OS=Mus musculus GN=Hmox1 PE=1 SV=1 - [HMOX1_MOUSE]	MOUSE	0.758578	5.06	12	0.00116656
P51859	Hepatoma-derived growth factor OS=Mus musculus GN=Hdgf PE=1 SV=2 - [HDGF_MOUSE]	MOUSE	0.758578	14.98	10	0.000924124
G3UVV4	Hexokinase 1, isoform CRA_f OS=Mus musculus GN=Hk1 PE=3 SV=1 - [G3UVV4_MOUSE]	MOUSE	0.765597	23.68	3	0.0048747
O08528	Hexokinase-2 OS=Mus musculus GN=Hk2 PE=1 SV=1 - [HXK2_MOUSE]	MOUSE	0.765597	1.66	5	0.0340489
Q9JL35	High mobility group nucleosome-binding domain-containing protein 5 OS=Mus musculus GN=Hmgn5 PE=1 SV=2 - [HMGN5_MOUSE]	MOUSE	0.765597	3.3	2	0.00429009
P63158	High mobility group protein B1 OS=Mus musculus GN=Hmgb1 PE=1 SV=2 - [HMGB1_MOUSE]	MOUSE	0.765597	62.09	7	0.0142763
Q61035	Histidine--tRNA ligase, cytoplasmic OS=Mus musculus GN=Hars PE=2 SV=2 - [SYHC_MOUSE]	MOUSE	0.77268	11.57	5	0.0623226
O09106	Histone deacetylase 1 OS=Mus musculus GN=Hdac1 PE=1 SV=1 - [HDAC1_MOUSE]	MOUSE	0.772681	2.64	1	0.0586257
P70288	Histone deacetylase 2 OS=Mus musculus GN=Hdac2 PE=1 SV=1 - [HDAC2_MOUSE]	MOUSE	0.772681	45.19	1	0.0136455
P10922	Histone H1.0 OS=Mus musculus GN=H1f0 PE=2 SV=4 - [H10_MOUSE]	MOUSE	0.772681	9.36	1	0.0915031
Q8CGP6	Histone H2A type 1-H OS=Mus musculus GN=Hist1h2ah PE=1 SV=3 - [H2A1H_MOUSE]	MOUSE	0.772681	10.08	5	3.97e-08
P62806	Histone H4 OS=Mus musculus GN=Hist1h4a PE=1 SV=2 - [H4_MOUSE]	MOUSE	0.77983	30.99	1	0.0254677
Q60972	Histone-binding protein RBBP4 OS=Mus musculus GN=Rbbp4 PE=1 SV=5 - [RBBP4_MOUSE]	MOUSE	0.77983	2.72	3	0.00116656
E9QKE9	Homeobox protein cut-like 1 OS=Mus musculus GN=Cux1 PE=2 SV=1 - [E9QKE9_MOUSE]	MOUSE	0.77983	9.65	2	0.000924124
E9Q1V0	Hsc70-interacting protein (Fragment) OS=Mus musculus GN=St13 PE=2 SV=1 - [E9Q1V0_MOUSE]	MOUSE	0.787046	3.05	2	0.0048747
Q61081	Hsp90 co-chaperone Cdc37 OS=Mus musculus GN=Cdc37 PE=2 SV=1 - [CDC37_MOUSE]	MOUSE	0.787046	17.11	1	0.0340489
Q61425	Hydroxyacyl-coenzyme A dehydrogenase, mitochondrial OS=Mus musculus GN=Hadh PE=1 SV=2 - [HCDH_MOUSE]	MOUSE	0.787046	51.95	1	0.00429009
Q9CR20	Immediate early response 3-interacting protein 1 OS=Mus musculus GN=Ier3ip1 PE=2 SV=1 - [IR3IP_MOUSE]	MOUSE	0.787046	23.19	1	0.0623226
P54987	Immune-responsive gene 1 protein OS=Mus musculus GN=Irg1 PE=2 SV=2 - [IRG1_MOUSE]	MOUSE	0.787046	6.64	2	0.0142763
D6RES6	Importin 4, isoform CRA_a OS=Mus musculus GN=Ipo4 PE=4 SV=1 - [D6RES6_MOUSE]	MOUSE	0.787046	4.47	1	0.0136455
Q4FJZ2	Importin subunit alpha OS=Mus musculus GN=Kpna6 PE=2 SV=1 - [Q4FJZ2_MOUSE]	MOUSE	0.787046	3.78	11	0.0586257
Q9EPL8	Importin-7 OS=Mus musculus GN=Ipo7 PE=1 SV=2 - [IPO7_MOUSE]	MOUSE	0.787046	22.6	1	0.0915031
Q8K3X4	Interferon regulatory factor 2-binding protein-like OS=Mus musculus GN=Irf2bpl PE=1 SV=1 - [I2BPL_MOUSE]	MOUSE	0.794328	14.41	4	3.97e-08
F6Z6C6	Interferon regulatory factor 5 (Fragment) OS=Mus musculus GN=Irf5 PE=4 SV=1 - [F6Z6C6_MOUSE]	MOUSE	0.794328	15.29	2	0.0204388
Q9CXY6	Interleukin enhancer-binding factor 2 OS=Mus musculus GN=Ilf2 PE=1 SV=1 - [ILF2_MOUSE]	MOUSE	0.801678	21.57	1	0.0294213
A2AQA7	Intron-binding protein aquarius OS=Mus musculus GN=Aqr PE=2 SV=1 - [A2AQA7_MOUSE]	MOUSE	0.801678	6.29	1	0.0558767
P54071	Isocitrate dehydrogenase [NADP], mitochondrial OS=Mus musculus GN=Idh2 PE=1 SV=3 - [IDHP_MOUSE]	MOUSE	0.801678	8.56	2	0.0321453
Q9QZQ8	Core histone macro-H2A.1 OS=Mus musculus GN=H2afy - [H2AY_MOUSE]	MOUSE	0.801678	51.39	3	0.0321453
P15379	CD44 antigen OS=Mus musculus GN=Cd44 - [CD44_MOUSE]	MOUSE	0.801678	15.14	6	0.00417444
P68254	14-3-3 protein theta OS=Mus musculus GN=Ywhaq - [1433T_MOUSE]	MOUSE	0.801678	28.73	1	0.0671738
P62849	40S ribosomal protein S24 OS=Mus musculus GN=Rps24 - [RS24_MOUSE]	MOUSE	0.809096	18.72	4	6.52e-08
Q9DBR1	5'-3' exoribonuclease 2 OS=Mus musculus GN=Xrn2 - [XRN2_MOUSE]	MOUSE	0.809096	18.34	2	0.00417444
Q9WTP6	Adenylate kinase 2, mitochondrial OS=Mus musculus GN=Ak2 - [KAD2_MOUSE]	MOUSE	0.809096	10.56	3	1.7e-07
Q9QYC0	Alpha-adducin OS=Mus musculus GN=Add1 - [ADDA_MOUSE]	MOUSE	0.809096	40.93	1	0.0836209
E9PWG6	Protein Ncapg OS=Mus musculus GN=Ncapg PE=4 SV=1 - [E9PWG6_MOUSE]	MOUSE	1.20226	25	1	0.000384634
Q62433	Protein NDRG1 OS=Mus musculus GN=Ndrg1 PE=1 SV=1 - [NDRG1_MOUSE]	MOUSE	1.20226	3.67	4	0.0187065
E9Q5C9	Protein Nolc1 OS=Mus musculus GN=Nolc1 PE=2 SV=1 - [E9Q5C9_MOUSE]	MOUSE	1.20226	10.2	1	0.00605951
E9Q7G0	Protein Numa1 OS=Mus musculus GN=Numa1 PE=2 SV=1 - [E9Q7G0_MOUSE]	MOUSE	1.21339	26.36	8	0.0241938
E9Q3G8	Protein Nup153 OS=Mus musculus GN=Nup153 PE=2 SV=1 - [E9Q3G8_MOUSE]	MOUSE	1.21339	10.48	1	0.00981624
Q8BYB9	Protein O-glucosyltransferase 1 OS=Mus musculus GN=Poglut1 PE=2 SV=2 - [PGLT1_MOUSE]	MOUSE	1.21339	3.57	1	0.000721655
D3Z158	Protein Qars OS=Mus musculus GN=Qars PE=2 SV=1 - [D3Z158_MOUSE]	MOUSE	1.21339	6.54	1	0.00457226
Q0VBL3	Protein Rbm15 OS=Mus musculus GN=Rbm15 PE=2 SV=1 - [Q0VBL3_MOUSE]	MOUSE	1.21339	62.59	1	0.0955586
Q63844	Mitogen-activated protein kinase 3	MOUSE	1.21859	6.05	1	0.00104615
Q8BK67	Protein RCC2 OS=Mus musculus GN=Rcc2 PE=2 SV=1 - [RCC2_MOUSE]	MOUSE	1.22462	44.09	2	0.000817492
Q8BVY0	Protein Rsl1d1 OS=Mus musculus GN=Rsl1d1 PE=2 SV=1 - [Q8BVY0_MOUSE]	MOUSE	1.23595	5.08	2	0.0804432
P08207	Protein S100-A10 OS=Mus musculus GN=S100a10 PE=2 SV=2 - [S10AA_MOUSE]	MOUSE	1.23595	14.95	2	8.38e-05
P14069	Protein S100-A6 OS=Mus musculus GN=S100a6 PE=1 SV=3 - [S10A6_MOUSE]	MOUSE	1.23595	26.91	4	0.0585333
Q6PFF0	Protein Scaf4 OS=Mus musculus GN=Scaf4 PE=2 SV=1 - [Q6PFF0_MOUSE]	MOUSE	1.23595	14.62	1	0.0465473
P49138	MAP kinase-activated protein kinase 2	MOUSE	1.24171	8.81	1	0.0239642
Q9D1M0	Protein SEC13 homolog OS=Mus musculus GN=Sec13 PE=2 SV=3 - [SEC13_MOUSE]	MOUSE	1.24738	27.81	1	0.0102457
A2BE93	Protein SET (Fragment) OS=Mus musculus GN=Set PE=2 SV=1 - [A2BE93_MOUSE]	MOUSE	1.24738	42.7	1	0.341767
Q3UJB0	Protein Sf3b2 OS=Mus musculus GN=Sf3b2 PE=2 SV=1 - [Q3UJB0_MOUSE]	MOUSE	1.24738	14.15	1	0.00515423
Q8JZU2	Protein Slc25a1 OS=Mus musculus GN=Slc25a1 PE=2 SV=1 - [Q8JZU2_MOUSE]	MOUSE	1.24738	12.53	2	0.0773555
D3Z4B0	Protein Srsf11 (Fragment) OS=Mus musculus GN=Srsf11 PE=2 SV=1 - [D3Z4B0_MOUSE]	MOUSE	1.25892	19.4	3	0.00300679
Q8BQ46	Protein Taf15 OS=Mus musculus GN=Taf15 PE=2 SV=1 - [Q8BQ46_MOUSE]	MOUSE	1.25893	18.87	1	0.0764266
P61620	Protein transport protein Sec61 subunit alpha isoform 1 OS=Mus musculus GN=Sec61a1 PE=2 SV=2 - [S61A1_MOUSE]	MOUSE	1.25893	24.8	6	0.00281236
Q9CQS8	Protein transport protein Sec61 subunit beta OS=Mus musculus GN=Sec61b PE=1 SV=3 - [SC61B_MOUSE]	MOUSE	1.25893	7.55	1	0.0729013
P60060	Protein transport protein Sec61 subunit gamma OS=Mus musculus GN=Sec61g PE=2 SV=1 - [SC61G_MOUSE]	MOUSE	1.25893	14.95	12	0.0255619
A2AIV2	Protein virilizer homolog OS=Mus musculus GN=Kiaa1429 PE=1 SV=1 - [VIR_MOUSE]	MOUSE	1.27057	3.51	6	0.00100187
E9Q784	Protein Zc3h13 OS=Mus musculus GN=Zc3h13 PE=2 SV=1 - [E9Q784_MOUSE]	MOUSE	1.27057	5.67	1	0.0460354
B1AQG7	Protein Zfp207 (Fragment) OS=Mus musculus GN=Zfp207 PE=2 SV=1 - [B1AQG7_MOUSE]	MOUSE	1.28233	1.35	5	0.0413256
H7BX99	Prothrombin OS=Mus musculus GN=F2 PE=2 SV=1 - [H7BX99_MOUSE]	MOUSE	1.28233	14.71	1	0.0678313
P26350	Prothymosin alpha OS=Mus musculus GN=Ptma PE=1 SV=2 - [PTMA_MOUSE]	MOUSE	1.28233	5.69	1	0.000212445
Q69Z38	Pseudopodium-enriched atypical kinase 1 OS=Mus musculus GN=Peak1 PE=1 SV=4 - [PEAK1_MOUSE]	MOUSE	1.2884	23.75	5	0.001364
P23492	Purine nucleoside phosphorylase OS=Mus musculus GN=Pnp PE=1 SV=2 - [PNPH_MOUSE]	MOUSE	1.29107	31.22	2	0.00277223
O35286	Putative pre-mRNA-splicing factor ATP-dependent RNA helicase DHX15 OS=Mus musculus GN=Dhx15 PE=2 SV=2 - [DHX15_MOUSE]	MOUSE	1.2942	3.59	1	0.00268264
E9QN31	Putative ribosomal RNA methyltransferase NOP2 OS=Mus musculus GN=Nop2 PE=4 SV=1 - [E9QN31_MOUSE]	MOUSE	1.2942	0.29	1	0.0365435
O89086	Putative RNA-binding protein 3 OS=Mus musculus GN=Rbm3 PE=1 SV=1 - [RBM3_MOUSE]	MOUSE	1.2942	7.49	7	0.0236755
Q8BG13	Putative RNA-binding protein 3 OS=Mus musculus GN=Rbm3 PE=2 SV=1 - [Q8BG13_MOUSE]	MOUSE	1.2942	34.6	1	0.000250231
Q922Q4	Pyrroline-5-carboxylate reductase 2 OS=Mus musculus GN=Pycr2 PE=2 SV=1 - [P5CR2_MOUSE]	MOUSE	1.302	3.93	1	0.000796722
A2AWH7	Pyruvate dehydrogenase protein X component, mitochondrial (Fragment) OS=Mus musculus GN=Pdhx PE=2 SV=1 - [A2AWH7_MOUSE]	MOUSE	1.30617	31.88	1	0.00600365
P52480	Pyruvate kinase isozymes M1/M2 OS=Mus musculus GN=Pkm PE=1 SV=4 - [KPYM_MOUSE]	MOUSE	1.30617	11.37	2	0.0369946
Q61598	Rab GDP dissociation inhibitor beta OS=Mus musculus GN=Gdi2 PE=1 SV=1 - [GDIB_MOUSE]	MOUSE	1.30617	8.03	1	0.00757864
Q9WVM1	Rac GTPase-activating protein 1 OS=Mus musculus GN=Racgap1 PE=2 SV=1 - [RGAP1_MOUSE]	MOUSE	1.30761	1.15	2	0.000319883
P26043	Radixin OS=Mus musculus GN=Rdx PE=1 SV=3 - [RADI_MOUSE]	MOUSE	1.31826	1.88	5	0.000416356
O88653	Ragulator complex protein LAMTOR3 OS=Mus musculus GN=Lamtor3 PE=1 SV=1 - [LTOR3_MOUSE]	MOUSE	1.31826	6.25	7	0.00268264
Q9D1L9	Ragulator complex protein LAMTOR5 OS=Mus musculus GN=Lamtor5 PE=2 SV=1 - [LTOR5_MOUSE]	MOUSE	1.31826	15.79	6	0.00320755
H7BX22	Ran-specific GTPase-activating protein OS=Mus musculus GN=Ranbp1 PE=2 SV=1 - [H7BX22_MOUSE]	MOUSE	1.3281	35.45	4	0.0294321
P97855	Ras GTPase-activating protein-binding protein 1 OS=Mus musculus GN=G3bp1 PE=1 SV=1 - [G3BP1_MOUSE]	MOUSE	1.33045	11.59	1	0.0116828
Q9JKF1	Ras GTPase-activating-like protein IQGAP1 OS=Mus musculus GN=Iqgap1 PE=1 SV=2 - [IQGA1_MOUSE]	MOUSE	1.33045	76.77	1	0.07563
A2AUR7	Ras suppressor protein 1 OS=Mus musculus GN=Rsu1 PE=4 SV=1 - [A2AUR7_MOUSE]	MOUSE	1.33419	20.65	2	0.00574692
Q05144	Ras-related C3 botulinum toxin substrate 2 OS=Mus musculus GN=Rac2 PE=2 SV=1 - [RAC2_MOUSE]	MOUSE	1.33729	9.88	2	0.325016
P61027	Ras-related protein Rab-10 OS=Mus musculus GN=Rab10 PE=1 SV=1 - [RAB10_MOUSE]	MOUSE	1.34276	5.83	1	0.0258312
G3UZL4	Ras-related protein Rab-11B (Fragment) OS=Mus musculus GN=Rab11b PE=3 SV=1 - [G3UZL4_MOUSE]	MOUSE	1.34276	10.41	2	0.00654356
Q9D1G1	Ras-related protein Rab-1B OS=Mus musculus GN=Rab1b PE=1 SV=1 - [RAB1B_MOUSE]	MOUSE	1.34276	12.99	5	0.00142867
Q921E2	Ras-related protein Rab-31 OS=Mus musculus GN=Rab31 PE=1 SV=1 - [RAB31_MOUSE]	MOUSE	1.34276	8.33	2	0.00312892
P35278	Ras-related protein Rab-5C OS=Mus musculus GN=Rab5c PE=1 SV=2 - [RAB5C_MOUSE]	MOUSE	1.34356	13.22	1	0.00284022
Q99JI6	Ras-related protein Rap-1b OS=Mus musculus GN=Rap1b PE=2 SV=2 - [RAP1B_MOUSE]	MOUSE	1.34549	19.75	12	0.000661608
O09110	Dual specificity mitogen-activated protein kinase kinase 3	MOUSE	1.35423	7.14	2	0.0964025
Q60870	Receptor expression-enhancing protein 5 OS=Mus musculus GN=Reep5 PE=1 SV=1 - [REEP5_MOUSE]	MOUSE	1.35519	26.04	1	0.000104332
E9Q7W0	Recombining-binding protein suppressor of hairless OS=Mus musculus GN=Rbpj PE=2 SV=1 - [E9Q7W0_MOUSE]	MOUSE	1.35519	4.31	1	0.300015
Q8VE37	Regulator of chromosome condensation OS=Mus musculus GN=Rcc1 PE=1 SV=1 - [RCC1_MOUSE]	MOUSE	1.35519	18.19	6	0.00250397
G3UWX1	Replication factor C subunit 1 OS=Mus musculus GN=Rfc1 PE=2 SV=1 - [G3UWX1_MOUSE]	MOUSE	1.35519	4.55	1	0.00214005
O09110	Dual specificity mitogen-activated protein kinase kinase 3 OS=Mus musculus GN=Map2k3 PE=1 SV=2	MOUSE	1.35865	7.14	1	0.0510212
Q8R323	Replication factor C subunit 3 OS=Mus musculus GN=Rfc3 PE=2 SV=1 - [RFC3_MOUSE]	MOUSE	1.36773	7.36	1	0.00108271
Q9CQ71	Replication protein A 14 kDa subunit OS=Mus musculus GN=Rpa3 PE=2 SV=1 - [RFA3_MOUSE]	MOUSE	1.36773	8.4	1	0.00333741
Q8CFE3	REST corepressor 1 OS=Mus musculus GN=Rcor1 PE=1 SV=2 - [RCOR1_MOUSE]	MOUSE	1.37325	16.57	4	0.000477051
Q9JI58	Retinoic acid early-inducible protein 1-delta OS=Mus musculus GN=Raet1d PE=2 SV=1 - [RAE1D_MOUSE]	MOUSE	1.38038	2.26	3	0.00664471
Q99PT1	Rho GDP-dissociation inhibitor 1 OS=Mus musculus GN=Arhgdia PE=1 SV=3 - [GDIR1_MOUSE]	MOUSE	1.38038	1.3	2	0.0221724
D3YWL7	Rho GDP-dissociation inhibitor 2 (Fragment) OS=Mus musculus GN=Arhgdib PE=2 SV=1 - [D3YWL7_MOUSE]	MOUSE	1.39084	2.5	22	0.013961
Q62159	Rho-related GTP-binding protein RhoC OS=Mus musculus GN=Rhoc PE=1 SV=2 - [RHOC_MOUSE]	MOUSE	1.39316	26.35	3	5.51e-05
P84096	Rho-related GTP-binding protein RhoG OS=Mus musculus GN=Rhog PE=2 SV=1 - [RHOG_MOUSE]	MOUSE	1.39316	1.62	2	0.00870054
Q91VI7	Ribonuclease inhibitor OS=Mus musculus GN=Rnh1 PE=1 SV=1 - [RINI_MOUSE]	MOUSE	1.39316	1.13	5	0.000602823
Q91YK2	Ribosomal RNA processing protein 1 homolog B OS=Mus musculus GN=Rrp1b PE=2 SV=2 - [RRP1B_MOUSE]	MOUSE	1.40605	19.1	1	0.00623458
A2AVJ7	Ribosome-binding protein 1 OS=Mus musculus GN=Rrbp1 PE=2 SV=1 - [A2AVJ7_MOUSE]	MOUSE	1.40605	1.32	4	0.00472256
Q8K2T8	RNA polymerase II-associated factor 1 homolog OS=Mus musculus GN=Paf1 PE=2 SV=1 - [PAF1_MOUSE]	MOUSE	1.40605	12.56	1	0.0323861
E9PUF4	RNA-binding protein 26 OS=Mus musculus GN=Rbm26 PE=2 SV=1 - [E9PUF4_MOUSE]	MOUSE	1.41906	3.86	1	0.0204254
G3UXT7	RNA-binding protein FUS (Fragment) OS=Mus musculus GN=Fus PE=4 SV=1 - [G3UXT7_MOUSE]	MOUSE	1.41906	3.56	3	0.0159631
A2AU61	RNA-binding protein Raly (Fragment) OS=Mus musculus GN=Raly PE=2 SV=1 - [A2AU61_MOUSE]	MOUSE	1.41906	13.27	1	0.0101224
Q8BH78	RTN4 OS=Mus musculus GN=Rtn4 PE=2 SV=1 - [Q8BH78_MOUSE]	MOUSE	1.41906	2.73	1	0.00750035
E9PYG9	SAM domain and HD domain-containing protein 1 OS=Mus musculus GN=Samhd1 PE=2 SV=1 - [E9PYG9_MOUSE]	MOUSE	1.43219	0.72	2	0.0687921
J3KMM5	Sarcoplasmic/endoplasmic reticulum calcium ATPase 2 OS=Mus musculus GN=Atp2a2 PE=3 SV=1 - [J3KMM5_MOUSE]	MOUSE	1.43219	2.2	1	0.0096182
Q9WTK5	Nuclear factor NF-kappa-B p100 subunit OS=Mus musculus GN=Nfkb2 PE=1 SV=1	MOUSE	1.43414	2.49	2	0.0241726
D3YXK2	Scaffold attachment factor B1 OS=Mus musculus GN=Safb PE=1 SV=2 - [SAFB1_MOUSE]	MOUSE	1.44055	0.87	1	0.000743008
F8WH72	Schlafen family member 5 (Fragment) OS=Mus musculus GN=Slfn5 PE=2 SV=1 - [F8WH72_MOUSE]	MOUSE	1.44463	5.73	3	0.0536546
Q8BH69	Selenide, water dikinase 1 OS=Mus musculus GN=Sephs1 PE=2 SV=1 - [SPS1_MOUSE]	MOUSE	1.44544	2.43	1	2.5e-05
Q9EP97	Sentrin-specific protease 3 OS=Mus musculus GN=Senp3 PE=1 SV=1 - [SENP3_MOUSE]	MOUSE	1.44544	36.04	1	0.00188918
P42208	Septin-2 OS=Mus musculus GN=Sept2 PE=1 SV=2 - [SEPT2_MOUSE]	MOUSE	1.44544	1.84	2	0.0342049
Q64337	Sequestosome-1 OS=Mus musculus GN=Sqstm1 PE=1 SV=1 - [SQSTM_MOUSE]	MOUSE	1.46989	5.68	22	0.00865277
Q9CZN7	Serine hydroxymethyltransferase OS=Mus musculus GN=Shmt2 PE=2 SV=1 - [Q9CZN7_MOUSE]	MOUSE	1.47231	8.81	4	0.00062943
Q62093	Serine/arginine-rich splicing factor 2 OS=Mus musculus GN=Srsf2 PE=1 SV=4 - [SRSF2_MOUSE]	MOUSE	1.47231	14.61	3	0.0462034
Q8VE97	Serine/arginine-rich splicing factor 4 OS=Mus musculus GN=Srsf4 PE=2 SV=1 - [SRSF4_MOUSE]	MOUSE	1.47231	32.03	5	0.042301
Q9D0B0	Serine/arginine-rich splicing factor 9 OS=Mus musculus GN=Srsf9 PE=1 SV=1 - [SRSF9_MOUSE]	MOUSE	1.48594	27.92	1	0.000160205
O55098	Serine/threonine-protein kinase 10 OS=Mus musculus GN=Stk10 PE=1 SV=2 - [STK10_MOUSE]	MOUSE	1.48594	24.06	4	0.000622766
D3Z359	Serine/threonine-protein kinase 25 (Fragment) OS=Mus musculus GN=Stk25 PE=2 SV=1 - [D3Z359_MOUSE]	MOUSE	1.49204	5.9	1	0.0125808
Q8CIN4	Serine/threonine-protein kinase PAK 2 OS=Mus musculus GN=Pak2 PE=1 SV=1 - [PAK2_MOUSE]	MOUSE	1.49659	12.26	1	0.00505345
F6RXB5	Serine/threonine-protein kinase TAO3 (Fragment) OS=Mus musculus GN=Taok3 PE=2 SV=1 - [F6RXB5_MOUSE]	MOUSE	1.49969	6.42	5	0.0473164
Q0VGB7	Serine/threonine-protein phosphatase 4 regulatory subunit 2 OS=Mus musculus GN=Ppp4r2 PE=1 SV=1 - [PP4R2_MOUSE]	MOUSE	1.51356	30.34	4	0.0305544
E9Q5Q5	Serpin B6 (Fragment) OS=Mus musculus GN=Serpinb6a PE=4 SV=1 - [E9Q5Q5_MOUSE]	MOUSE	1.52481	6.45	2	0.00417002
P07724	Serum albumin OS=Mus musculus GN=Alb PE=1 SV=3 - [ALBU_MOUSE]	MOUSE	1.52481	20.92	1	0.0548348
E9PU93	Set1/Ash2 histone methyltransferase complex subunit ASH2 OS=Mus musculus GN=Ash2l PE=4 SV=1 - [E9PU93_MOUSE]	MOUSE	1.52757	14.19	2	0.005196
I7HPY0	SH3 domain-binding glutamic acid-rich-like protein 3 OS=Mus musculus GN=Sh3bgrl3 PE=4 SV=1 - [I7HPY0_MOUSE]	MOUSE	1.53456	15.77	15	0.00910768
A2A5V3	SH3 domain-binding protein 1 OS=Mus musculus GN=Sh3bp1 PE=2 SV=1 - [A2A5V3_MOUSE]	MOUSE	1.53621	12.5	1	0.0321519
P28033	CCAAT/enhancer-binding protein beta OS=Mus musculus GN=Cebpb PE=1 SV=1 - [CEBPB_MOUSE]	MOUSE	1.53951	1.6	6	0.00232364
A2AUM6	Signal recognition particle 14 kDa protein OS=Mus musculus GN=Srp14 PE=2 SV=1 - [A2AUM6_MOUSE]	MOUSE	1.5417	11	6	9.41e-06
G5E8T3	Signal recognition particle 19 kDa protein OS=Mus musculus GN=Srp19 PE=4 SV=1 - [G5E8T3_MOUSE]	MOUSE	1.5417	10.4	2	0.02961
P47758	Signal recognition particle receptor subunit beta OS=Mus musculus GN=Srprb PE=1 SV=1 - [SRPRB_MOUSE]	MOUSE	1.5417	12.09	3	0.0308291
Q9JM90	Signal-transducing adaptor protein 1 OS=Mus musculus GN=Stap1 PE=1 SV=1 - [STAP1_MOUSE]	MOUSE	1.5445	7.22	6	0.00275218
A2ARQ2	Small EDRK-rich factor 2 OS=Mus musculus GN=Serf2 PE=2 SV=1 - [A2ARQ2_MOUSE]	MOUSE	1.55597	12.08	4	0.000131329
P62320	Small nuclear ribonucleoprotein Sm D3 OS=Mus musculus GN=Snrpd3 PE=1 SV=1 - [SMD3_MOUSE]	MOUSE	1.57036	30.98	11	0.0455939
P27048	Small nuclear ribonucleoprotein-associated protein B OS=Mus musculus GN=Snrpb PE=1 SV=1 - [RSMB_MOUSE]	MOUSE	1.57036	5.41	5	0.00151173
Q5XG71	Small subunit processome component 20 homolog OS=Mus musculus GN=Utp20 PE=2 SV=2 - [UTP20_MOUSE]	MOUSE	1.58489	21.24	1	0.0458897
G3UZX6	Small ubiquitin-related modifier 3 (Fragment) OS=Mus musculus GN=Sumo3 PE=4 SV=1 - [G3UZX6_MOUSE]	MOUSE	1.58489	14.43	2	0.0047962
Q9CSN1	SNW domain-containing protein 1 OS=Mus musculus GN=Snw1 PE=1 SV=3 - [SNW1_MOUSE]	MOUSE	1.58489	14.01	7	0.000502136
Q8VDN2	Sodium/potassium-transporting ATPase subunit alpha-1 OS=Mus musculus GN=Atp1a1 PE=1 SV=1 - [AT1A1_MOUSE]	MOUSE	1.58614	1.24	2	0.03458
E9QAA5	Sphingomyelin phosphodiesterase 4 (Fragment) OS=Mus musculus GN=Smpd4 PE=2 SV=1 - [E9QAA5_MOUSE]	MOUSE	1.59156	7.44	1	0.00246496
D6REF7	Sphingosine-1-phosphate lyase 1 OS=Mus musculus GN=Sgpl1 PE=2 SV=1 - [D6REF7_MOUSE]	MOUSE	1.59156	3.35	12	0.00018918
Q9Z1N5	Spliceosome RNA helicase Ddx39b OS=Mus musculus GN=Ddx39b PE=1 SV=1 - [DX39B_MOUSE]	MOUSE	1.59156	4.82	5	0.0161242
E9Q4Q2	Splicing factor 1 OS=Mus musculus GN=Sf1 PE=2 SV=1 - [E9Q4Q2_MOUSE]	MOUSE	1.59956	46.08	1	0.00613262
Q8K4Z5	Splicing factor 3A subunit 1 OS=Mus musculus GN=Sf3a1 PE=1 SV=1 - [SF3A1_MOUSE]	MOUSE	1.61436	56	28	0.000130576
Q9D883	Splicing factor U2AF 35 kDa subunit OS=Mus musculus GN=U2af1 PE=1 SV=4 - [U2AF1_MOUSE]	MOUSE	1.63449	18.85	4	0.000414229
P26369	Splicing factor U2AF 65 kDa subunit OS=Mus musculus GN=U2af2 PE=1 SV=3 - [U2AF2_MOUSE]	MOUSE	1.64437	19.08	21	0.00466254
Q8BZX4	Splicing regulatory glutamine/lysine-rich protein 1 OS=Mus musculus GN=Srek1 PE=2 SV=1 - [SREK1_MOUSE]	MOUSE	1.64437	19.12	2	0.0886001
Q9JLI8	Squamous cell carcinoma antigen recognized by T-cells 3 OS=Mus musculus GN=Sart3 PE=2 SV=1 - [SART3_MOUSE]	MOUSE	1.65959	16.59	1	0.00257886
Q78PY7	Staphylococcal nuclease domain-containing protein 1 OS=Mus musculus GN=Snd1 PE=1 SV=1 - [SND1_MOUSE]	MOUSE	1.65959	4.97	4	0.0838666
Q61263	Sterol O-acyltransferase 1 OS=Mus musculus GN=Soat1 PE=2 SV=2 - [SOAT1_MOUSE]	MOUSE	1.65959	11.13	1	0.00488959
A2AG41	Stomatin-like protein 2, mitochondrial (Fragment) OS=Mus musculus GN=Stoml2 PE=2 SV=3 - [A2AG41_MOUSE]	MOUSE	1.66069	15.65	1	0.0885364
P38647	Stress-70 protein, mitochondrial OS=Mus musculus GN=Hspa9 PE=1 SV=3 - [GRP75_MOUSE]	MOUSE	1.66069	8.22	1	0.0775569
Q60864	Stress-induced-phosphoprotein 1 OS=Mus musculus GN=Stip1 PE=1 SV=1 - [STIP1_MOUSE]	MOUSE	1.66069	6.92	2	0.094164
Q9ESP1	Stromal cell-derived factor 2-like protein 1 OS=Mus musculus GN=Sdf2l1 PE=2 SV=2 - [SDF2L_MOUSE]	MOUSE	1.66681	5.39	1	0.00610687
Q6P5D8	Structural maintenance of chromosomes flexible hinge domain-containing protein 1 OS=Mus musculus GN=Smchd1 PE=1 SV=2 - [SMHD1_MOUSE]	MOUSE	1.67494	65.38	2	0.082254
Q9CU62	Structural maintenance of chromosomes protein 1A OS=Mus musculus GN=Smc1a PE=1 SV=4 - [SMC1A_MOUSE]	MOUSE	1.67494	7.26	1	0.00903997
Q60520	Paired amphipathic helix protein Sin3a OS=Mus musculus GN=Sin3a PE=1 SV=3 - [SIN3A_MOUSE]	MOUSE	1.67647	3.81	4	0.05325
Q8K2B3	Succinate dehydrogenase [ubiquinone] flavoprotein subunit, mitochondrial OS=Mus musculus GN=Sdha PE=1 SV=1 - [DHSA_MOUSE]	MOUSE	1.69044	17.06	2	0.00108502
Q3UJQ9	Succinyl-CoA:3-ketoacid-coenzyme A transferase OS=Mus musculus GN=Oxct1 PE=2 SV=1 - [Q3UJQ9_MOUSE]	MOUSE	1.69183	1.78	5	0.00317398
E9PZ00	Sulfated glycoprotein 1 OS=Mus musculus GN=Psap PE=2 SV=1 - [E9PZ00_MOUSE]	MOUSE	1.69823	10.96	3	0.0410627
Q9CZU3	Superkiller viralicidic activity 2-like 2 OS=Mus musculus GN=Skiv2l2 PE=2 SV=1 - [SK2L2_MOUSE]	MOUSE	1.70608	19.01	1	7.04e-05
E0CXD9	Surfeit locus protein 4 OS=Mus musculus GN=Surf4 PE=2 SV=1 - [E0CXD9_MOUSE]	MOUSE	1.71121	8.76	2	0.00317398
D3Z1X8	SWI/SNF complex subunit SMARCC1 OS=Mus musculus GN=Smarcc1 PE=2 SV=1 - [D3Z1X8_MOUSE]	MOUSE	1.72187	2.61	1	0.0880579
Q80X82	Symplekin OS=Mus musculus GN=Sympk PE=1 SV=1 - [SYMPK_MOUSE]	MOUSE	1.7378	3.83	1	7.04e-05
Q62465	Synaptic vesicle membrane protein VAT-1 homolog OS=Mus musculus GN=Vat1 PE=1 SV=3 - [VAT1_MOUSE]	MOUSE	1.7378	4.76	2	0.0658687
O09044	Synaptosomal-associated protein 23 OS=Mus musculus GN=Snap23 PE=1 SV=1 - [SNP23_MOUSE]	MOUSE	1.7378	3.65	5	0.00600365
O70439	Syntaxin-7 OS=Mus musculus GN=Stx7 PE=1 SV=3 - [STX7_MOUSE]	MOUSE	1.7378	5.36	1	0.0753028
A2AKJ9	Syntenin-1 OS=Mus musculus GN=Sdcbp PE=2 SV=1 - [A2AKJ9_MOUSE]	MOUSE	1.7379	9.15	10	0.110158
P26039	Talin-1 OS=Mus musculus GN=Tln1 PE=1 SV=2 - [TLN1_MOUSE]	MOUSE	1.7379	41.27	4	0.0818339
G3UZZ2	Tapasin (Fragment) OS=Mus musculus GN=Tapbp PE=2 SV=1 - [G3UZZ2_MOUSE]	MOUSE	1.74473	26.15	3	0.0747893
Q921F2	TAR DNA-binding protein 43 OS=Mus musculus GN=Tardbp PE=1 SV=1 - [TADBP_MOUSE]	MOUSE	1.74473	32.13	1	0.0360349
A2APB8	Targeting protein for Xklp2 OS=Mus musculus GN=Tpx2 PE=1 SV=1 - [TPX2_MOUSE]	MOUSE	1.75162	30.16	1	0.0847105
P01897	H-2 class I histocompatibility antigen, L-D alpha chain OS=Mus musculus GN=H2-L PE=1 SV=2 - [HA1L_MOUSE]	MOUSE	1.75162	10.92	8	6.77e-05
P11983	T-complex protein 1 subunit alpha OS=Mus musculus GN=Tcp1 PE=1 SV=3 - [TCPA_MOUSE]	MOUSE	1.78705	6.95	1	0.0272766
O55222	Integrin-linked protein kinase OS=Mus musculus GN=Ilk PE=1 SV=2 - [ILK_MOUSE]	MOUSE	1.79433	30.7	2	0.071025
Q9CQW9	Interferon-induced transmembrane protein 3 OS=Mus musculus GN=Ifitm3 PE=1 SV=1 - [IFM3_MOUSE]	MOUSE	1.79453	29.02	3	0.0172723
P63085	Mitogen-activated protein kinase 1 OS=Mus musculus GN=Mapk1 PE=1 SV=3	MOUSE	1.8191	12.09	2	0.0308207
A2A845	Trans-2-enoyl-CoA reductase, mitochondrial (Fragment) OS=Mus musculus GN=Mecr PE=2 SV=1 - [A2A845_MOUSE]	MOUSE	1.87156	27.83	6	0.000218958
G3UX35	Transcription activator BRG1 (Fragment) OS=Mus musculus GN=Smarca4 PE=4 SV=1 - [G3UX35_MOUSE]	MOUSE	1.87231	35.29	1	0.00780281
P83940	Transcription elongation factor B polypeptide 1 OS=Mus musculus GN=Tceb1 PE=1 SV=1 - [ELOC_MOUSE]	MOUSE	1.87755	14.86	1	0.0844676
O89090	Transcription factor Sp1 OS=Mus musculus GN=Sp1 - [SP1_MOUSE]	MOUSE	1.87905	8.53	1	0.00421826
P97360	Transcription factor ETV6 OS=Mus musculus GN=Etv6 PE=1 SV=1 - [ETV6_MOUSE]	MOUSE	1.88799	94.44	36	1.82e-05
P09450	Transcription factor jun-B OS=Mus musculus GN=Junb PE=1 SV=1 - [JUNB_MOUSE]	MOUSE	1.90365	2.14	1	0.0505221
Q80ZM7	Transcription initiation factor IIA subunit 2 OS=Mus musculus GN=Gtf2a2 PE=2 SV=2 - [T2AG_MOUSE]	MOUSE	1.92045	2.81	7	0.000566417
Q8K0H5	Transcription initiation factor TFIID subunit 10 OS=Mus musculus GN=Taf10 PE=1 SV=1 - [TAF10_MOUSE]	MOUSE	1.92045	18.62	8	0.0120201
Q62318	Transcription intermediary factor 1-beta OS=Mus musculus GN=Trim28 PE=1 SV=3 - [TIF1B_MOUSE]	MOUSE	1.92309	27.03	1	0.000308252
P42669	Transcriptional activator protein Pur-alpha OS=Mus musculus GN=Pura PE=1 SV=1 - [PURA_MOUSE]	MOUSE	1.92309	4.81	3	0.0190623
O35295	Transcriptional activator protein Pur-beta OS=Mus musculus GN=Purb PE=1 SV=3 - [PURB_MOUSE]	MOUSE	1.92897	27.84	8	5.18e-05
Q61164	Transcriptional repressor CTCF OS=Mus musculus GN=Ctcf PE=1 SV=2 - [CTCF_MOUSE]	MOUSE	1.93595	12.5	9	0.00638362
Q8CHY6	Transcriptional repressor p66 alpha OS=Mus musculus GN=Gatad2a PE=1 SV=2 - [P66A_MOUSE]	MOUSE	1.93595	7.43	1	0.000673652
Q00899	Transcriptional repressor protein YY1 OS=Mus musculus GN=Yy1 PE=1 SV=1 - [TYY1_MOUSE]	MOUSE	1.93756	6.64	15	6.12e-05
Q8C872	Transferrin receptor protein 1 OS=Mus musculus GN=Tfrc PE=2 SV=1 - [Q8C872_MOUSE]	MOUSE	1.94089	20.35	1	0.000711803
Q6PFR5	Transformer-2 protein homolog alpha OS=Mus musculus GN=Tra2a PE=1 SV=1 - [TRA2A_MOUSE]	MOUSE	1.9417	7.33	1	0.0010862
Q9WVA4	Transgelin-2 OS=Mus musculus GN=Tagln2 PE=1 SV=4 - [TAGL2_MOUSE]	MOUSE	1.94624	23.81	2	0.0237847
Q01853	Transitional endoplasmic reticulum ATPase OS=Mus musculus GN=Vcp PE=1 SV=4 - [TERA_MOUSE]	MOUSE	1.94624	24.42	2	0.00170121
P40142	Transketolase OS=Mus musculus GN=Tkt PE=1 SV=1 - [TKT_MOUSE]	MOUSE	1.95499	37.3	2	0.000665383
P63028	Translationally-controlled tumor protein OS=Mus musculus GN=Tpt1 PE=1 SV=1 - [TCTP_MOUSE]	MOUSE	1.97275	3.12	3	0.0275179
Q62186	Translocon-associated protein subunit delta OS=Mus musculus GN=Ssr4 PE=2 SV=1 - [SSRD_MOUSE]	MOUSE	1.97697	4.79	1	0.00210271
P17751	Triosephosphate isomerase OS=Mus musculus GN=Tpi1 PE=1 SV=4 - [TPIS_MOUSE]	MOUSE	1.99526	15.28	4	0.0577698
O89023	Tripeptidyl-peptidase 1 OS=Mus musculus GN=Tpp1 PE=1 SV=2 - [TPP1_MOUSE]	MOUSE	2.01372	10.58	1	0.00433925
H3BKN0	tRNA (cytosine(34)-C(5))-methyltransferase OS=Mus musculus GN=Nsun2 PE=2 SV=1 - [H3BKN0_MOUSE]	MOUSE	2.01372	13.4	3	0.0153282
E9Q453	Tropomyosin alpha-1 chain OS=Mus musculus GN=Tpm1 PE=2 SV=1 - [E9Q453_MOUSE]	MOUSE	2.01372	25.37	2	0.000654272
P05213	Tubulin alpha-1B chain OS=Mus musculus GN=Tuba1b PE=1 SV=2 - [TBA1B_MOUSE]	MOUSE	2.01372	16.95	10	0.000513722
Q61333	Tumor necrosis factor alpha-induced protein 2 OS=Mus musculus GN=Tnfaip2 PE=2 SV=2 - [TNAP2_MOUSE]	MOUSE	2.01372	15.06	2	0.0112906
A2BDW0	Tyrosine-protein kinase BTK OS=Mus musculus GN=Btk PE=2 SV=1 - [A2BDW0_MOUSE]	MOUSE	2.03236	21.26	1	0.0348588
Q61152	Tyrosine-protein phosphatase non-receptor type 18 OS=Mus musculus GN=Ptpn18 PE=1 SV=1 - [PTN18_MOUSE]	MOUSE	2.03236	44.49	1	0.000881943
Q62376	U1 small nuclear ribonucleoprotein 70 kDa OS=Mus musculus GN=Snrnp70 PE=1 SV=2 - [RU17_MOUSE]	MOUSE	2.05116	4.45	1	3.37e-05
Q922U1	U4/U6 small nuclear ribonucleoprotein Prp3 OS=Mus musculus GN=Prpf3 PE=1 SV=1 - [PRPF3_MOUSE]	MOUSE	2.05116	1.25	4	0.000339419
Q9Z315	U4/U6.U5 tri-snRNP-associated protein 1 OS=Mus musculus GN=Sart1 PE=2 SV=1 - [SNUT1_MOUSE]	MOUSE	2.07014	13.74	8	0.00336634
Q6P4T2	U5 small nuclear ribonucleoprotein 200 kDa helicase OS=Mus musculus GN=Snrnp200 PE=2 SV=1 - [U520_MOUSE]	MOUSE	2.0893	3.52	4	8.91e-05
O35900	U6 snRNA-associated Sm-like protein LSm2 OS=Mus musculus GN=Lsm2 PE=2 SV=1 - [LSM2_MOUSE]	MOUSE	2.12814	12.68	1	0.000375744
F6ZE40	Ubiquinone biosynthesis monooxygenase COQ6 (Fragment) OS=Mus musculus GN=Coq6 PE=4 SV=1 - [F6ZE40_MOUSE]	MOUSE	2.12814	14.73	7	0.000122202
Q922Y1	UBX domain-containing protein 1 OS=Mus musculus GN=Ubxn1 PE=1 SV=1 - [UBXN1_MOUSE]	MOUSE	2.1677	7.22	4	0.000665383
P54728	UV excision repair protein RAD23 homolog B OS=Mus musculus GN=Rad23b PE=1 SV=2 - [RD23B_MOUSE]	MOUSE	2.22844	9.26	2	0.00780281
Q9Z1Q9	Valine--tRNA ligase OS=Mus musculus GN=Vars PE=2 SV=1 - [SYVC_MOUSE]	MOUSE	2.24905	12.87	1	0.0120201
P70460	Vasodilator-stimulated phosphoprotein OS=Mus musculus GN=Vasp PE=1 SV=4 - [VASP_MOUSE]	MOUSE	2.24905	10.19	3	0.000513722
E9Q6R3	Vesicle-trafficking protein SEC22b OS=Mus musculus GN=Sec22b PE=2 SV=1 - [E9Q6R3_MOUSE]	MOUSE	2.26987	8.44	13	0.0112906
Q8VDJ3	Vigilin OS=Mus musculus GN=Hdlbp PE=1 SV=1 - [VIGLN_MOUSE]	MOUSE	2.29087	12.61	9	0.0010862
P20152	Vimentin OS=Mus musculus GN=Vim PE=1 SV=3 - [VIME_MOUSE]	MOUSE	2.29087	21.95	5	0.0237847
Q99KC8	von Willebrand factor A domain-containing protein 5A OS=Mus musculus GN=Vwa5a PE=1 SV=2 - [VMA5A_MOUSE]	MOUSE	2.31206	4.81	4	0.00433925
P50516	V-type proton ATPase catalytic subunit A OS=Mus musculus GN=Atp6v1a PE=1 SV=2 - [VATA_MOUSE]	MOUSE	2.33346	10.5	2	0.0190623
B7ZP47	Wapal protein OS=Mus musculus GN=Wapal PE=2 SV=1 - [B7ZP47_MOUSE]	MOUSE	2.33346	5.78	5	5.18e-05
Q8K1I7	WAS/WASL-interacting protein family member 1 OS=Mus musculus GN=Wipf1 PE=1 SV=1 - [WIPF1_MOUSE]	MOUSE	2.36308	12.65	23	0.00638362
O88342	WD repeat-containing protein 1 OS=Mus musculus GN=Wdr1 PE=1 SV=3 - [WDR1_MOUSE]	MOUSE	2.37684	22.38	1	0.000881943
Q8BH43	Wiskott-Aldrich syndrome protein family member 2 OS=Mus musculus GN=Wasf2 PE=1 SV=1 - [WASF2_MOUSE]	MOUSE	2.37684	8.18	3	3.37e-05
Q923D5	WW domain-binding protein 11 OS=Mus musculus GN=Wbp11 PE=1 SV=2 - [WBP11_MOUSE]	MOUSE	2.39883	3.94	6	0.000339419
Q6P1B1	Xaa-Pro aminopeptidase 1 OS=Mus musculus GN=Xpnpep1 PE=2 SV=1 - [XPP1_MOUSE]	MOUSE	2.39883	20.95	10	0.000645739
Q6NZF1	Zinc finger CCCH domain-containing protein 11A OS=Mus musculus GN=Zc3h11a PE=1 SV=1 - [ZC11A_MOUSE]	MOUSE	2.42103	17.09	1	0.0631465
Q9D115	Zinc finger protein 706 OS=Mus musculus GN=Znf706 PE=2 SV=1 - [ZN706_MOUSE]	MOUSE	2.44343	11.76	1	0.057973
O35593	26S proteasome non-ATPase regulatory subunit 14 OS=Mus musculus GN=Psmd14 PE=1 SV=2	MOUSE	2.46604	1.61	1	0.000842093
P81269	Cyclic AMP-dependent transcription factor ATF-1 OS=Mus musculus GN=Atf1 PE=1 SV=1	MOUSE	2.50119	26.62	1	0.001088
Q99PV5	Class E basic helix-loop-helix protein 41 OS=Mus musculus GN=Bhlhe41 PE=1 SV=1	MOUSE	2.51189	16.11	1	0.0813517
Q52KE7	Cyclin-L1 OS=Mus musculus GN=Ccnl1 PE=1 SV=1	MOUSE	2.51189	12.43	5	0.0153758
D3Z5M2	Protein Gm10110 OS=Mus musculus GN=Gm10110 PE=4 SV=1	MOUSE	2.51189	3.89	2	0.0102855
F8VPR5	CREB-binding protein OS=Mus musculus GN=Crebbp PE=2 SV=1	MOUSE	2.51523	10.81	1	0.015028
P23611	Interferon regulatory factor 8 OS=Mus musculus GN=Irf8 PE=1 SV=1	MOUSE	2.53456	1.03	8	0.014657
Q9R226	KH domain-containing, RNA-binding, signal transduction-associated protein 3 OS=Mus musculus GN=Khdrbs3 PE=1 SV=1	MOUSE	2.53951	0.94	2	0.000316293
P25799	Nuclear factor NF-kappa-B p105 subunit OS=Mus musculus GN=Nfkb1 PE=1 SV=2	MOUSE	2.55463	12.77	1	0.00117406
Q5RIM6	Nuclear receptor co-repressor 1, isoform CRA_a OS=Mus musculus GN=Ncor1 PE=4 SV=1	MOUSE	2.57578	25.1	1	0.0593221
D3YXK1	Atherin OS=Mus musculus GN=Samd1 PE=1 SV=1	MOUSE	2.58226	11.05	10	0.0175026
Q91WA1	TIMELESS-interacting protein OS=Mus musculus GN=Tipin PE=1 SV=2	MOUSE	2.58226	35.71	2	0.00985605
Q3THK3	General transcription factor IIF subunit 1 OS=Mus musculus GN=Gtf2f1 PE=1 SV=2	MOUSE	2.59517	18.99	1	0.000139677
A2AWT5	Nucleolar transcription factor 1 OS=Mus musculus GN=Ubtf PE=4 SV=1	MOUSE	2.60256	29.36	8	0.0386152
Q8R0S1	Cyclic AMP-dependent transcription factor ATF-7 OS=Mus musculus GN=Atf7 PE=1 SV=1	MOUSE	2.60615	13.76	2	0.0416077
Q8K019	Bcl-2-associated transcription factor 1 OS=Mus musculus GN=Bclaf1 PE=1 SV=2	MOUSE	2.63027	11.47	1	0.0836871
Q9ESK4	Inhibitor of growth protein 2 OS=Mus musculus GN=Ing2 PE=1 SV=3	MOUSE	2.65179	24.58	1	0.00337574
P70353	Nuclear transcription factor Y subunit gamma OS=Mus musculus GN=Nfyc PE=2 SV=2	MOUSE	2.65461	15.26	4	0.0111303
Q9QWH1	Polyhomeotic-like protein 2 OS=Mus musculus GN=Phc2 PE=1 SV=1	MOUSE	2.66681	16.05	4	0.000144213
O70422	General transcription factor IIH subunit 4 OS=Mus musculus GN=Gtf2h4 PE=2 SV=1	MOUSE	2.66681	7.63	4	0.0150764
Q61624	Zinc finger protein 148 OS=Mus musculus GN=Znf148 PE=1 SV=2	MOUSE	2.67917	1.62	3	0.00600329
Q61458	Cyclin-H OS=Mus musculus GN=Ccnh PE=2 SV=2	MOUSE	2.68034	4.98	2	0.0095634
O88712	C-terminal-binding protein 1 OS=Mus musculus GN=Ctbp1 PE=1 SV=2	MOUSE	2.69183	8.51	8	0.0185025
P13346	Protein fosB OS=Mus musculus GN=Fosb PE=2 SV=1	MOUSE	2.69823	50.25	2	0.030624
P47930	Fos-related antigen 2 OS=Mus musculus GN=Fosl2 PE=1 SV=2	MOUSE	2.70396	36.97	1	0.0676405
G3X956	FACT complex subunit SPT16 OS=Mus musculus GN=Supt16 PE=4 SV=1	MOUSE	2.72898	12.2	1	0.00274248
H3BJQ9	Homeobox protein cut-like 1 OS=Mus musculus GN=Cux1 PE=2 SV=1	MOUSE	2.72898	34.38	24	0.00760788
P70671	Interferon regulatory factor 3 OS=Mus musculus GN=Irf3 PE=1 SV=1	MOUSE	2.73167	15.12	2	0.0723616
Q8CFN5	Myocyte-specific enhancer factor 2C OS=Mus musculus GN=Mef2c PE=1 SV=2	MOUSE	2.7379	12.28	5	0.00325878
Q8R3G1	Nuclear inhibitor of protein phosphatase 1 OS=Mus musculus GN=Ppp1r8 PE=1 SV=1	MOUSE	2.74473	3.02	4	0.000778586
Q8QZY9	Splicing factor 3B subunit 4 OS=Mus musculus GN=Sf3b4 PE=2 SV=1	MOUSE	2.78685	10.13	1	0.000808663
Q99PM3	Transcription initiation factor IIA subunit 1 OS=Mus musculus GN=Gtf2a1 PE=2 SV=2	MOUSE	2.80396	21.91	1	0.0217731
Q8CB77	Transcription elongation factor B polypeptide 3 OS=Mus musculus GN=Tceb3 PE=1 SV=3	MOUSE	2.81565	5.2	4	0.00140925
Q60929	Myocyte-specific enhancer factor 2A OS=Mus musculus GN=Mef2a PE=1 SV=2	MOUSE	2.81658	4.79	10	7.31e-05
Q8C3V4	Signal transducer and activator of transcription OS=Mus musculus GN=Stat1 PE=2 SV=1	MOUSE	2.82757	9.83	1	0.0147738
Q9D7M8	DNA-directed RNA polymerase II subunit RPB4 OS=Mus musculus GN=Polr2d PE=2 SV=2	MOUSE	2.82865	11.88	1	0.0182426
Q8K0V4	CCR4-NOT transcription complex subunit 3 OS=Mus musculus GN=Cnot3 PE=1 SV=1	MOUSE	2.90365	17.74	1	0.00266445
O70494	Transcription factor Sp3 OS=Mus musculus GN=Sp3 - [SP3_MOUSE]	MOUSE	2.91201	2.08	2	0.00746666
P62869	Transcription elongation factor B polypeptide 2 OS=Mus musculus GN=Tceb2 PE=1 SV=1	MOUSE	2.94624	1.45	4	0.000161534
Q9WU01	KH domain-containing, RNA-binding, signal transduction-associated protein 2 OS=Mus musculus GN=Khdrbs2 PE=1 SV=1	MOUSE	2.94624	15.63	2	0.0203945
Q9WV30	Nuclear factor of activated T-cells 5 OS=Mus musculus GN=Nfat5 PE=2 SV=1	MOUSE	2.95499	27.13	2	0.0123085
Q6NZA9	Transcription initiation factor TFIID subunit 9B OS=Mus musculus GN=Taf9b PE=1 SV=2	MOUSE	2.99226	5.18	10	0.0116991
Q64705	Upstream stimulatory factor 2 OS=Mus musculus GN=Usf2 PE=1 SV=1	MOUSE	2.99227	18.09	3	0.0200158
Q9JMG1	Endothelial differentiation-related factor 1 OS=Mus musculus GN=Edf1 PE=1 SV=1	MOUSE	3.01995	16.01	1	0.00157615
P59178	Lethal(3)malignant brain tumor-like protein 2 OS=Mus musculus GN=L3mbtl2 PE=1 SV=2	MOUSE	3.0761	13.13	1	0.0150674
Q7TSZ8	Nucleus accumbens-associated protein 1 OS=Mus musculus GN=Nacc1 PE=1 SV=1	MOUSE	3.10456	20	5	0.00270391
O35309	N-myc-interactor OS=Mus musculus GN=Nmi PE=2 SV=1	MOUSE	3.16228	4.5	7	0.00713368
Q7TQK0	Cyclin T2 OS=Mus musculus GN=Ccnt2 PE=2 SV=1	MOUSE	3.22107	27.08	4	0.0160067
Q08943	FACT complex subunit SSRP1 OS=Mus musculus GN=Ssrp1 PE=1 SV=2	MOUSE	3.49945	10.11	1	0.0321484
Q9CPW7	Zinc finger matrin-type protein 2 OS=Mus musculus GN=Zmat2 PE=2 SV=1	MOUSE	3.53183	5.39	1	0.00161039
O55102	Biogenesis of lysosome-related organelles complex 1 subunit 1 OS=Mus musculus GN=Bloc1s1 PE=1 SV=2	MOUSE	3.53183	7.31	1	0.0152456
Q9CPW7	Zinc finger matrin-type protein 2 OS=Mus musculus GN=Zmat2 PE=2 SV=1	MOUSE	3.53183	12.65	15	0.000332986
Q60809	CCR4-NOT transcription complex subunit 7;Cnot7;ortholog	MOUSE	3.56451	5.07	1	0.003838
Q8R1G6	PDZ and LIM domain protein 2 OS=Mus musculus GN=Pdlim2 PE=1 SV=1	MOUSE	3.63078	2.17	1	8.92e-05
Q3U3M5	Cyclin-K OS=Mus musculus GN=Ccnk PE=2 SV=1	MOUSE	3.72154	10.66	1	0.00125676
P31266	Recombining binding protein suppressor of hairless OS=Mus musculus GN=Rbpj PE=1 SV=1	MOUSE	3.7379	6.42	1	4.65e-05
P53569	CCAAT/enhancer-binding protein zeta OS=Mus musculus GN=Cebpz PE=1 SV=2	MOUSE	3.7379	4.57	1	0.0193857
Q61545	RNA-binding protein EWS OS=Mus musculus GN=Ewsr1 PE=1 SV=2	MOUSE	3.75858	1.34	4	0.010196
Q9ESZ8	General transcription factor II-I OS=Mus musculus GN=Gtf2i PE=1 SV=3	MOUSE	3.75858	11	1	0.002706
Q9D6N5	Dr1-associated corepressor OS=Mus musculus GN=Drap1 PE=2 SV=3	MOUSE	3.80189	4.91	1	0.00141999
Q91WV0	Protein Dr1 OS=Mus musculus GN=Dr1 PE=2 SV=1	MOUSE	3.80189	24.53	2	0.00553317
Q99LL5	Periodic tryptophan protein 1 homolog;Pwp1;ortholog	MOUSE	3.808	7.23	2	0.0545871
MP2K2	Dual specificity mitogen-activated protein kinase kinase 2 OS=Mus musculus GN=Map2k2 PE=1 SV=2	MOUSE	3.8091	21.89	1	0.0600174
P97820	Mitogen-activated protein kinase kinase kinase kinase 4 OS=Mus musculus GN=Map4k4 PE=1 SV=1	MOUSE	3.83707	9.74	6	0.00291191
Q9JHG7	phosphatidylinositol 3-kinase gamma isoform OS=Mus musculus GN=Pi3kcg PE=1 SV=1	MOUSE	3.92897	18.85	2	0.0061943
Q63932	Dual specificity mitogen-activated protein kinase kinase 2 OS=Mus musculus GN=Map2k2 PE=1 SV=2	MOUSE	3.94624	16.59	2	0.0147907
E9Q1V9	Calcium/calmodulin-dependent protein kinase type II subunit delta OS=Mus musculus GN=Camk2d PE=2 SV=1	MOUSE	3.96383	7.26	6	0.00423164
Q80Y09	Pdcd6ip protein OS=Mus musculus GN=Pdcd6ip PE=2 SV=1	MOUSE	4.09261	34.55	1	0.0376633
Q91V41	Ras-related protein Rab-14 OS=Mus musculus GN=Rab14 PE=1 SV=3 - [RAB14_MOUSE]	MOUSE	4.20727	7.43	1	0.00200366
Q9D1G1	Ras-related protein Rab-1B OS=Mus musculus GN=Rab1b PE=1 SV=1 - [RAB1B_MOUSE]	MOUSE	4.40555	12.99	4	0.0290099
Q9CPS7	RNA-binding protein PNO1 OS=Mus musculus GN=Pno1 PE=2 SV=1 - [PNO1_MOUSE]	MOUSE	4.52898	7.22	1	0.00925359
P62137	Serine/threonine-protein phosphatase PP1-alpha catalytic subunit OS=Mus musculus GN=Ppp1ca PE=1 SV=1 - [PP1A_MOUSE]	MOUSE	4.65586	8.44	2	0.00386413
P62141	Serine/threonine-protein phosphatase PP1-beta catalytic subunit OS=Mus musculus GN=Ppp1cb PE=1 SV=3 - [PP1B_MOUSE]	MOUSE	4.74242	4.81	3	0.0111716
P27048	Small nuclear ribonucleoprotein-associated protein B OS=Mus musculus GN=Snrpb PE=1 SV=1 - [RSMB_MOUSE]	MOUSE	4.92039	10.81	2	0.00307939
G3UZX6	Small ubiquitin-related modifier 3 (Fragment) OS=Mus musculus GN=Sumo3 PE=4 SV=1 - [G3UZX6_MOUSE]	MOUSE	4.96592	17.82	1	0.00945255
Q8CG48	Structural maintenance of chromosomes protein 2 OS=Mus musculus GN=Smc2 PE=1 SV=2 - [SMC2_MOUSE]	MOUSE	5.15229	2.66	6	7.46e-05
P09671	Superoxide dismutase [Mn], mitochondrial OS=Mus musculus GN=Sod2 PE=1 SV=3 - [SODM_MOUSE]	MOUSE	5.54626	3.25	1	0.0106645
P08228	Superoxide dismutase [Cu-Zn] OS=Mus musculus GN=Sod1 PE=1 SV=2 - [SODC_MOUSE]	MOUSE	5.54626	1.68	1	0.00600001
G5E839	T-complex protein 1 subunit delta OS=Mus musculus GN=Cct4 PE=2 SV=1 - [G5E839_MOUSE]	MOUSE	5.7544	7.79	1	0.00902571
D3Z131	THO complex subunit 6 homolog OS=Mus musculus GN=Thoc6 PE=2 SV=1 - [D3Z131_MOUSE]	MOUSE	5.86138	8.74	1	0.0104249
