# Supplementary material for: PPE26 induces TLR2-dependent activation of macrophages and drives Th1-type T-cell immunity by triggering the cross-talk of multiple pathways involved in the host response
Source: Oncotarget. 2015 Oct 2;6(36):38517–37. doi: 10.18632/oncotarget.5956 (PMC4770718; doi:10.18632/oncotarget.5956)
Supplement: Supplementary file 7 [file oncotarget-06-38517-s007.xlsx]

## Sheet: Sheet1
The totally identiﬁed and quantiﬁed TFs and TF-associated proteins in the nuclear fraction
Accession number		Gene ID	Protein name	Functional Annotation Clustering	Species
MOUSE|MGI=MGI=2387629|UniProtKB=Q921F2		Q921F2	TAR DNA-binding protein 43;Tardbp;ortholog	transcription factor;DNA binding protein;mRNA polyadenylation factor;mRNA splicing factor;ribonucleoprotein	Mus musculus
MOUSE|MGI=MGI=1929266|UniProtKB=Q78PY7		Q78PY7	Staphylococcal nuclease domain-containing protein 1;Snd1;ortholog	transcription cofactor;nucleic acid binding	Mus musculus
MOUSE|MGI=MGI=894293|UniProtKB=P97471		P97471	Mothers against decapentaplegic homolog 4;Smad4;ortholog	transcription factor	Mus musculus
MOUSE|MGI=MGI=894684|UniProtKB=P50580		P50580	Proliferation-associated protein 2G4;Pa2g4;ortholog	transcription factor;metalloprotease;nucleic acid binding;metalloprotease	Mus musculus
MOUSE|MGI=MGI=96157|UniProtKB=P30681		P30681	High mobility group protein B2;Hmgb2;ortholog	HMG box transcription factor;signaling molecule;chromatin/chromatin-binding protein	Mus musculus
MOUSE|MGI=MGI=106181|UniProtKB=Q7TPV4		Q7TPV4	Myb-binding protein 1A;Mybbp1a;ortholog	transcription factor;DNA-directed DNA polymerase	Mus musculus
MOUSE|MGI=MGI=1194492|UniProtKB=Q3UMU9		Q3UMU9	Hepatoma-derived growth factor-related protein 2;Hdgfrp2;ortholog	transcription cofactor;growth factor	Mus musculus
MOUSE|MGI=MGI=1347464|UniProtKB=Q60987		Q60987	Forkhead box protein G1;Foxg1;ortholog	transcription factor;nucleic acid binding	Mus musculus
MOUSE|MGI=MGI=1915344|UniProtKB=Q6PDG5		Q6PDG5	SWI/SNF complex subunit SMARCC2;Smarcc2;ortholog	transcription cofactor;chromatin/chromatin-binding protein	Mus musculus
MOUSE|MGI=MGI=1277166|UniProtKB=O70494		O70494	Transcription factor Sp3;Sp3;ortholog	transcription cofactor;zinc finger transcription factor;DNA binding protein	Mus musculus
MOUSE|MGI=MGI=1328363|UniProtKB=Q9QWV9		Q9QWV9	Cyclin-T1;Ccnt1;ortholog	transcription cofactor;mRNA processing factor;kinase activator	Mus musculus
MOUSE|MGI=MGI=1346320|UniProtKB=Q8K0H5		Q8K0H5	Transcription initiation factor TFIID subunit 10;Taf10;ortholog	transcription factor	Mus musculus
MOUSE|MGI=MGI=2442413|UniProtKB=B1AZI6		B1AZI6	THO complex subunit 2;Thoc2;ortholog	transcription cofactor	Mus musculus
MOUSE|MGI=MGI=108515|UniProtKB=Q9DCC5		Q9DCC5	Cbx3 protein;Cbx3;ortholog	transcription factor;chromatin/chromatin-binding protein	Mus musculus
MOUSE|MGI=MGI=1926421|UniProtKB=Q8CGF7		Q8CGF7	Transcription elongation regulator 1;Tcerg1;ortholog	transcription factor	Mus musculus
MOUSE|MGI=MGI=1921447|UniProtKB=Q9D0D5		Q9D0D5	General transcription factor IIE subunit 1;Gtf2e1;ortholog	transcription factor	Mus musculus
MOUSE|MGI=MGI=95610|UniProtKB=Q00422		Q00422	GA-binding protein alpha chain;Gabpa;ortholog	transcription factor;signaling molecule;nucleic acid binding	Mus musculus
MOUSE|MGI=MGI=1933289|UniProtKB=Q80ZM7		Q80ZM7	Transcription initiation factor IIA subunit 2;Gtf2a2;ortholog	transcription factor	Mus musculus
MOUSE|MGI=MGI=109336|UniProtKB=P97360		P97360	Transcription factor ETV6;Etv6;ortholog	transcription factor;signaling molecule;nucleic acid binding	Mus musculus
MOUSE|MGI=MGI=1202400|UniProtKB=O55201		O55201	Transcription elongation factor SPT5;Supt5h;ortholog	transcription factor;chromatin/chromatin-binding protein	Mus musculus
MOUSE|MGI=MGI=1202875|UniProtKB=Q64152		Q64152	Transcription factor BTF3;Btf3;ortholog	transcription factor	Mus musculus
MOUSE|MGI=MGI=1915209|UniProtKB=Q3UEB3		Q3UEB3	Poly(U)-binding-splicing factor PUF60;Puf60;ortholog	transcription factor;DNA binding protein;mRNA polyadenylation factor;mRNA splicing factor;ribonucleoprotein	Mus musculus
MOUSE|MGI=MGI=1349722|UniProtKB=P29341		P29341	Polyadenylate-binding protein 1;Pabpc1;ortholog	transcription factor;DNA binding protein;mRNA polyadenylation factor;mRNA splicing factor;ribonucleoprotein	Mus musculus
MOUSE|MGI=MGI=1919747|UniProtKB=Q3TIV5		Q3TIV5	Zinc finger CCCH domain-containing protein 15;Zc3h15;ortholog	zinc finger transcription factor	Mus musculus
MOUSE|MGI=MGI=98372|UniProtKB=O89090		O89090	Transcription factor Sp1;Sp1;ortholog	transcription cofactor;zinc finger transcription factor;DNA binding protein	Mus musculus
MOUSE|MGI=MGI=1261820|UniProtKB=Q6ZQ38		Q6ZQ38	Cullin-associated NEDD8-dissociated protein 1;Cand1;ortholog	transcription factor	Mus musculus
MOUSE|MGI=MGI=1338779|UniProtKB=O35295		O35295	Transcriptional activator protein Pur-beta;Purb;ortholog	transcription factor;DNA binding protein	Mus musculus
MOUSE|MGI=MGI=1915385|UniProtKB=Q91WK2		Q91WK2	Eukaryotic translation initiation factor 3 subunit H;Eif3h;ortholog	transcription factor	Mus musculus
MOUSE|MGI=MGI=104568|UniProtKB=P49710		P49710	Hematopoietic lineage cell-specific protein;Hcls1;ortholog	basic helix-loop-helix transcription factor;non-motor actin binding protein	Mus musculus
MOUSE|MGI=MGI=1194494|UniProtKB=P51859		P51859	Hepatoma-derived growth factor;Hdgf;ortholog	transcription cofactor;growth factor	Mus musculus
MOUSE|MGI=MGI=103079|UniProtKB=P42669		P42669	Transcriptional activator protein Pur-alpha;Pura;ortholog	transcription factor;DNA binding protein	Mus musculus
MOUSE|MGI=MGI=2142116|UniProtKB=Q99JF8		Q99JF8	PC4 and SFRS1-interacting protein;Psip1;ortholog	transcription cofactor;growth factor	Mus musculus
MOUSE|MGI=MGI=1917689|UniProtKB=Q8BQ46		Q8BQ46	Protein Taf15;Taf15;ortholog	transcription factor;DNA binding protein;mRNA splicing factor	Mus musculus
MOUSE|MGI=MGI=99150|UniProtKB=Q00899		Q00899	Transcriptional repressor protein YY1;Yy1;ortholog	zinc finger transcription factor	Mus musculus
MOUSE|MGI=MGI=1100851|UniProtKB=P70372		P70372	ELAV-like protein 1;Elavl1;ortholog	transcription factor;replication origin binding protein;mRNA polyadenylation factor;mRNA splicing factor;ribonucleoprotein	Mus musculus
MOUSE|MGI=MGI=96647|UniProtKB=P09450		P09450	Transcription factor jun-B;Junb;ortholog	transcription factor;nucleic acid binding	Mus musculus
MOUSE|MGI=MGI=893579|UniProtKB=Q60749		Q60749	KH domain-containing, RNA-binding, signal transduction-associated protein 1;Khdrbs1;ortholog	transcription cofactor;mRNA splicing factor	Mus musculus
MOUSE|MGI=MGI=88373|UniProtKB=P28033		P28033	CCAAT/enhancer-binding protein beta;Cebpb;ortholog	transcription factor;nucleic acid binding	Mus musculus
MOUSE|MGI=MGI=109447|UniProtKB=Q61164		Q61164	Transcriptional repressor CTCF;Ctcf;ortholog	KRAB box transcription factor	Mus musculus
MOUSE|MGI=MGI=107157|UniProtKB=Q60520		Q60520	Paired amphipathic helix protein Sin3a;Sin3a;ortholog	transcription factor;chromatin/chromatin-binding protein;deacetylase	Mus musculus
MOUSE|MGI=MGI=96113|UniProtKB=P63158		P63158	High mobility group protein B1;Hmgb1;ortholog	HMG box transcription factor;signaling molecule;chromatin/chromatin-binding protein	Mus musculus
MOUSE|MGI=MGI=1915403|UniProtKB=Q9D902		Q9D902	General transcription factor IIE subunit 2;Gtf2e2;ortholog	transcription factor	Mus musculus
MOUSE|MGI=MGI=1891690|UniProtKB=Q7TMK9		Q7TMK9	Heterogeneous nuclear ribonucleoprotein Q;Syncrip;ortholog	transcription factor;DNA binding protein;mRNA polyadenylation factor;mRNA splicing factor;ribonucleoprotein;ribosomal protein	Mus musculus
MOUSE|MGI=MGI=1196624|UniProtKB=P10711		P10711	Transcription elongation factor A protein 1;Tcea1;ortholog	transcription factor;nucleic acid binding	Mus musculus
MOUSE|MGI=MGI=1298366|UniProtKB=P81269		P81269	Cyclic AMP-dependent transcription factor ATF-1;Atf1;ortholog	CREB transcription factor;nucleic acid binding	Mus musculus
MOUSE|MGI=MGI=1930704|UniProtKB=Q99PV5		Q99PV5	Class E basic helix-loop-helix protein 41;Bhlhe41;ortholog	basic helix-loop-helix transcription factor;nucleic acid binding	Mus musculus
MOUSE|MGI=MGI=1922664|UniProtKB=Q52KE7		Q52KE7	Cyclin-L1;Ccnl1;ortholog	transcription cofactor;mRNA processing factor;kinase activator	Mus musculus
MOUSE|MGI=MGI=1201686|UniProtKB=P56546		P56546	C-terminal-binding protein 2;Ctbp2;ortholog	transcription cofactor;dehydrogenase	Mus musculus
MOUSE|MGI=MGI=1098280|UniProtKB=F8VPR5		F8VPR5	CREB-binding protein;Crebbp;ortholog	acetyltransferase;transcription cofactor;chromatin/chromatin-binding protein	Mus musculus
MOUSE|MGI=MGI=96395|UniProtKB=P23611		P23611	Interferon regulatory factor 8;Irf8;ortholog	transcription factor;nucleic acid binding	Mus musculus
MOUSE|MGI=MGI=2182799|UniProtKB=Q5SVQ0		Q5SVQ0	Histone acetyltransferase KAT7;Kat7;ortholog	acetyltransferase;zinc finger transcription factor;chromatin/chromatin-binding protein	Mus musculus
MOUSE|MGI=MGI=1313312|UniProtKB=Q9R226		Q9R226	KH domain-containing, RNA-binding, signal transduction-associated protein 3;Khdrbs3;ortholog	transcription cofactor;mRNA splicing factor	Mus musculus
MOUSE|MGI=MGI=3643292|UniProtKB=J3QNT2		J3QNT2	Uncharacterized protein;Gm5435;ortholog	transcription cofactor;nucleic acid binding	Mus musculus
MOUSE|MGI=MGI=106095|UniProtKB=P70670		P70670	Nascent polypeptide-associated complex subunit alpha, muscle-specific form;Naca;ortholog	basic helix-loop-helix transcription factor	Mus musculus
MOUSE|MGI=MGI=97312|UniProtKB=P25799		P25799	Nuclear factor NF-kappa-B p105 subunit;Nfkb1;ortholog	transcription factor	Mus musculus
MOUSE|MGI=MGI=2135637|UniProtKB=Q99LX0		Q99LX0	Protein DJ-1;Park7;ortholog	transcription factor;cysteine protease;RNA binding protein;cysteine protease	Mus musculus
MOUSE|MGI=MGI=1349717|UniProtKB=Q5RIM6		Q5RIM6	Nuclear receptor co-repressor 1, isoform CRA_a;Ncor1;ortholog	transcription cofactor;nucleic acid binding	Mus musculus
MOUSE|MGI=MGI=1921571|UniProtKB=Q91WA1		Q91WA1	TIMELESS-interacting protein;Tipin;ortholog	transcription factor	Mus musculus
MOUSE|MGI=MGI=1923848|UniProtKB=Q3THK3		Q3THK3	General transcription factor IIF subunit 1;Gtf2f1;ortholog	transcription factor;nucleic acid binding	Mus musculus
MOUSE|MGI=MGI=2442637|UniProtKB=Q569Z6		Q569Z6	Thyroid hormone receptor-associated protein 3;Thrap3;ortholog	transcription factor	Mus musculus
MOUSE|MGI=MGI=98512|UniProtKB=A2AWT5		A2AWT5	Nucleolar transcription factor 1;Ubtf;ortholog	HMG box transcription factor;signaling molecule;chromatin/chromatin-binding protein	Mus musculus
MOUSE|MGI=MGI=2443472|UniProtKB=Q8R0S1		Q8R0S1	Cyclic AMP-dependent transcription factor ATF-7;Atf7;ortholog	transcription factor;nucleic acid binding	Mus musculus
MOUSE|MGI=MGI=1917580|UniProtKB=Q8K019		Q8K019	Bcl-2-associated transcription factor 1;Bclaf1;ortholog	transcription factor	Mus musculus
MOUSE|MGI=MGI=1916510|UniProtKB=Q9ESK4		Q9ESK4	Inhibitor of growth protein 2;Ing2;ortholog	transcription cofactor;zinc finger transcription factor;chromatin/chromatin-binding protein	Mus musculus
MOUSE|MGI=MGI=107901|UniProtKB=P70353		P70353	Nuclear transcription factor Y subunit gamma;Nfyc;ortholog	transcription factor;DNA-directed DNA polymerase;chromatin/chromatin-binding protein	Mus musculus
MOUSE|MGI=MGI=1860454|UniProtKB=Q9QWH1		Q9QWH1	Polyhomeotic-like protein 2;Phc2;ortholog	transcription factor;chromatin/chromatin-binding protein	Mus musculus
MOUSE|MGI=MGI=2138383|UniProtKB=Q3TMP1		Q3TMP1	General transcription factor IIIC, polypeptide 3;Gtf3c3;ortholog	transcription factor	Mus musculus
MOUSE|MGI=MGI=109129|UniProtKB=Q62311		Q62311	Transcription initiation factor TFIID subunit 6;Taf6;ortholog	transcription factor	Mus musculus
MOUSE|MGI=MGI=97897|UniProtKB=A4QPD3		A4QPD3	Proto-oncogene c-Rel;Rel;ortholog	transcription factor;nucleic acid binding	Mus musculus
MOUSE|MGI=MGI=1913921|UniProtKB=Q61458		Q61458	Cyclin-H;Ccnh;ortholog	transcription cofactor;mRNA processing factor;kinase activator	Mus musculus
MOUSE|MGI=MGI=1201685|UniProtKB=O88712		O88712	C-terminal-binding protein 1;Ctbp1;ortholog	transcription cofactor;dehydrogenase	Mus musculus
MOUSE|MGI=MGI=95575|UniProtKB=P13346		P13346	Protein fosB;Fosb;ortholog	CREB transcription factor;nucleic acid binding	Mus musculus
MOUSE|MGI=MGI=102858|UniProtKB=P47930		P47930	Fos-related antigen 2;Fosl2;ortholog	CREB transcription factor;nucleic acid binding	Mus musculus
MOUSE|MGI=MGI=1890948|UniProtKB=G3X956		G3X956	Protein Supt16;Supt16;ortholog	transcription cofactor;nucleic acid binding	Mus musculus
MOUSE|MGI=MGI=88568|UniProtKB=H3BJQ9		H3BJQ9	Homeobox protein cut-like 1;Cux1;ortholog	homeobox transcription factor;nucleic acid binding	Mus musculus
MOUSE|MGI=MGI=1859179|UniProtKB=P70671		P70671	Interferon regulatory factor 3;Irf3;ortholog	transcription factor;nucleic acid binding	Mus musculus
MOUSE|MGI=MGI=99458|UniProtKB=Q8CFN5		Q8CFN5	Myocyte-specific enhancer factor 2C;Mef2c;ortholog	transcription factor;nucleic acid binding	Mus musculus
MOUSE|MGI=MGI=97837|UniProtKB=Q9QYS9		Q9QYS9	Protein quaking;Qki;ortholog	transcription cofactor;mRNA splicing factor	Mus musculus
MOUSE|MGI=MGI=1095403|UniProtKB=Q64213		Q64213	Splicing factor 1;Sf1;ortholog	transcription cofactor;mRNA splicing factor	Mus musculus
MOUSE|MGI=MGI=109580|UniProtKB=Q8QZY9		Q8QZY9	Splicing factor 3B subunit 4;Sf3b4;ortholog	transcription factor;DNA binding protein;mRNA polyadenylation factor;mRNA splicing factor;ribonucleoprotein	Mus musculus
MOUSE|MGI=MGI=99698|UniProtKB=O08785		O08785	Circadian locomoter output cycles protein kaput;Clock;ortholog	basic helix-loop-helix transcription factor	Mus musculus
MOUSE|MGI=MGI=2442402|UniProtKB=Q6ZQ08		Q6ZQ08	CCR4-NOT transcription complex subunit 1;Cnot1;ortholog	transcription factor	Mus musculus
MOUSE|MGI=MGI=1351315|UniProtKB=Q8CB77		Q8CB77	Transcription elongation factor B polypeptide 3;Tceb3;ortholog	transcription factor	Mus musculus
MOUSE|MGI=MGI=99532|UniProtKB=Q60929		Q60929	Myocyte-specific enhancer factor 2A;Mef2a;ortholog	transcription factor;nucleic acid binding	Mus musculus
MOUSE|MGI=MGI=1099800|UniProtKB=Q9WTK5		Q9WTK5	Nuclear factor NF-kappa-B p100 subunit;Nfkb2;ortholog	transcription factor	Mus musculus
MOUSE|MGI=MGI=103063|UniProtKB=Q8C3V4		Q8C3V4	Signal transducer and activator of transcription 1;Stat1;ortholog	transcription factor;nucleic acid binding	Mus musculus
MOUSE|MGI=MGI=1916491|UniProtKB=Q9D7M8		Q9D7M8	DNA-directed RNA polymerase II subunit RPB4;Polr2d;ortholog	transcription factor	Mus musculus
MOUSE|MGI=MGI=1203524|UniProtKB=P97496		P97496	SWI/SNF complex subunit SMARCC1;Smarcc1;ortholog	transcription cofactor;chromatin/chromatin-binding protein	Mus musculus
MOUSE|MGI=MGI=98282|UniProtKB=P17433		P17433	Transcription factor PU.1;Spi1;ortholog	transcription factor;signaling molecule;nucleic acid binding	Mus musculus
MOUSE|MGI=MGI=2385261|UniProtKB=Q8K0V4		Q8K0V4	CCR4-NOT transcription complex subunit 3;Cnot3;ortholog	transcription factor	Mus musculus
MOUSE|MGI=MGI=1914229|UniProtKB=Q9CQ36		Q9CQ36	DNA polymerase epsilon subunit 4;Pole4;ortholog	transcription factor;DNA-directed DNA polymerase;chromatin/chromatin-binding protein	Mus musculus
MOUSE|MGI=MGI=1914923|UniProtKB=P62869		P62869	Transcription elongation factor B polypeptide 2;Tceb2;ortholog	transcription cofactor	Mus musculus
MOUSE|MGI=MGI=1353633|UniProtKB=P56959		P56959	RNA-binding protein FUS;Fus;ortholog	transcription factor;DNA binding protein;mRNA splicing factor	Mus musculus
MOUSE|MGI=MGI=96648|UniProtKB=P15066		P15066	Transcription factor jun-D;Jund;ortholog	transcription factor;nucleic acid binding	Mus musculus
MOUSE|MGI=MGI=2159649|UniProtKB=Q9WU01		Q9WU01	KH domain-containing, RNA-binding, signal transduction-associated protein 2;Khdrbs2;ortholog	transcription cofactor;mRNA splicing factor	Mus musculus
MOUSE|MGI=MGI=1859333|UniProtKB=Q9WV30		Q9WV30	Nuclear factor of activated T-cells 5;Nfat5;ortholog	transcription factor	Mus musculus
MOUSE|MGI=MGI=1915955|UniProtKB=Q8R0A0		Q8R0A0	General transcription factor IIF subunit 2;Gtf2f2;ortholog	transcription factor;nucleic acid binding	Mus musculus
MOUSE|MGI=MGI=3039562|UniProtKB=Q6NZA9		Q6NZA9	Transcription initiation factor TFIID subunit 9B;Taf9b;ortholog	transcription factor;nucleic acid binding	Mus musculus
MOUSE|MGI=MGI=99542|UniProtKB=Q61069		Q61069	Upstream stimulatory factor 1;Usf1;ortholog	basic helix-loop-helix transcription factor	Mus musculus
MOUSE|MGI=MGI=1891227|UniProtKB=Q9JMG1		Q9JMG1	Endothelial differentiation-related factor 1;Edf1;ortholog	transcription cofactor;nucleic acid binding	Mus musculus
MOUSE|MGI=MGI=2443584|UniProtKB=P59178		P59178	Lethal(3)malignant brain tumor-like protein 2;L3mbtl2;ortholog	transcription factor;chromatin/chromatin-binding protein	Mus musculus
MOUSE|MGI=MGI=1914080|UniProtKB=Q7TSZ8		Q7TSZ8	Nucleus accumbens-associated protein 1;Nacc1;ortholog	zinc finger transcription factor	Mus musculus
MOUSE|MGI=MGI=1928368|UniProtKB=O35309		O35309	N-myc-interactor;Nmi;ortholog	transcription cofactor	Mus musculus
MOUSE|MGI=MGI=1342540|UniProtKB=Q5SWT9		Q5SWT9	DNA-binding protein Ikaros;Ikzf1;ortholog	KRAB box transcription factor	Mus musculus
MOUSE|MGI=MGI=1920199|UniProtKB=Q7TQK0		Q7TQK0	Cyclin T2;Ccnt2;ortholog	transcription cofactor;mRNA processing factor;kinase activator	Mus musculus
MOUSE|MGI=MGI=2679336|UniProtKB=Q8VI24		Q8VI24	DNA-binding protein SATB2;Satb2;ortholog	homeobox transcription factor;nucleic acid binding	Mus musculus
MOUSE|MGI=MGI=107912|UniProtKB=Q08943		Q08943	FACT complex subunit SSRP1;Ssrp1;ortholog	HMG box transcription factor;signaling molecule;chromatin/chromatin-binding protein	Mus musculus
MOUSE|MGI=MGI=1353589|UniProtKB=Q9QXV1		Q9CPW7	Chromobox protein homolog 8;Cbx8;ortholog	transcription factor;chromatin/chromatin-binding protein	Mus musculus
MOUSE|MGI=MGI=1298230|UniProtKB=Q60809		Q60809	CCR4-NOT transcription complex subunit 7;Cnot7;ortholog	transcription factor	Mus musculus
MOUSE|MGI=MGI=1917042|UniProtKB=Q921D4		Q921D4	Mediator of RNA polymerase II transcription subunit 6;Med6;ortholog	transcription cofactor	Mus musculus
MOUSE|MGI=MGI=2384850|UniProtKB=Q8R1G6		Q8R1G6	PDZ and LIM domain protein 2;Pdlim2;ortholog	transcription factor;non-motor actin binding protein	Mus musculus
MOUSE|MGI=MGI=1276106|UniProtKB=Q3U3M5		Q3U3M5	Cyclin-K;Ccnk;ortholog	transcription cofactor;mRNA processing factor;kinase activator	Mus musculus
MOUSE|MGI=MGI=96522|UniProtKB=P31266		P31266	Recombining binding protein suppressor of hairless;Rbpj;ortholog	transcription factor;nucleic acid binding	Mus musculus
MOUSE|MGI=MGI=109386|UniProtKB=P53569		P53569	CCAAT/enhancer-binding protein zeta;Cebpz;ortholog	transcription factor	Mus musculus
MOUSE|MGI=MGI=99960|UniProtKB=Q61545		Q61545	RNA-binding protein EWS;Ewsr1;ortholog	transcription factor;DNA binding protein;mRNA splicing factor	Mus musculus
MOUSE|MGI=MGI=1202722|UniProtKB=Q9ESZ8		Q9ESZ8	General transcription factor II-I;Gtf2i;ortholog	transcription factor;kinase inhibitor	Mus musculus
MOUSE|MGI=MGI=1096551|UniProtKB=P60762		P60762	Mortality factor 4-like protein 1;Morf4l1;ortholog	transcription factor;chromatin/chromatin-binding protein	Mus musculus
MOUSE|MGI=MGI=1913806|UniProtKB=Q9D6N5		Q9D6N5	Dr1-associated corepressor;Drap1;ortholog	transcription factor;DNA-directed DNA polymerase;chromatin/chromatin-binding protein	Mus musculus
MOUSE|MGI=MGI=1100515|UniProtKB=Q91WV0		Q91WV0	Protein Dr1;Dr1;ortholog	transcription factor;DNA-directed DNA polymerase	Mus musculus
MOUSE|MGI=MGI=1914735|UniProtKB=Q99LL5		Q99LL5	Periodic tryptophan protein 1 homolog;Pwp1;ortholog	transcription factor	Mus musculus
